# Supplementary material for: Proteomic Landscape of Tissue-Specific Cyclin E Functions in Vivo
Source: PLoS Genet. 2016 Nov 9;12(11):e1006429. doi: 10.1371/journal.pgen.1006429 (PMC5102403; doi:10.1371/journal.pgen.1006429)
Supplement: S1 Table — This table contains six separate worksheets, first five of which show lists of proteins identified in LC-MS/MS analyses from knock-in (KI) or wild-type control (WT) embryonic brains (EB), spleens, testes, thymuses, and adult brains (AB), respectively. Proteins in the ‘core’ (Category 1) group are highlighted in green, and those in Categories 2 and 3 in yellow and blue, respectively. Each row lists protein name, gene name, STRING name (mouse and human), gene ID, the number of peptides found in KI (Peptides KI) and WT (Peptides WT), the number of detections across experiments for KI (KI detected) and for WT (WT detected), p-value tissue, ratio tissue, p-value all, and ratio all (see S1 Appendix for details of statistical tests). The penultimate column identifies proteins (marked “Y”) that were included into the ‘core’ Category 1 group based on their identification as a highest-confidence interactor in another organ (see S1 Appendix). The last column identifies proteins from Categories 2 and 3 (marked “Y”) that were included into the interactome based on known, STRING-verified interaction with at least one of the ‘core’ interactors. The last worksheet lists 117 proteins from the combined cyclin E1 interactome in all organs. (XLSX) [file pgen.1006429.s007.xlsx]

## Sheet: EB
giName	proteinName	geneName	String-Mouse	String-Human	geneID	Peptides KI	Peptides KI	Peptides KI	Peptides KI	Peptides KI	Peptides KI	Peptides KI	KI detected	Peptides WT	Peptides WT	Peptides WT	Peptides WT	Peptides WT	Peptides WT	Peptides WT	Peptides WT	Peptides WT	Peptides WT	Peptides WT	WT detected	p-value tissue	Ratio tissue	p-value all	Ratio all	Added based on identification as highest confidence in another organ	Added based on STRING interaction with a core protein
gi|30725754	protein kinase D2 [Mus musculus].	Prkd2	Prkd2	Prkd2	101540	0	0	3	7	7	4	0	4	0	0	0	3	0	0	0	0	0	0	0	1	0.0408497	0.916667	0.000388135	0.959016
gi|22507329	E2F transcription factor 4 [Mus musculus].	E2f4	E2f4	E2f4	104394	4	4	0	5	1	0	2	5	0	0	0	0	0	0	0	0	0	0	0	0	0.00490196	1	4.01816e-08	1
gi|112181167	complement component 1, q subcomponent binding protein [Mus musculus].	C1qbp	C1qbp	C1qbp	12261	1	2	1	2	3	1	0	6	0	0	0	0	0	0	0	0	0	1	0	1	0.00282805	0.940171	3.9617e-06	0.933014
gi|6724313	cyclin D3 [Mus musculus].	Ccnd3	Ccnd3	Ccnd3	12445	1	0	0	1	0	1	0	3	0	0	0	0	0	0	0	0	0	0	0	0	0.0857843	1	3.37506e-05	1	Y
gi|110227586	cyclin E1 [Mus musculus].	Ccne1	Ccne1	Ccne1	12447	14	18	16	20	23	20	18	7	0	0	0	0	0	2	0	0	2	0	0	2	6.28457e-05	0.98065	7.17058e-08	0.987633
gi|31542366	cell division cycle 2 homolog A [Mus musculus].	Cdc2a	Cdk1	Cdk1	12534	15	17	12	14	15	16	13	7	0	0	0	0	0	0	0	0	0	0	0	0	6.28457e-05	1	2.84167e-11	1
gi|126032303	cell division cycle 7 [Mus musculus].	Cdc7	Cdc7	Cdc7	12545	0	0	0	2	1	1	1	4	0	0	0	0	0	0	0	0	0	0	0	0	0.0228758	1	1.22607e-06	1
gi|7949020	cyclin-dependent kinase 2 isoform 2 [Mus musculus].	Cdk2	Cdk2	Cdk2	12566	17	18	18	24	25	21	21	7	0	0	0	0	0	3	0	0	3	0	1	3	6.28457e-05	0.969994	1.61171e-07	0.982849
gi|6753380	cyclin-dependent kinase 4 [Mus musculus].	Cdk4	Cdk4	Cdk4	12567	7	7	6	5	10	5	5	7	1	0	0	0	0	0	0	0	0	0	0	1	6.28457e-05	0.986056	2.67738e-08	0.965347
gi|6680908	cyclin-dependent kinase 5 [Mus musculus].	Cdk5	Cdk5	Cdk5	12568	8	8	10	15	13	10	11	7	0	0	0	0	0	0	0	0	0	0	0	0	6.28457e-05	1	3.03702e-10	0.997613
gi|14149637	cyclin-dependent kinase 6 [Mus musculus].	Cdk6	Cdk6	Cdk6	12571	4	7	5	5	6	8	5	7	0	0	0	0	0	0	0	0	0	0	0	0	6.28457e-05	1	2.81137e-11	1
gi|6671726	cyclin-dependent kinase inhibitor 1A (P21) [Mus musculus].	Cdkn1a	Cdkn1a	Cdkn1a	12575	3	2	0	3	3	4	1	6	0	0	0	0	0	0	0	0	0	0	0	0	0.000754148	1	1.13487e-09	1
gi|31542372	cyclin-dependent kinase inhibitor 1B [Mus musculus].	Cdkn1b	Cdkn1b	Cdkn1b	12576	7	2	8	6	9	6	5	7	3	0	0	0	0	1	0	0	1	0	0	3	0.000125691	0.931102	4.3033e-06	0.912405
gi|31981849	cyclin-dependent kinase inhibitor 1C (P57) [Mus musculus].	Cdkn1c	Cdkn1c	Cdkn1c	12577	9	8	9	9	10	10	7	7	2	0	0	0	0	3	0	0	2	0	0	3	6.28457e-05	0.932969	7.13731e-08	0.969138
gi|6753834	Fc receptor, IgG, low affinity III [Mus musculus].	Fcgr3	Fcgr3	FCGR2A	14131	0	0	1	1	2	2	0	4	0	0	0	0	0	0	0	0	0	0	0	0	0.0228758	1	0.00170972	0.847826
gi|6754256	heat shock protein 9 [Mus musculus].	Hspa9	Hspa9	Hspa9	15526	0	1	1	3	3	1	0	5	0	0	0	1	0	0	0	0	0	0	0	1	0.0173454	0.933962	4.50487e-05	0.926121
gi|63999380	low density lipoprotein receptor-related protein associated protein 1 [Mus musculus].	Lrpap1	Lrpap1	Lrpap1	16976	0	0	2	4	5	1	0	4	0	0	0	0	0	0	0	0	0	0	0	0	0.0228758	1	1.24165e-06	1
gi|94398572	PREDICTED: similar to Catenin delta-2 (Neural plakophilin-related ARM-repeat protein) (NPRAP) (Neurojungin) [Mus musculus].	Ctnnd2	Ctnnd2	Ctnnd2	18163	0	0	1	2	1	1	0	4	0	0	0	0	0	0	0	0	0	0	0	0	0.0228758	1	2.43653e-05	0.965347
gi|6679351	protein kinase C, mu [Mus musculus].	Prkcm	Prkd1	PRKD1	18760	0	1	1	0	0	0	0	2	0	0	0	0	0	0	0	0	0	0	0	0	0.27451	1	0.000860596	1	Y
gi|31982122	phospholipase C, beta 3 [Mus musculus].	Plcb3	Plcb3	Plcb3	18797	0	0	1	7	3	4	0	4	0	0	0	1	0	0	0	0	0	0	0	1	0.0408497	0.959302	1.92701e-05	0.988176
gi|47059484	retinoblastoma binding protein 4 [Mus musculus].	Rbbp4	Rbbp4	Rbbp4	19646	3	0	0	0	0	0	0	1	0	0	0	0	0	0	0	0	0	0	0	0	0.777778	1	0.0214559	1	Y
gi|33859602	retinoblastoma-like protein 1 [Mus musculus].	Rbl1	Rbl1	Rbl1	19650	2	2	0	2	0	0	0	3	0	0	0	0	0	0	0	0	0	0	0	0	0.0857843	1	3.37506e-05	1	Y
gi|31560553	retinoblastoma-like 2 [Mus musculus].	Rbl2	Rbl2	Rbl2	19651	13	15	4	9	12	4	5	7	0	0	0	0	0	0	0	0	0	0	0	0	6.28457e-05	1	2.84167e-11	1
gi|31560543	S-phase kinase-associated protein 1A [Mus musculus].	Skp1a	Skp1a	SKP1	21402	0	1	0	2	3	1	0	4	0	0	0	0	0	0	0	0	0	0	0	0	0.0228758	1	0.000602947	0.928571
gi|30424607	lin-52 homolog [Mus musculus].	Lin52	Lin52	Lin52	217708	1	0	0	0	0	0	0	1	0	0	0	0	0	0	0	0	0	0	0	0	0.777778	1	0.0214559	1	Y
gi|6678305	transcription factor Dp 1 [Mus musculus].	Tfdp1	Tfdp1	Tfdp1	21781	0	0	1	1	1	0	0	3	0	0	0	0	0	0	0	0	0	0	0	0	0.0857843	1	3.37506e-05	1	Y
gi|27370036	lin-54 homolog [Mus musculus].	Lin54	Lin54	Lin54	231506	1	1	0	0	0	0	0	2	0	0	0	0	0	0	0	0	0	0	0	0	0.27451	1	0.000860596	1	Y
gi|75677442	glucocorticoid receptor DNA binding factor 1 [Mus musculus].	Grlf1	Grlf1	Grlf1	232906	0	0	15	20	21	17	0	4	0	0	0	2	0	0	0	0	0	0	0	1	0.0228758	0.982864	9.92001e-05	0.992678
gi|7949135	S-phase kinase-associated protein 2 isoform a [Mus musculus].	Skp2	Skp2	Skp2	27401	3	3	2	4	5	2	2	7	0	0	0	0	0	0	0	0	0	0	0	0	6.28457e-05	1	2.80134e-11	1
gi|29244575	extracellular signal-regulated kinase 7 [Mus musculus].	Mapk15	Mapk15	Mapk15	332110	1	0	1	2	0	1	0	4	0	0	0	0	0	0	0	0	0	0	0	0	0.0228758	1	1.22607e-06	1
gi|8393135	CDC28 protein kinase 1b [Mus musculus].	Cks1b	Cks1b	Cks1b	54124	1	0	0	1	0	0	0	2	0	0	0	0	0	0	0	0	0	0	0	0	0.27451	1	0.000860596	1	Y
gi|34328471	ras related v-ral simian leukemia viral oncogene homolog A [Mus musculus].	Rala	Rala	Rala	56044	0	0	4	8	5	6	0	4	0	0	0	2	1	0	0	0	0	0	0	2	0.0394671	0.923358	0.000929769	0.962446
gi|9789997	leucine zipper-EF-hand containing transmembrane protein 1 [Mus musculus].	Letm1	Letm1	Letm1	56384	0	0	5	9	8	6	0	4	0	0	0	0	0	0	0	0	0	0	0	0	0.0228758	1	9.90569e-05	0.987342
gi|9910228	FK506 binding protein 12-rapamycin associated protein 1 [Mus musculus].	Frap1	Mtor	Mtor	56717	0	0	7	7	4	2	0	4	0	0	0	2	0	0	0	0	0	0	0	1	0.0408497	0.940171	0.00644999	0.933014
gi|11612509	v-ral simian leukemia viral oncogene homolog B (ras related) [Mus musculus].	Ralb	Ralb	Ralb	64143	0	0	4	8	8	7	0	4	0	0	0	1	0	0	0	0	0	0	0	1	0.0228758	0.976974	9.89138e-05	0.986879
gi|24415990	PHD-finger 5A [Mus musculus].	Phf5a	Phf5a	Phf5a	68479	1	0	1	2	3	2	1	6	0	0	1	1	1	0	0	0	0	0	0	3	0.0133861	0.839695	0.000137588	0.874439
gi|94377125	PREDICTED: similar to Filamin-C (Gamma-filamin) (Filamin-2) (Protein FLNc) (Actin-binding-like protein) (ABP-L) (ABP-280-like protein) isoform 5 [Mus musculus].	Flnc	Flnc	Flnc	68794	3	0	5	9	8	4	0	5	1	0	0	3	2	0	0	2	0	2	0	5	0.0402212	0.820051	0.000214978	0.936258
gi|6753074	adaptor protein complex AP-2, mu1 [Mus musculus].	Ap2m1	Ap2m1	Ap2m1	11773	0	0	1	1	1	1	0	4	0	0	0	0	0	0	0	0	0	0	0	0	0.0228758	1	0.0031037	0.847826
gi|7106277	casein kinase 2, beta polypeptide [Mus musculus].	Csnk2b	Csnk2b	Csnk2b	13001	0	0	1	1	1	1	1	5	0	0	0	1	0	0	0	0	0	0	0	1	0.025641	0.887097	5.61541e-05	0.902778		Y
gi|6679705	ecotropic viral integration site 1 [Mus musculus].	Evi1	Mecom	EVI1	14013	0	0	1	1	1	1	1	5	0	0	0	0	0	0	0	0	0	0	0	0	0.00490196	1	3.77424e-08	1
gi|31982367	FYVE, RhoGEF and PH domain containing 1 [Mus musculus].	Fgd1	Fgd1	Fgd1	14163	0	1	0	1	1	1	0	4	0	0	0	0	0	0	0	0	0	0	0	0	0.0228758	1	2.70812e-05	0.957055
gi|10946816	myelodysplasia syndrome 1 protein homolog [Mus musculus].	Mds1	Mds1	Mds1	17251	0	1	0	1	1	0	1	4	0	0	0	0	0	0	0	0	0	0	0	0	0.0228758	1	1.203e-06	1
gi|33942087	cyclin B3 [Mus musculus].	Ccnb3	Ccnb3	Ccnb3	209091	1	0	0	1	1	1	0	4	0	0	0	0	0	0	0	0	0	0	0	0	0.0228758	1	1.203e-06	1		Y
gi|30520087	RAB3 GTPase activating protein subunit 1 [Mus musculus].	Rab3gap1	Rab3gap1	Rab3gap1	226407	0	0	0	1	1	1	1	4	0	0	0	0	0	0	0	0	0	0	0	0	0.0228758	1	2.70812e-05	0.957055
gi|45433590	ADP-ribosylation factor-like 6 interacting protein 1 [Mus musculus].	Arl6ip1	Arl6ip1	Arl6ip1	54208	0	1	1	0	1	1	1	5	0	0	0	0	0	0	0	0	0	0	0	0	0.00490196	1	3.77424e-08	1
gi|51831030	PREDICTED: hypothetical protein LOC71528 [Mus musculus].	9030404E10Rik	9030404E10Rik	9030404E10Rik	71528	1	0	1	1	1	0	1	5	0	0	0	0	0	0	0	0	0	0	0	0	0.00490196	1	3.77424e-08	1
gi|58037257	WD-repeat protein [Mus musculus].	Wdr68	Dcaf7	Dcaf7	71833	0	0	1	1	1	1	0	4	0	0	0	0	0	0	0	0	0	0	0	0	0.0228758	1	1.203e-06	1
gi|28522815	PREDICTED: hypothetical protein LOC101359 [Mus musculus].	D330027H18Rik	Prrt4	PRRT4	101359	0	0	0	1	0	0	0	1	0	0	0	0	0	0	0	0	0	0	0	0	0.777778	1	0.0214559	1
gi|70995287	calcineurin binding protein 1 [Mus musculus].	Cabin1	Cabin1	Cabin1	104248	0	0	0	1	0	0	0	1	0	0	0	0	0	0	0	0	0	0	0	0	0.777778	1	0.0214559	1
gi|6678854	meiosis expressed gene 1 [Mus musculus].	Meig1	Meig1	Meig1	104362	0	1	0	0	0	0	0	1	0	0	0	0	0	0	0	0	0	0	0	0	0.777778	1	0.0214559	1
gi|127141012	pam, highwire, rpm 1 [Mus musculus].	Phr1	Mycbp2	MYCBP2	105689	0	0	0	0	1	0	0	1	0	0	0	0	0	0	0	0	0	0	0	0	0.777778	1	0.0214559	1
gi|21703934	RNA-binding protein pippin [Mus musculus].	Csdc2	Csdc2	Csdc2	105859	0	0	0	0	1	0	0	1	0	0	0	0	0	0	0	0	0	0	0	0	0.777778	1	0.0214559	1
gi|47523977	keratin 72 [Mus musculus].	Krt72	Krt72	Krt72	105866	0	0	1	0	0	0	0	1	0	0	0	0	0	0	0	0	0	0	0	0	0.777778	1	0.0214559	1
gi|76096364	phosphopantothenoylcysteine synthetase [Mus musculus].	Ppcs	Ppcs	Ppcs	106564	0	0	0	0	0	1	0	1	0	0	0	0	0	0	0	0	0	0	0	0	0.777778	1	0.0214559	1
gi|39573734	DEAH (Asp-Glu-Ala-Asp/His) box polypeptide 57 homolog [Mus musculus].	Dhx57	Dhx57	Dhx57	106794	1	5	0	0	0	1	2	4	0	2	0	0	0	0	0	0	0	0	1	2	0.150075	0.825	0.000206165	0.943548
gi|113461980	mitochondrial ribosomal protein L41 [Mus musculus].	Mrpl41	Mrpl41	Mrpl41	107733	0	0	0	1	0	0	0	1	0	0	0	0	0	0	0	0	0	0	0	0	0.777778	1	0.0214559	1
gi|18875338	cleavage stimulation factor, 3' pre-RNA subunit 2 [Mus musculus].	Cstf2	Cstf2	Cstf2	108062	0	0	0	1	0	0	0	1	0	0	0	0	0	0	0	0	0	0	0	0	0.777778	1	0.0214559	1
gi|33563294	phosphatidylinositol-5-phosphate 4-kinase, type II, beta [Mus musculus].	Pip4k2b	Pip4k2b	Pip4k2b	108083	1	0	0	1	0	0	0	2	0	0	0	0	0	0	0	0	0	0	0	0	0.27451	1	0.0123412	0.917647
gi|94388246	PREDICTED: jumonji domain containing 1C [Mus musculus].	Jmjd1c	Jmjd1c	Jmjd1c	108829	0	0	0	1	0	0	0	1	0	0	0	0	0	0	0	0	0	0	0	0	0.777778	1	0.0214559	1
gi|66392583	hypothetical protein LOC109284 [Mus musculus].	C030046I01Rik	AI503502	C19orf22	109284	0	0	0	0	1	0	0	1	0	0	0	0	0	0	0	0	0	0	0	0	0.777778	1	0.0214559	1
gi|61097906	actinin, alpha 1 [Mus musculus].	Actn1	Actn1	Actn1	109711	0	0	0	5	0	0	0	1	0	0	0	0	0	0	0	0	0	0	0	0	0.777778	1	0.0214559	1		Y
gi|18875340	mcf.2 transforming [Mus musculus].	Mcf2	Mcf2	Mcf2	109904	0	0	0	0	0	0	1	1	0	0	0	0	0	0	0	0	0	0	0	0	0.777778	1	0.0214559	1		Y
gi|22507341	hypothetical protein LOC110012 [Mus musculus].	Gtrgeo22	Gm16517	C19orf20	110012	0	0	0	1	1	1	0	3	0	0	0	0	0	0	0	0	0	0	0	0	0.0857843	1	3.37506e-05	1
gi|94396800	PREDICTED: similar to axonemal dynein heavy chain 7 [Mus musculus].	Dnahc12	Dnahc12	DNAH12	110083	0	1	0	0	0	0	1	2	0	0	0	0	0	0	0	0	0	0	0	0	0.27451	1	0.000860596	1
gi|19527028	high density lipoprotein binding protein [Mus musculus].	Hdlbp	Hdlbp	Hdlbp	110611	1	0	0	0	0	0	0	1	0	0	0	0	0	0	0	0	0	0	0	0	0.777778	1	0.0214559	1
gi|34328400	splicing factor, arginine/serine-rich 1 isoform 1 [Mus musculus].	Sfrs1	Sfrs1	SRSF1	110809	1	0	0	1	0	0	0	2	0	0	0	0	0	0	0	0	0	0	0	0	0.27451	1	0.0123412	0.917647		Y
gi|126157482	zinc finger protein 295 isoform 3 [Mus musculus].	Zfp295	Zfp295	Zfp295	114565	0	0	1	0	0	0	0	1	0	0	0	0	0	0	0	0	0	0	0	0	0.777778	1	0.0214559	1
gi|16716587	tuberoinfundibular peptide of 39 residues preprohormone [Mus musculus].	Tifp39	Pth2	Tifp39	114640	0	0	1	0	0	0	0	1	0	0	0	0	0	0	0	0	0	0	0	0	0.777778	1	0.0214559	1
gi|59709449	actinin alpha 2 [Mus musculus].	Actn2	Actn2	Actn2	11472	0	0	0	4	0	0	0	1	0	0	0	0	0	0	0	0	0	0	0	0	0.777778	1	0.0214559	1
gi|94385827	PREDICTED: similar to Down syndrome cell adhesion molecule like 1 [Mus musculus].	Dscaml1	Dscaml1	Dscaml1	114873	0	0	0	0	1	0	0	1	0	0	0	0	0	0	0	0	0	0	0	0	0.777778	1	0.0214559	1
gi|116875858	aggrecan [Mus musculus].	Acan	Acan	Acan	11595	0	1	0	0	0	0	0	1	0	0	0	0	0	0	0	0	0	0	0	0	0.777778	1	0.0214559	1
gi|6671533	alkaline phosphatase 2, liver [Mus musculus].	Akp2	Alpl	ALPL	11647	0	0	0	1	0	0	0	1	0	0	0	0	0	0	0	0	0	0	0	0	0.777778	1	0.0214559	1
gi|16716607	regulating synaptic membrane exocytosis 2 [Mus musculus].	Rims2	Rims2	OBOE	116838	0	0	0	0	1	0	0	1	0	0	0	0	0	0	0	0	0	0	0	0	0.777778	1	0.0214559	1
gi|21729795	arachidonate lipoxygenase, epidermal [Mus musculus].	Alox12e	Alox12e	Alox12e	11685	0	0	0	0	0	1	0	1	0	0	0	0	0	0	0	0	0	0	0	0	0.777778	1	0.0214559	1
gi|87239990	influenza virus NS1A binding protein isoform 2 [Mus musculus].	Ivns1abp	Ivns1abp	Ivns1abp	117198	1	0	0	1	1	0	0	3	1	0	0	0	0	0	0	0	0	0	0	1	0.27451	0.825	0.0127859	0.847826
gi|110225355	aortic preferentially expressed gene 1 [Mus musculus].	Speg	Speg	Speg	11790	0	0	0	0	0	1	0	1	0	0	0	0	0	0	0	0	0	0	0	0	0.777778	1	0.0214559	1
gi|40254129	armadillo repeat gene deleted in velo-cardio-facial syndrome [Mus musculus].	Arvcf	Arvcf	Arvcf	11877	0	0	0	2	0	0	0	1	0	0	0	0	0	0	0	0	0	0	0	0	0.777778	1	0.0214559	1
gi|21450277	Na+/K+ -ATPase alpha 1 subunit [Mus musculus].	Atp1a1	Atp1a1	Atp1a1	11928	0	0	0	1	0	0	0	1	0	0	0	0	0	0	0	0	0	0	0	0	0.777778	1	0.0214559	1
gi|6680748	ATP synthase, H+ transporting, mitochondrial F1 complex, alpha subunit, isoform 1 [Mus musculus].	Atp5a1	Atp5a1	Atp5a1	11946	0	0	1	1	1	0	0	3	0	0	0	0	0	0	0	1	0	0	0	1	0.27451	0.825	0.000639551	0.943548		Y
gi|31980648	ATP synthase, H+ transporting mitochondrial F1 complex, beta subunit [Mus musculus].	Atp5b	Atp5b	Atp5b	11947	0	0	0	1	2	0	0	2	0	0	0	0	0	0	0	1	0	0	0	1	0.463235	0.825	0.0111903	0.943548
gi|6680804	bone morphogenic protein receptor, type II (serine/threonine kinase) [Mus musculus].	Bmpr2	Bmpr2	Bmpr2	12168	0	0	1	1	1	0	0	3	0	0	0	0	0	0	0	0	0	0	0	0	0.0857843	1	3.37506e-05	1
gi|124487409	breast cancer 2 [Mus musculus].	Brca2	Brca2	Brca2	12190	0	0	0	1	2	0	0	2	0	0	0	0	0	0	0	0	0	0	0	0	0.27451	1	0.000863145	1		Y
gi|31542333	hypoxia up-regulated 1 [Mus musculus].	Hyou1	Hyou1	Hyou1	12282	0	0	0	1	0	0	0	1	0	0	0	0	0	0	0	0	0	0	0	0	0.777778	1	0.0214559	1
gi|28916677	calcium/calmodulin-dependent protein kinase II alpha isoform 2 [Mus musculus].	Camk2a	Camk2a	Camk2a	12322	3	0	0	0	0	0	0	1	0	0	0	0	0	0	0	0	0	0	0	0	0.777778	1	0.0214559	1
gi|133504495	calcium/calmodulin-dependent serine protein kinase [Mus musculus].	Cask	Cask	Cask	12361	0	0	1	0	0	0	0	1	0	0	0	0	0	0	0	0	0	0	0	0	0.777778	1	0.0214559	1		Y
gi|6671684	catenin (cadherin associated protein), beta 1, 88kDa [Mus musculus].	Ctnnb1	Ctnnb1	Ctnnb1	12387	0	0	0	0	1	0	0	1	0	0	0	0	0	0	0	0	0	0	0	0	0.777778	1	0.0214559	1		Y
gi|31542346	chromobox homolog 2 [Mus musculus].	Cbx2	Cbx2	Cbx2	12416	0	0	0	0	1	0	0	1	0	0	0	0	0	0	0	0	0	0	0	0	0.777778	1	0.0214559	1
gi|33695123	cell division cycle 2-like 1 [Mus musculus].	Cdc2l1	Cdk11b	CDK11A	12537	0	0	0	1	0	0	0	1	0	0	0	0	0	0	0	0	0	0	0	0	0.777778	1	0.0214559	1		Y
gi|67188876	CCAAT/enhancer binding protein zeta [Mus musculus].	Cebpz	Cebpz	Cebpz	12607	0	0	0	0	0	0	1	1	0	0	0	0	0	0	0	0	0	0	0	0	0.777778	1	0.0214559	1
gi|6680964	procollagen, type XVII, alpha 1 [Mus musculus].	Col17a1	Col17a1	Col17a1	12821	0	0	0	0	1	0	0	1	0	0	0	0	0	0	0	0	0	0	0	0	0.777778	1	0.0214559	1
gi|94363816	PREDICTED: similar to collagen, type VI, alpha 3, isoform 2 [Mus musculus].	Col6a3	Col6a3	Col6a3	12835	0	0	0	1	0	0	0	1	0	0	0	0	0	0	0	0	0	0	0	0	0.777778	1	0.0214559	1
gi|75677416	colony stimulating factor 1 [Mus musculus].	Csf1	Csf1	Csf1	12977	0	0	0	0	1	0	0	1	0	0	0	0	0	0	0	0	0	0	0	0	0.777778	1	0.0214559	1
gi|6681141	deoxycytidine kinase [Mus musculus].	Dck	Dck	Dck	13178	0	0	0	1	0	0	0	1	0	0	0	0	0	0	0	0	0	0	0	0	0.777778	1	0.0214559	1
gi|118601017	dynactin 1 [Mus musculus].	Dctn1	Dctn1	Dctn1	13191	0	0	0	1	0	0	0	1	0	0	0	0	0	0	0	0	0	0	0	0	0.777778	1	0.0214559	1
gi|6681209	DNA methyltransferase 3A isoform 1 [Mus musculus].	Dnmt3a	Dnmt3a	Dnmt3a	13435	0	0	0	1	0	0	0	1	0	0	0	0	0	0	0	0	0	0	0	0	0.777778	1	0.0214559	1
gi|111154076	dystonin isoform b [Mus musculus].	Dst	Dst	Dst	13518	0	0	0	0	1	2	0	2	1	0	0	0	0	0	0	0	0	0	0	1	0.463235	0.825	0.0419064	0.89313		Y
gi|19924302	ankyrin repeat domain 6 [Mus musculus].	Ankrd6	Ankrd6	Ankrd6	140577	0	0	0	2	1	0	0	2	0	0	0	0	0	0	0	0	0	0	0	0	0.27451	1	0.013692	0.89313
gi|6679737	fatty acid binding protein 2, intestinal [Mus musculus].	Fabp2	Fabp2	Fabp2	14079	0	0	0	1	0	1	0	2	0	0	0	0	0	0	0	0	0	0	0	0	0.27451	1	0.0484522	0.847826
gi|6753832	Fc receptor, IgG, high affinity I [Mus musculus].	Fcgr1	Fcgr1	FCGR1A	14129	0	0	0	1	0	0	0	1	0	0	0	0	0	0	0	0	0	0	0	0	0.777778	1	0.0214559	1
gi|10946680	fibromodulin [Mus musculus].	Fmod	Fmod	Fmod	14264	0	0	0	0	0	1	0	1	0	0	0	0	0	0	0	0	0	0	0	0	0.777778	1	0.0214559	1
gi|82881414	PREDICTED: similar to SLIT-ROBO Rho GTPase-activating protein 2 (srGAP2) (Formin-binding protein 2) isoform 15 [Mus musculus].	Srgap2	Srgap2	Srgap2	14270	0	0	1	1	0	1	0	3	0	0	1	0	0	0	0	0	0	0	0	1	0.27451	0.825	0.000639551	0.943548
gi|6679911	gamma-aminobutyric acid (GABA) A receptor, beta 3 isoform a [Mus musculus].	Gabrb3	Gabrb3	Gabrb3	14402	0	0	0	1	0	0	0	1	0	0	0	0	0	0	0	0	0	0	0	0	0.777778	1	0.0214559	1
gi|6753964	ganglioside-induced differentiation-associated-protein 1 [Mus musculus].	Gdap1	Gdap1	Gdap1	14545	0	0	0	0	1	0	0	1	0	0	0	0	0	0	0	0	0	0	0	0	0.777778	1	0.0214559	1
gi|6753966	glycerol-3-phosphate dehydrogenase 1 (soluble) [Mus musculus].	Gpd1	Gpd1	Gpd1	14555	0	0	0	0	1	0	0	1	0	0	0	0	0	0	0	0	0	0	0	0	0.777778	1	0.0214559	1
gi|40254187	growth differentiation factor 10 [Mus musculus].	Gdf10	Gdf10	Gdf10	14560	0	0	0	1	0	0	0	1	0	0	0	0	0	0	0	0	0	0	0	0	0.777778	1	0.0214559	1
gi|6754012	guanine nucleotide binding protein, alpha o [Mus musculus].	Gnao1	Gnao1	Gnao1	14681	0	0	0	1	0	0	0	1	0	0	0	0	0	0	0	0	0	0	0	0	0.777778	1	0.0214559	1
gi|41680705	glutamate receptor, ionotropic, NMDA2A (epsilon 1) [Mus musculus].	Grin2a	Grin2a	Grin2a	14811	0	0	0	1	0	0	1	2	0	0	0	0	0	0	0	0	0	0	0	0	0.27451	1	0.000860596	1		Y
gi|34328130	host cell factor C1 [Mus musculus].	Hcfc1	Hcfc1	Hcfc1	15161	0	0	0	0	2	0	0	1	0	0	0	0	0	0	0	0	0	0	0	0	0.777778	1	0.0214559	1		Y
gi|82993679	PREDICTED: similar to Heat shock 70 kDa protein 1B (HSP70.1) isoform 5 [Mus musculus].	Hspa1b	ENSMUSG00000067283	HSPA1B	15511	0	0	2	0	0	0	0	1	0	0	0	0	0	0	0	0	0	0	0	0	0.777778	1	0.0214559	1
gi|88014720	karyopherin (importin) beta 1 [Mus musculus].	Kpnb1	Kpnb1	Kpnb1	16211	0	1	0	0	0	0	0	1	0	0	0	0	0	0	0	0	0	0	0	0	0.777778	1	0.0214559	1
gi|120300944	kinesin family member 13A [Mus musculus].	Kif13a	Kif13a	Kif13a	16553	0	0	0	1	0	0	0	1	0	0	0	0	0	0	0	0	0	0	0	0	0.777778	1	0.0214559	1
gi|6680606	keratin 19 [Mus musculus].	Krt19	Krt19	Krt19	16669	0	0	0	0	6	0	0	1	0	0	0	0	0	0	0	0	0	0	0	0	0.777778	1	0.0214559	1
gi|144922638	kinectin 1 [Mus musculus].	Ktn1	Ktn1	Ktn1	16709	0	0	1	0	0	0	0	1	0	0	0	0	0	0	0	0	0	0	0	0	0.777778	1	0.0214559	1
gi|117647249	laminin, alpha 2 [Mus musculus].	Lama2	Lama2	Lama2	16773	0	0	0	0	1	0	0	1	0	0	0	0	0	0	0	0	0	0	0	0	0.777778	1	0.0214559	1
gi|82995771	PREDICTED: laminin, alpha 3 isoform 1 [Mus musculus].	Lama3	Lama3	Lama3	16774	0	0	0	0	0	1	0	1	0	0	0	0	0	0	0	0	0	0	0	0	0.777778	1	0.0214559	1
gi|47271404	rho/rac guanine nucleotide exchange factor (GEF) 2 [Mus musculus].	Arhgef2	Arhgef2	Arhgef2	16800	0	0	0	4	1	1	0	3	0	0	0	0	0	0	0	0	0	0	0	0	0.0857843	1	3.40606e-05	1
gi|124494256	low density lipoprotein receptor-related protein 1 [Mus musculus].	Lrp1	Lrp1	A2MR	16971	0	2	41	55	72	59	4	6	3	3	6	21	22	6	0	0	0	1	7	8	0.129965	0.841431	0.0012087	0.941268		Y
gi|7305241	leucine-rich B7 protein [Mus musculus].	Lrrc23	Lrrc23	Lrrc23	16977	0	0	0	0	1	0	0	1	0	0	0	0	0	0	0	0	0	0	0	0	0.777778	1	0.0214559	1
gi|6754700	muscle, intestine and stomach expression 1 [Mus musculus].	Bhlhb8	Bhlha15	BHLHA15	17341	0	0	0	0	2	0	0	1	0	0	0	0	0	0	0	0	0	0	0	0	0.777778	1	0.0214559	1
gi|6678938	mutS homolog 2 [Mus musculus].	Msh2	Msh2	Msh2	17685	0	0	0	0	1	0	0	1	0	0	0	0	0	0	0	0	0	0	0	0	0.777778	1	0.0214559	1
gi|6754744	mutS homolog 6 [Mus musculus].	Msh6	Msh6	Msh6	17688	0	0	0	0	1	0	0	1	0	0	0	0	0	0	0	0	0	0	0	0	0.777778	1	0.0214559	1
gi|67189167	myosin, heavy polypeptide 4, skeletal muscle [Mus musculus].	Myh4	Myh4	Myh4	17884	0	0	1	0	0	0	0	1	0	0	0	0	0	0	0	0	0	0	0	0	0.777778	1	0.0214559	1
gi|84875537	nucleolin [Mus musculus].	Ncl	Ncl	Ncl	17975	0	0	1	3	0	1	0	3	0	0	0	0	0	0	0	0	0	0	0	0	0.0857843	1	3.40606e-05	1
gi|56699423	neural precursor cell expressed, developmentally down-regulated gene 4 [Mus musculus].	Nedd4	Nedd4	Nedd4	17999	1	0	0	0	0	0	0	1	0	0	0	0	0	0	0	0	0	0	0	0	0.777778	1	0.0214559	1
gi|112363107	neurofilament 3, medium [Mus musculus].	Nefm	Nefm	Nefm	18040	0	0	0	1	0	0	0	1	0	0	0	0	0	0	0	0	0	0	0	0	0.777778	1	0.0214559	1
gi|6679066	4-nitrophenylphosphatase domain and non-neuronal SNAP25-like protein homolog 1 [Mus musculus].	Nipsnap1	Nipsnap1	Nipsnap1	18082	0	0	0	0	1	0	0	1	0	0	0	0	0	0	0	0	0	0	0	0	0.777778	1	0.0214559	1
gi|7305317	nodal [Mus musculus].	Nodal	Nodal	Nodal	18119	1	0	0	0	0	0	0	1	0	0	0	0	0	0	0	0	0	0	0	0	0.777778	1	0.0214559	1
gi|117606368	nebulin-related anchoring protein isoform S [Mus musculus].	Nrap	Nrap	Nrap	18175	0	0	0	0	1	0	0	1	0	0	0	0	0	0	0	0	0	0	0	0	0.777778	1	0.0214559	1
gi|42415475	prolyl 4-hydroxylase, beta polypeptide [Mus musculus].	P4hb	P4hb	P4hb	18453	0	0	0	1	0	1	0	2	0	0	0	0	0	0	0	0	0	0	0	0	0.27451	1	0.000860596	1
gi|7242171	proliferating cell nuclear antigen [Mus musculus].	Pcna	Pcna	Pcna	18538	2	0	0	1	1	0	0	3	0	0	0	0	0	0	0	0	0	0	0	0	0.0857843	1	0.00321993	0.917647		Y
gi|6679259	platelet derived growth factor receptor, beta polypeptide [Mus musculus].	Pdgfrb	Pdgfrb	Pdgfrb	18596	0	0	0	0	0	0	1	1	0	0	0	0	0	0	0	0	0	0	0	0	0.777778	1	0.0214559	1
gi|6679261	pyruvate dehydrogenase E1 alpha 1 [Mus musculus].	Pdha1	Pdha1	Pdha1	18597	0	0	0	1	0	0	0	1	0	0	0	0	0	0	0	0	0	0	0	0	0.777778	1	0.0214559	1
gi|6755048	ATP-binding cassette, sub-family B (MDR/TAP), member 1A [Mus musculus].	Abcb1a	Abcb1a	Abcb1a	18671	0	0	0	0	0	0	1	1	0	0	0	0	0	0	0	0	0	0	0	0	0.777778	1	0.0214559	1
gi|124487380	polycystin 1 [Mus musculus].	Pkd1	Pkd1	Pkd1	18763	0	0	0	0	1	0	0	1	0	0	0	0	0	0	0	0	0	0	0	0	0.777778	1	0.0214559	1
gi|6755160	eukaryotic translation initiation factor 2-alpha kinase 2 [Mus musculus].	Eif2ak2	Eif2ak2	Eif2ak2	19106	0	0	0	1	0	0	0	1	0	0	0	0	0	0	0	0	0	0	0	0	0.777778	1	0.0214559	1		Y
gi|10946854	phosphoribosyl pyrophosphate synthetase 1 [Mus musculus].	Prps1	Prps1	Prps1	19139	0	0	0	1	0	0	0	1	0	0	0	0	0	0	0	0	0	0	0	0	0.777778	1	0.0214559	1
gi|34328185	prosaposin [Mus musculus].	Psap	Psap	Psap	19156	1	0	0	0	0	0	0	1	0	0	0	0	0	0	0	0	0	0	0	0	0.777778	1	0.0214559	1
gi|31982099	proteasome (prosome, macropain) subunit, beta type 6 [Mus musculus].	Psmb6	Psmb6	Psmb6	19175	1	0	0	0	0	0	0	1	0	0	0	0	0	0	0	0	0	0	0	0	0.777778	1	0.0214559	1
gi|39930409	Rab6 interacting protein 1 [Mus musculus].	Rab6ip1	Dennd5a	Dennd5a	19347	0	0	0	0	1	0	0	1	0	0	0	0	0	0	0	0	0	0	0	0	0.777778	1	0.0214559	1
gi|82943278	PREDICTED: similar to Ig heavy chain V-I region V35 precursor [Mus musculus].	LOC195180	LOC195180	LOC195180	195180	0	0	0	1	0	0	0	1	0	0	0	0	0	0	0	0	0	0	0	0	0.777778	1	0.0214559	1
gi|75992943	UTP14, U3 small nucleolar ribonucleoprotein, homolog B [Mus musculus].	Utp14b	Utp14b	ALG11	195434	0	0	0	0	2	0	0	1	0	0	0	0	0	0	0	0	0	0	0	0	0.777778	1	0.0214559	1
gi|37497112	RNA binding motif protein 3 [Mus musculus].	Rbm3	Rbm3	Rbm3	19652	0	0	1	0	1	1	0	3	0	0	0	0	0	0	0	0	0	0	0	0	0.0857843	1	3.37506e-05	1
gi|6677691	reticulocalbin 1 [Mus musculus].	Rcn1	Rcn1	Rcn1	19672	0	0	0	1	0	0	0	1	0	0	0	0	0	0	0	0	0	0	0	0	0.777778	1	0.0214559	1
gi|14149647	ribosomal protein L9 [Mus musculus].	Rpl9	Rpl9	Rpl9	20005	0	0	0	0	0	1	0	1	0	0	0	0	0	0	0	0	0	0	0	0	0.777778	1	0.0214559	1
gi|40254577	ribosomal protein S12 [Mus musculus].	Rps12	Rps12	Rps12	20042	2	0	2	2	1	1	0	5	0	0	0	2	1	0	0	0	0	0	0	2	0.0567496	0.807339	0.00209024	0.816754
gi|6677799	ribosomal protein S15 [Mus musculus].	Rps15	Rps15	Rps15	20054	1	0	0	0	0	0	0	1	0	0	0	0	0	0	0	0	0	0	0	0	0.777778	1	0.0214559	1
gi|6677807	ribosomal protein S5 [Mus musculus].	Rps5	Rps5	Rps5	20103	0	0	0	1	1	1	0	3	0	0	0	0	1	0	0	0	0	0	0	1	0.27451	0.825	0.0305911	0.806897
gi|94366786	PREDICTED: similar to ryanodine receptor 3 [Mus musculus].	Ryr3	Ryr3	Ryr3	20192	0	0	0	1	0	0	0	1	0	0	0	0	0	0	0	0	0	0	0	0	0.777778	1	0.0214559	1
gi|110626031	KH domain containing, RNA binding, signal transduction associated 1 [Mus musculus].	Khdrbs1	Khdrbs1	Khdrbs1	20218	0	0	0	1	0	0	0	1	0	0	0	0	0	0	0	0	0	0	0	0	0.777778	1	0.0214559	1		Y
gi|6677863	stearoyl-Coenzyme A desaturase 2 [Mus musculus].	Scd2	Scd2	SCD5	20250	1	0	0	0	0	0	0	1	0	0	0	0	0	0	0	0	0	0	0	0	0.777778	1	0.0214559	1
gi|13384630	stathmin-like 2 [Mus musculus].	Stmn2	Stmn2	Stmn2	20257	0	0	0	1	0	0	0	1	0	0	0	0	0	0	0	0	0	0	0	0	0.777778	1	0.0214559	1		Y
gi|49274623	semaphorin 4D [Mus musculus].	Sema4d	Sema4d	Sema4d	20354	0	0	1	0	0	0	0	1	0	0	0	0	0	0	0	0	0	0	0	0	0.777778	1	0.0214559	1
gi|67846119	sema domain, transmembrane domain (TM), and cytoplasmic domain, (semaphorin) 6A [Mus musculus].	Sema6a	Sema6a	Sema6a	20358	1	0	0	0	0	0	0	1	0	0	0	0	0	0	0	0	0	0	0	0	0.777778	1	0.0214559	1
gi|6755466	semaphorin 7A [Mus musculus].	Sema7a	Sema7a	Sema7a	20361	0	0	0	1	0	0	0	1	0	0	0	0	0	0	0	0	0	0	0	0	0.777778	1	0.0214559	1
gi|59939908	sine oculis-related homeobox 3 homolog [Mus musculus].	Six3	Six3	Six3	20473	0	0	0	0	1	0	0	1	0	0	0	0	0	0	0	0	0	0	0	0	0.777778	1	0.0214559	1
gi|6677993	solute carrier family 12, member 4 [Mus musculus].	Slc12a4	Slc12a4	Slc12a4	20498	1	0	0	0	1	1	0	3	0	0	0	0	0	0	0	0	0	0	0	0	0.0857843	1	3.37506e-05	1
gi|6755534	solute carrier family 12, member 7 [Mus musculus].	Slc12a7	Slc12a7	Slc12a7	20499	0	0	0	0	1	0	0	1	0	0	0	0	0	0	0	0	0	0	0	0	0.777778	1	0.0214559	1
gi|119226235	nuclear receptor co-repressor 2 [Mus musculus].	Ncor2	Ncor2	Ncor2	20602	0	0	0	0	1	1	0	2	0	0	0	0	0	0	0	0	0	0	0	0	0.27451	1	0.0123412	0.917647
gi|84370258	somatostatin receptor 3 [Mus musculus].	Sstr3	Sstr3	Sstr3	20607	0	0	0	0	1	0	0	1	0	0	0	0	0	0	0	0	0	0	0	0	0.777778	1	0.0214559	1
gi|33563278	serine protease inhibitor, Kunitz type 2 isoform a [Mus musculus].	Spint2	Spint2	Spint2	20733	0	0	0	0	1	0	0	1	0	0	0	0	0	0	0	0	0	0	0	0	0.777778	1	0.0214559	1
gi|40254207	deltex 4 homolog [Mus musculus].	Dtx4	Dtx4	Dtx4	207521	0	0	0	0	1	0	0	1	0	0	0	0	0	0	0	0	0	0	0	0	0.777778	1	0.0214559	1
gi|9910572	signal transducer and activator of transcription 2 [Mus musculus].	Stat2	Stat2	Stat2	20847	0	0	0	0	0	1	0	1	0	0	0	0	0	0	0	0	0	0	0	0	0.777778	1	0.0214559	1
gi|24418883	hypothetical protein LOC208659 [Mus musculus].	BC029169	Fam20a	FAM20A	208659	0	0	0	0	1	0	0	1	0	0	0	0	0	0	0	0	0	0	0	0	0.777778	1	0.0214559	1
gi|82922765	PREDICTED: similar to Myosin-5C (Myosin Vc) isoform 7 [Mus musculus].	Myo5c	Myo5c	Myo5c	208943	0	0	0	0	0	2	0	1	0	0	0	0	0	0	0	0	0	0	0	0	0.777778	1	0.0214559	1
gi|6755682	serine/threonine kinase receptor associated protein [Mus musculus].	Strap	Strap	Strap	20901	1	0	0	0	1	0	0	2	0	0	0	0	0	0	0	0	0	0	0	0	0.27451	1	0.000860596	1
gi|63540653	PREDICTED: sterile alpha motif domain containing 9-like isoform 1 [Mus musculus].	Samd9l	Samd9l	Samd9l	209086	0	0	0	0	0	1	0	1	0	0	0	0	0	0	0	0	0	0	0	0	0.777778	1	0.0214559	1
gi|39930325	kinesin family member 15 [Mus musculus].	Kif15	Kif15	Kif15	209737	0	0	0	2	0	0	0	1	0	0	0	0	0	0	0	0	0	0	0	0	0.777778	1	0.0214559	1
gi|82915653	PREDICTED: similar to SH3 and multiple ankyrin repeat domains protein 2 (Shank2) (Proline-rich synapse associated protein 1) (ProSAP1) (Cortactin-binding protein 1) (CortBP1) (GKAP/SAPAP-interacting protein) (SPANK-3) isoform 1 [Mus musculus].	Shank2	Shank2	Shank2	210274	0	0	0	0	1	0	0	1	0	0	0	0	0	0	0	0	0	0	0	0	0.777778	1	0.0214559	1
gi|29243954	mohawk [Mus musculus].	Mkx	Mkx	Mkx	210719	0	0	0	1	0	0	0	1	0	0	0	0	0	0	0	0	0	0	0	0	0.777778	1	0.0214559	1
gi|82524278	WW, C2 and coiled-coil domain containing 1 [Mus musculus].	Wwc1	Wwc1	Wwc1	211652	0	0	0	0	1	0	0	1	0	0	0	0	0	0	0	0	0	0	0	0	0.777778	1	0.0214559	1
gi|94404743	PREDICTED: similar to Putative Polycomb group protein ASXL1 (Additional sex combs-like protein 1) [Mus musculus].	Asxl3	Asxl3	Asxl3	211961	0	0	1	1	0	1	0	3	0	0	0	0	0	0	0	0	0	0	0	0	0.0857843	1	3.37506e-05	1
gi|27502355	relaxin 3 [Mus musculus].	Rln3	Rln3	Rln3	212108	0	0	1	1	0	0	0	2	0	0	0	0	0	0	0	0	0	0	0	0	0.27451	1	0.000860596	1
gi|21450177	kelch domain containing 8A [Mus musculus].	Klhdc8a	Klhdc8a	Klhdc8a	213417	0	0	0	0	1	0	0	1	0	0	0	0	0	0	0	0	0	0	0	0	0.777778	1	0.0214559	1
gi|94385851	PREDICTED: similar to ELKS isoform 5 [Mus musculus].	BC028799	BC028799	BC028799	213473	0	0	0	1	0	0	0	1	0	0	0	0	0	0	0	0	0	0	0	0	0.777778	1	0.0214559	1
gi|120407039	T-box 2 [Mus musculus].	Tbx2	Tbx2	Tbx2	21385	0	0	0	1	0	0	0	1	0	0	0	0	0	0	0	0	0	0	0	0	0.777778	1	0.0214559	1
gi|24528557	dispatched homolog 2 [Mus musculus].	Disp2	Disp2	Disp2	214240	0	0	0	0	1	0	0	1	0	0	0	0	0	0	0	0	0	0	0	0	0.777778	1	0.0214559	1
gi|31981870	l(3)mbt-like 2 [Mus musculus].	L3mbtl2	L3mbtl2	L3mbtl2	214669	0	0	0	0	1	0	0	1	0	0	0	0	0	0	0	0	0	0	0	0	0.777778	1	0.0214559	1
gi|84781783	phosphatase and actin regulator 2 [Mus musculus].	Phactr2	Phactr2	Phactr2	215789	0	1	0	0	0	0	0	1	0	0	0	0	0	0	0	0	0	0	0	0	0.777778	1	0.0214559	1
gi|61656180	WD repeat domain 50 [Mus musculus].	Utp18	Utp18	Utp18	217109	0	0	0	1	0	0	0	1	0	0	0	0	0	0	0	0	0	0	0	0	0.777778	1	0.0214559	1
gi|27369790	tensin 4 [Mus musculus].	Tns4	Tns4	Tns4	217169	0	0	0	0	0	0	1	1	0	0	0	0	0	0	0	0	0	0	0	0	0.777778	1	0.0214559	1
gi|82935401	PREDICTED: similar to Angiotensin-converting enzyme, testis-specific isoform precursor (ACE-T) (Dipeptidyl carboxypeptidase I) (Kininase II) [Mus musculus].	EG217246	EG217246	EG217246	217246	0	0	0	1	0	0	0	1	0	0	0	0	0	0	0	0	0	0	0	0	0.777778	1	0.0214559	1
gi|146134400	ATP-binding cassette, sub-family A (ABC1), member 5 [Mus musculus].	Abca5	Abca5	Abca5	217265	0	0	0	1	1	0	0	2	0	0	0	0	0	0	0	0	0	0	0	0	0.27451	1	0.000860596	1
gi|6678283	adenosine deaminase domain containing 1 (testis specific) [Mus musculus].	Adad1	Adad1	Adad1	21744	0	0	0	0	0	1	0	1	0	0	0	0	0	0	0	0	0	0	0	0	0.777778	1	0.0214559	1
gi|22122521	mannoside acetylglucosaminyltransferase 2 [Mus musculus].	Mgat2	Mgat2	Mgat2	217664	0	0	1	0	0	0	0	1	0	0	0	0	0	0	0	0	0	0	0	0	0.777778	1	0.0214559	1
gi|7549795	tight junction protein 2 [Mus musculus].	Tjp2	Tjp2	Tjp2	21873	0	0	5	11	9	5	0	4	0	0	3	2	3	0	0	0	0	0	0	3	0.0774887	0.854922	0.000931326	0.948905
gi|112734855	topoisomerase (DNA) I [Mus musculus].	Top1	Top1	Top1	21969	0	0	0	1	0	0	0	1	0	0	0	0	0	0	0	0	0	0	0	0	0.777778	1	0.0214559	1
gi|7305597	transient receptor potential cation channel, subfamily C, member 6 [Mus musculus].	Trpc6	Trpc6	Trpc6	22068	0	0	0	1	0	0	0	1	0	0	0	0	0	0	0	0	0	0	0	0	0.777778	1	0.0214559	1
gi|40254402	Unc-51 like kinase 1 [Mus musculus].	Ulk1	Ulk1	Ulk1	22241	0	0	0	0	0	0	1	1	0	0	0	0	0	0	0	0	0	0	0	0	0.777778	1	0.0214559	1
gi|31543942	vinculin [Mus musculus].	Vcl	Vcl	Vcl	22330	0	0	0	1	0	0	0	1	0	0	0	0	0	0	0	0	0	0	0	0	0.777778	1	0.0214559	1
gi|37574124	RAN binding protein 3-like [Mus musculus].	Ranbp3l	Ranbp3l	Ranbp3l	223332	0	0	0	1	0	0	0	1	0	0	0	0	0	0	0	0	0	0	0	0	0.777778	1	0.0214559	1
gi|62899061	ceramide kinase [Mus musculus].	Cerk	Cerk	Cerk	223753	0	0	0	0	0	0	1	1	0	0	0	0	0	0	0	0	0	0	0	0	0.777778	1	0.0214559	1
gi|6678581	Wiskott-Aldrich syndrome homolog [Mus musculus].	Was	Was	Was	22376	0	0	1	0	0	0	0	1	0	0	0	0	0	0	0	0	0	0	0	0	0.777778	1	0.0214559	1
gi|82956279	PREDICTED: similar to c11.1 CG12132-PA [Mus musculus].	4930455B06Rik	Heatr7b2	Heatr7b2	223825	0	1	0	0	0	0	0	1	0	0	0	0	0	0	0	0	0	0	0	0	0.777778	1	0.0214559	1
gi|31982227	a disintegrin-like and metalloprotease with thrombospondin type 1 motifs 20 [Mus musculus].	Adamts20	Adamts20	Adamts20	223838	0	0	1	0	0	0	0	1	0	0	0	0	0	0	0	0	0	0	0	0	0.777778	1	0.0214559	1
gi|94402086	PREDICTED: similar to putative pheromone receptor (Go-VN5) [Mus musculus].	LOC224916	Vmn2r120	Vmn2r120	224916	0	0	0	1	0	0	0	1	0	0	0	0	0	0	0	0	0	0	0	0	0.777778	1	0.0214559	1
gi|32189428	ubiquitin ligase mind bomb [Mus musculus].	Mib1	Mib1	Mib1	225164	1	0	0	0	0	0	0	1	0	0	0	0	0	0	0	0	0	0	0	0	0.777778	1	0.0214559	1
gi|21703990	leucine zipper, putative tumor suppressor 2 [Mus musculus].	Lzts2	Lzts2	Lzts2	226154	1	0	0	1	0	0	0	2	0	0	0	0	0	0	0	0	0	0	0	0	0.27451	1	0.000860596	1
gi|6756039	tyrosine 3-monooxygenase/tryptophan 5-monooxygenase activation protein, theta polypeptide [Mus musculus].	Ywhaq	Ywhaq	Ywhaq	22630	0	0	0	2	2	0	0	2	0	0	0	0	0	0	0	1	0	0	0	1	0.27451	0.862745	0.0419064	0.881356		Y
gi|50845430	R3H domain (binds single-stranded nucleic acids) [Mus musculus].	R3hdm1	R3hdm1	R3hdm1	226412	0	0	0	0	0	1	0	1	0	0	0	0	0	0	0	0	0	0	0	0	0.777778	1	0.0214559	1
gi|38678526	nucleoporin 188 [Mus musculus].	Nup188	Nup188	Nup188	227699	0	0	0	1	0	0	0	1	0	0	0	0	0	0	0	0	0	0	0	0	0.777778	1	0.0214559	1
gi|27734180	TGFB-induced factor 2 [Mus musculus].	Tgif2	Tgif2	Tgif2	228839	0	0	0	0	1	0	0	1	0	0	0	0	0	0	0	0	0	0	0	0	0.777778	1	0.0214559	1
gi|100818161	RAP1, GTP-GDP dissociation stimulator 1 isoform a [Mus musculus].	Rap1gds1	Rap1gds1	Rap1gds1	229877	0	0	0	1	0	0	0	1	0	0	0	0	0	0	0	0	0	0	0	0	0.777778	1	0.0214559	1
gi|26006473	ciliary rootlet coiled-coil, rootletin [Mus musculus].	Crocc	Crocc	Crocc	230872	0	0	0	0	1	0	0	1	0	0	0	0	0	0	0	0	0	0	0	0	0.777778	1	0.0214559	1
gi|21704106	transmembrane protease, serine 11d precursor [Mus musculus].	Tmprss11d	Tmprss11d	Tmprss11d	231382	0	0	0	1	0	0	0	1	0	0	0	0	0	0	0	0	0	0	0	0	0.777778	1	0.0214559	1
gi|22122687	Rho GTPase activating protein 24 isoform 2 [Mus musculus].	Arhgap24	Arhgap24	Arhgap24	231532	0	0	1	0	0	0	0	1	0	0	0	0	0	0	0	0	0	0	0	0	0.777778	1	0.0214559	1
gi|120407054	F-box protein FBX29 [Mus musculus].	Fbxw8	Fbxw8	Fbxw8	231672	0	0	0	1	0	0	1	2	0	0	0	0	0	0	0	0	0	0	0	0	0.27451	1	0.000860596	1		Y
gi|33239399	sterile alpha motif domain containing 4B [Mus musculus].	Samd4b	Samd4b	Samd4b	233033	0	0	0	1	0	0	0	1	0	0	0	0	0	0	0	0	0	0	0	0	0.777778	1	0.0214559	1
gi|27370084	hypothetical protein LOC233103 [Mus musculus].	4931406P16Rik	AA553327	KIAA0355	233103	1	0	0	0	0	0	0	1	0	0	0	0	0	0	0	0	0	0	0	0	0.777778	1	0.0214559	1
gi|46402235	general transcription factor III C 1 [Mus musculus].	Gtf3c1	Gtf3c1	Gtf3c1	233863	0	0	0	1	0	0	0	1	0	0	0	0	0	0	0	0	0	0	0	0	0.777778	1	0.0214559	1
gi|40549440	transmembrane phosphatase with tensin homology [Mus musculus].	Tpte	Tpte	Tpte	234129	0	0	1	0	0	0	0	1	0	0	0	0	0	0	0	0	0	0	0	0	0.777778	1	0.0214559	1
gi|31981920	hypothetical protein LOC234728 [Mus musculus].	BC025546	Ftsjd1	FTSJD1	234728	0	0	0	0	1	0	0	1	0	0	0	0	0	0	0	0	0	0	0	0	0.777778	1	0.0214559	1
gi|31981686	fucokinase isoform 1 [Mus musculus].	Fuk	Fuk	Fuk	234730	0	0	0	0	0	1	0	1	0	0	0	0	0	0	0	0	0	0	0	0	0.777778	1	0.0214559	1
gi|26986603	phospholipase C, gamma 2 [Mus musculus].	Plcg2	Plcg2	Plcg2	234779	0	0	0	0	0	1	0	1	0	0	0	0	0	0	0	0	0	0	0	0	0.777778	1	0.0214559	1		Y
gi|27151755	spir-2 protein [Mus musculus].	Spire2	Spire2	Spire2	234857	0	0	0	0	1	0	0	1	0	0	0	0	0	0	0	0	0	0	0	0	0.777778	1	0.0214559	1
gi|31088880	hypothetical protein LOC235048 [Mus musculus].	BC050092	Zfp599	BC050092	235048	0	0	0	0	0	0	1	1	0	0	0	0	0	0	0	0	0	0	0	0	0.777778	1	0.0214559	1
gi|38090055	PREDICTED: alpha isoform of regulatory subunit B'', protein phosphatase 2 isoform 1 [Mus musculus].	3222402P14Rik	Ppp2r3a	PPP2R3A	235542	0	0	0	0	1	0	0	1	0	0	0	0	0	0	0	0	0	0	0	0	0.777778	1	0.0214559	1		Y
gi|82954195	PREDICTED: similar to PHD finger protein 11 isoform 3 [Mus musculus].	LOC236451	Phf11	Phf11	236451	0	0	0	1	0	0	0	1	0	0	0	0	0	0	0	0	0	0	0	0	0.777778	1	0.0214559	1
gi|6753368	cell division cycle 6 homolog isoform a [Mus musculus].	Cdc6	Cdc6	Cdc6	23834	0	0	0	0	1	0	0	1	0	0	0	0	0	0	0	0	0	0	0	0	0.777778	1	0.0214559	1		Y
gi|76880476	solute carrier family 2 (facilitated glucose transporter), member 13 [Mus musculus].	Slc2a13	Slc2a13	Slc2a13	239606	0	0	0	0	1	0	0	1	0	0	0	0	0	0	0	0	0	0	0	0	0.777778	1	0.0214559	1
gi|27370224	DIP2 disco-interacting protein 2 homolog B [Mus musculus].	Dip2b	Dip2b	Dip2b	239667	0	0	0	0	2	0	0	1	0	0	0	0	0	0	0	0	0	0	0	0	0.777778	1	0.0214559	1
gi|23956388	MKL/myocardin-like 2 [Mus musculus].	Mkl2	Mkl2	Mkl2	239719	0	0	0	0	1	0	0	1	0	0	0	0	0	0	0	0	0	0	0	0	0.777778	1	0.0214559	1
gi|114205431	ATP-binding cassette, subfamily E, member 1 [Mus musculus].	Abce1	Abce1	Abce1	24015	0	0	2	4	4	2	0	4	0	0	0	2	0	0	0	0	0	0	0	1	0.0588235	0.90411	0.0030523	0.89313		Y
gi|89257350	hypothetical protein LOC240216 [Mus musculus].	E230025N22Rik	EG240216	E230025N22Rik	240216	0	0	0	1	0	0	0	1	0	0	0	0	0	0	0	0	0	0	0	0	0.777778	1	0.0214559	1
gi|94404435	PREDICTED: hypothetical protein [Mus musculus].	8430438M01Rik	Ccdc112	CCDC112	240261	0	0	0	1	0	0	0	1	0	0	0	0	0	0	0	0	0	0	0	0	0.777778	1	0.0214559	1
gi|40538844	tumor necrosis factor (ligand) superfamily, member 18 [Mus musculus].	Tnfsf18	Tnfsf18	Tnfsf18	240873	0	0	0	0	0	1	0	1	0	0	0	0	0	0	0	0	0	0	0	0	0.777778	1	0.0214559	1
gi|66841385	xin actin-binding repeat containing 2 isoform 1 [Mus musculus].	Xirp2	Xirp2	Xirp2	241431	0	0	1	2	2	1	2	5	0	0	0	1	2	0	0	0	0	0	0	2	0.0567496	0.807339	0.00012993	0.899135
gi|38348566	H1 histone family, member X [Mus musculus].	H1fx	H1fx	H1fx	243529	0	0	0	0	1	0	0	1	0	0	0	0	0	0	0	0	0	0	0	0	0.777778	1	0.0214559	1
gi|33186865	gametogenetin isoform 3 [Mus musculus].	Ggn	Ggn	Ggn	243897	0	0	0	0	1	0	0	1	0	0	0	0	0	0	0	0	0	0	0	0	0.777778	1	0.0214559	1
gi|34610217	nanos homolog 3 [Mus musculus].	Nanos3	Nanos3	Nanos3	244551	0	0	1	0	0	0	0	1	0	0	0	0	0	0	0	0	0	0	0	0	0.777778	1	0.0214559	1
gi|94387174	PREDICTED: similar to nuclear protein, ataxia-telangiectasia locus [Mus musculus].	Npat	Npat	Npat	244879	0	0	0	1	0	0	0	1	0	0	0	0	0	0	0	0	0	0	0	0	0.777778	1	0.0214559	1
gi|30425322	WD repeat domain 40C [Mus musculus].	Wdr40c	Dcaf12l2	DCAF12L2	245403	0	0	0	1	0	0	0	1	0	0	0	0	0	0	0	0	0	0	0	0	0.777778	1	0.0214559	1
gi|29244248	connector enhancer of kinase suppressor of Ras 2 [Mus musculus].	Cnksr2	Cnksr2	Cnksr2	245684	0	0	0	0	1	0	0	1	0	0	0	0	0	0	0	0	0	0	0	0	0.777778	1	0.0214559	1		Y
gi|31982059	retinoblastoma binding protein 7 [Mus musculus].	Rbbp7	Rbbp7	Rbbp7	245688	0	2	0	0	2	1	0	3	0	0	0	1	0	0	0	0	0	0	0	1	0.148693	0.887097	0.000514072	0.965347		Y
gi|31542192	microtubule-associated protein 7 domain containing 1 [Mus musculus].	Mtap7d1	Mtap7d1	Mtap7d1	245877	1	0	0	0	0	0	0	1	0	0	0	0	0	0	0	0	0	0	0	0	0.777778	1	0.0214559	1
gi|37704389	rotatin [Mus musculus].	Rttn	Rttn	Rttn	246102	0	0	0	0	1	0	0	1	0	0	0	0	0	0	0	0	0	0	0	0	0.777778	1	0.0214559	1
gi|22129721	olfactory receptor 284 [Mus musculus].	Olfr284	Olfr284	Olfr284	258278	0	0	0	0	1	0	0	1	0	0	0	0	0	0	0	0	0	0	0	0	0.777778	1	0.0214559	1
gi|121583711	olfactory receptor 1123 [Mus musculus].	Olfr1123	Olfr1123	Olfr1123	258347	0	0	0	2	0	0	0	1	0	0	0	0	0	0	0	0	0	0	0	0	0.777778	1	0.0214559	1
gi|7106387	proteasome (prosome, macropain) subunit, alpha type 5 [Mus musculus].	Psma5	Psma5	Psma5	26442	0	0	0	1	0	0	0	1	0	0	0	0	0	0	0	0	0	0	0	0	0.777778	1	0.0214559	1
gi|6755198	proteasome (prosome, macropain) subunit, alpha type 6 [Mus musculus].	Psma6	Psma6	Psma6	26443	0	0	0	0	0	1	0	1	0	0	0	0	0	0	0	0	0	0	0	0	0.777778	1	0.0214559	1
gi|7106389	proteasome (prosome, macropain) subunit, alpha type 7 [Mus musculus].	Psma7	Psma7	Psma7	26444	1	0	0	1	0	0	0	2	0	0	0	0	0	0	0	0	0	0	0	0	0.27451	1	0.000860596	1
gi|6755202	proteasome beta 3 subunit [Mus musculus].	Psmb3	Psmb3	Psmb3	26446	0	0	0	0	1	0	0	1	0	0	0	0	0	0	0	0	0	0	0	0	0.777778	1	0.0214559	1
gi|86439977	retinoblastoma binding protein 9 [Mus musculus].	Rbbp9	Rbbp9	Rbbp9	26450	0	0	0	0	0	1	0	1	0	0	0	0	0	0	0	0	0	0	0	0	0.777778	1	0.0214559	1		Y
gi|29244242	essential meiotic endonuclease 1 homolog 1 [Mus musculus].	Eme1	Eme1	Eme1	268465	0	0	0	1	0	0	0	1	0	0	0	0	0	0	0	0	0	0	0	0	0.777778	1	0.0214559	1
gi|119226195	zinc finger protein 759 [Mus musculus].	Zfp759	Zfp759	Zfp759	268670	0	0	0	0	0	1	0	1	0	0	0	0	0	0	0	0	0	0	0	0	0.777778	1	0.0214559	1
gi|12963679	epidermal Langerhans cell protein LCP1 [Mus musculus].	Tox4	Tox4	Tox4	268741	0	0	0	0	1	0	0	1	0	0	0	0	0	0	0	0	0	0	0	0	0.777778	1	0.0214559	1
gi|110815826	roundabout homolog 2 [Mus musculus].	Robo2	Robo2	Robo2	268902	0	0	0	0	1	0	0	1	0	0	0	0	0	0	0	0	0	0	0	0	0.777778	1	0.0214559	1
gi|27734110	nuclear receptor interacting protein 1 [Mus musculus].	Nrip1	Nrip1	Nrip1	268903	0	0	0	0	1	0	0	1	0	0	0	0	0	0	0	0	0	0	0	0	0.777778	1	0.0214559	1
gi|94363699	PREDICTED: similar to melanoma antigen [Mus musculus].	BC035947	BC035947	BC035947	269211	0	0	0	0	2	1	0	2	0	0	0	0	0	0	0	0	0	0	0	0	0.27451	1	0.000863145	1
gi|6755889	transient receptor potential cation channel, subfamily C, member 7 [Mus musculus].	Trpc7	Trpc7	Trpc7	26946	0	0	0	0	1	0	0	1	0	0	0	0	0	0	0	0	0	0	0	0	0.777778	1	0.0214559	1
gi|85662406	cytoplasmic linker 2 isoform b [Mus musculus].	Clip2	Clip2	Clip2	269713	0	0	0	0	0	0	1	1	0	0	0	0	0	0	0	0	0	0	0	0	0.777778	1	0.0214559	1
gi|25032837	PREDICTED: similar to ribosomal protein L23a [Mus musculus].	EG270499	Gm5058	EG270499	270499	0	1	0	0	0	0	0	1	0	0	0	0	0	0	0	0	0	0	0	0	0.777778	1	0.0214559	1
gi|83003050	PREDICTED: TAF1 RNA polymerase II, TATA box binding protein (TBP)-associated factor isoform 3 [Mus musculus].	Taf1	Taf1	Taf1	270627	1	0	0	0	0	0	0	1	0	0	0	0	0	0	0	0	0	0	0	0	0.777778	1	0.0214559	1		Y
gi|7305017	eukaryotic translation initiation factor 2 alpha kinase 4 [Mus musculus].	Eif2ak4	Eif2ak4	Eif2ak4	27103	0	0	0	1	0	0	0	1	0	0	0	0	0	0	0	0	0	0	0	0	0.777778	1	0.0214559	1
gi|82954257	PREDICTED: hypothetical protein LOC277154 [Mus musculus].	BC030046	Nynrin	Nynrin	277154	0	1	0	0	0	0	0	1	0	0	0	0	0	0	0	0	0	0	0	0	0.777778	1	0.0214559	1
gi|39841045	hypothetical protein LOC277496 [Mus musculus].	4930526D03Rik	Gm692	C20orf201	277496	0	0	0	0	1	0	0	1	0	0	0	0	0	0	0	0	0	0	0	0	0.777778	1	0.0214559	1
gi|119360327	zinc finger protein 385 [Mus musculus].	Zfp385	Zfp385a	ZNF385A	29813	0	0	0	1	0	0	0	1	0	0	0	0	0	0	0	0	0	0	0	0	0.777778	1	0.0214559	1
gi|7305253	mitogen-activated protein kinase 12 [Mus musculus].	Mapk12	Mapk12	Mapk12	29857	0	0	0	0	0	0	1	1	0	0	0	0	0	0	0	0	0	0	0	0	0.777778	1	0.0214559	1
gi|7305275	matrix metalloproteinase 20 (enamelysin) [Mus musculus].	Mmp20	Mmp20	Mmp20	30800	0	0	0	0	0	1	0	1	0	0	0	0	0	0	0	0	0	0	0	0	0.777778	1	0.0214559	1
gi|22779883	torsin family 2, member A [Mus musculus].	Tor2a	Tor2a	Tor2a	30933	0	0	0	0	1	1	0	2	0	0	0	0	0	0	0	0	0	0	0	0	0.27451	1	0.000860596	1
gi|28316750	histone cluster 1, H2ba [Mus musculus].	Hist1h2ba	Hist1h2ba	Hist1h2ba	319177	0	0	0	0	0	0	1	1	0	0	0	0	0	0	0	0	0	0	0	0	0.777778	1	0.0214559	1
gi|28316794	hypothetical protein LOC319278 [Mus musculus].	A230050P20Rik	ENSMUSG00000038884	C19orf66	319278	0	0	0	0	1	0	0	1	0	0	0	0	0	0	0	0	0	0	0	0	0.777778	1	0.0214559	1
gi|125628644	ATPase, class V, type 10B [Mus musculus].	Atp10b	Atp10b	Atp10b	319767	0	0	0	0	1	0	0	1	0	0	0	0	0	0	0	0	0	0	0	0	0.777778	1	0.0214559	1
gi|124486586	autism susceptibility candidate 2 [Mus musculus].	Auts2	Auts2	Auts2	319974	0	0	0	2	0	0	0	1	0	0	0	0	0	0	0	0	0	0	0	0	0.777778	1	0.0214559	1
gi|94402106	PREDICTED: hypothetical protein LOC320004 [Mus musculus].	A930002H24Rik	ENSMUSG00000045506	A930002H24Rik	320004	0	1	0	0	0	0	0	1	0	0	0	0	0	0	0	0	0	0	0	0	0.777778	1	0.0214559	1
gi|94374598	PREDICTED: similar to C530008M17Rik protein isoform 3 [Mus musculus].	C530008M17Rik	Kiaa1211	KIAA1211	320827	0	0	0	2	0	0	0	1	0	0	0	0	0	0	0	0	0	0	0	0	0.777778	1	0.0214559	1
gi|94377242	PREDICTED: hypothetical protein LOC320946 [Mus musculus].	A930035D04Rik	A930035D04Rik	A930035D04Rik	320946	0	0	0	1	0	0	0	1	0	0	0	0	0	0	0	0	0	0	0	0	0.777778	1	0.0214559	1
gi|40556612	nitric oxide synthase trafficker [Mus musculus].	Nostrin	Nostrin	Nostrin	329416	0	0	0	0	0	1	0	1	0	0	0	0	0	0	0	0	0	0	0	0	0.777778	1	0.0214559	1
gi|29244466	channel, sperm associated 4 [Mus musculus].	Catsper4	Catsper4	Catsper4	329954	0	0	1	0	0	0	0	1	0	0	0	0	0	0	0	0	0	0	0	0	0.777778	1	0.0214559	1
gi|83002830	PREDICTED: similar to CG5537-PA [Mus musculus].	LOC331487	LOC331487	LOC331487	331487	0	0	0	0	1	0	0	1	0	0	0	0	0	0	0	0	0	0	0	0	0.777778	1	0.0214559	1
gi|87299624	hypothetical protein LOC338349 isoform 1 [Mus musculus].	D530005L17Rik	Cntln	CNTLN	338349	0	0	0	1	0	0	0	1	0	0	0	0	0	0	0	0	0	0	0	0	0.777778	1	0.0214559	1
gi|85701945	jumonji C domain-containing histone demethylase 1 homolog D [Mus musculus].	Jhdm1d	Jhdm1d	Jhdm1d	338523	0	0	0	0	0	0	1	1	0	0	0	0	0	0	0	0	0	0	0	0	0.777778	1	0.0214559	1
gi|145966766	hypothetical protein LOC380705 [Mus musculus].	Tmem102	Tmem102	Tmem102	380705	1	0	0	0	0	0	0	1	0	0	0	0	0	0	0	0	0	0	0	0	0.777778	1	0.0214559	1
gi|90991704	leucine-rich repeats and calponin homology (CH) domain containing 1 [Mus musculus].	Lrch1	Lrch1	Lrch1	380916	1	0	0	2	1	0	0	3	0	1	0	0	0	0	0	0	0	0	0	1	0.211601	0.862745	0.000575484	0.957055
gi|82986751	PREDICTED: similar to small nuclear RNA [Mus musculus].	EG381065	Gm5145	EG381065	381065	0	0	0	0	3	0	0	1	0	0	0	0	0	0	0	0	0	0	0	0	0.777778	1	0.0214559	1
gi|82994815	PREDICTED: hypothetical protein [Mus musculus].	Gm941	Gm941	Gm941	381112	0	0	0	1	0	0	0	1	0	0	0	0	0	0	0	0	0	0	0	0	0.777778	1	0.0214559	1
gi|82999385	PREDICTED: similar to Salivary glue protein Sgs-4 precursor [Mus musculus].	Gm340	Gm340	Gm340	381224	0	0	0	1	0	0	0	1	0	0	0	0	0	0	0	0	0	0	0	0	0.777778	1	0.0214559	1
gi|123959714	deafness, autosomal recessive 59 [Mus musculus].	Dfnb59	Dfnb59	Dfnb59	381375	0	0	0	1	0	0	0	1	0	0	0	0	0	0	0	0	0	0	0	0	0.777778	1	0.0214559	1
gi|41235755	G protein-coupled receptor 176 [Mus musculus].	Gpr176	Gpr176	Gpr176	381413	0	0	0	0	0	1	0	1	0	0	0	0	0	0	0	0	0	0	0	0	0.777778	1	0.0214559	1
gi|71274162	hypothetical protein LOC382038 [Mus musculus].	AK122209	Urb2	URB2	382038	0	0	0	2	0	0	0	1	0	0	0	0	0	0	0	0	0	0	0	0	0.777778	1	0.0214559	1
gi|94386608	PREDICTED: similar to zinc finger protein ZFP isoform 1 [Mus musculus].	Zfp167	Zfp167	Zfp167	382118	0	0	0	0	1	0	0	1	0	0	0	0	0	0	0	0	0	0	0	0	0.777778	1	0.0214559	1
gi|94389924	PREDICTED: similar to 40S ribosomal protein S17 [Mus musculus].	LOC382492	LOC382492	LOC382492	382492	0	0	0	2	0	0	0	1	0	0	0	0	0	0	0	0	0	0	0	0	0.777778	1	0.0214559	1
gi|94409872	PREDICTED: similar to Rho GTPase activating protein 20 [Mus musculus].	Gm1527	Gm1527	Gm1527	385263	0	0	0	0	1	0	0	1	0	0	0	0	0	0	0	0	0	0	0	0	0.777778	1	0.0214559	1
gi|62909983	cleavage and polyadenylation specific factor 6 [Mus musculus].	Cpsf6	Cpsf6	Cpsf6	432508	0	0	0	0	1	0	0	1	0	0	0	0	0	0	0	0	0	0	0	0	0.777778	1	0.0214559	1
gi|61888832	adenylate cyclase 1 [Mus musculus].	Adcy1	Adcy1	Adcy1	432530	0	0	0	0	2	0	0	1	0	0	0	0	0	0	0	0	0	0	0	0	0.777778	1	0.0214559	1
gi|94395531	PREDICTED: similar to smoothened homolog [Mus musculus].	LOC432791	LOC432791	LOC432791	432791	0	0	0	0	0	0	1	1	0	0	0	0	0	0	0	0	0	0	0	0	0.777778	1	0.0214559	1
gi|51769343	PREDICTED: hypothetical protein [Mus musculus].	A930007A09Rik	A930007A09Rik	A930007A09Rik	432999	0	0	0	0	0	1	0	1	0	0	0	0	0	0	0	0	0	0	0	0	0.777778	1	0.0214559	1
gi|94419889	PREDICTED: similar to SP140 nuclear body protein (predicted) [Mus musculus].	LOC434484	LOC434484	LOC434484	434484	0	0	1	0	0	0	1	2	0	0	0	0	0	0	0	0	0	0	0	0	0.27451	1	0.000860596	1
gi|94387604	PREDICTED: similar to integrin alpha M [Mus musculus].	LOC436089	LOC436089	LOC436089	436089	0	0	0	0	0	0	1	1	0	0	0	0	0	0	0	0	0	0	0	0	0.777778	1	0.0214559	1
gi|54400753	zinc finger and BTB domain containing 9 [Mus musculus].	Zbtb9	Zbtb9	Zbtb9	474156	0	0	0	0	1	0	0	1	0	0	0	0	0	0	0	0	0	0	0	0	0.777778	1	0.0214559	1
gi|46518528	acyl-CoA synthetase long-chain family member 4 isoform 1 [Mus musculus].	Acsl4	Acsl4	Acsl4	50790	0	0	0	0	0	1	0	1	0	0	0	0	0	0	0	0	0	0	0	0	0.777778	1	0.0214559	1
gi|71725396	D14Ertd209e protein [Mus musculus].	Mett11d1	Mett11d1	Mett11d1	52535	0	0	0	1	0	0	0	1	0	0	0	0	0	0	0	0	0	0	0	0	0.777778	1	0.0214559	1
gi|32880197	heterogeneous nuclear ribonucleoprotein A2/B1 isoform 2 [Mus musculus].	Hnrnpa2b1	Hnrnpa2b1	Hnrnpa2b1	53379	0	0	0	3	2	1	0	3	0	0	1	1	0	0	0	0	0	0	0	2	0.229575	0.825	0.018663	0.89313		Y
gi|31543902	thioredoxin-like 1 [Mus musculus].	Txnl1	Txnl1	Txnl1	53382	0	0	0	2	1	0	0	2	0	0	0	0	0	0	0	0	0	0	0	0	0.27451	1	0.0111903	0.943548
gi|8393337	exocyst complex component 7 [Mus musculus].	Exoc7	Exoc7	Exoc7	53413	0	0	1	0	0	0	0	1	0	0	0	0	0	0	0	0	0	0	0	0	0.777778	1	0.0214559	1		Y
gi|114052106	small nuclear ribonucleoprotein polypeptide A [Mus musculus].	Snrpa	Snrpa	Snrpa	53607	0	2	0	2	0	0	0	2	0	0	0	0	0	0	0	0	0	0	0	0	0.27451	1	0.0123412	0.917647
gi|12963531	non-POU-domain-containing, octamer binding protein [Mus musculus].	Nono	Nono	Nono	53610	0	0	0	0	1	0	0	1	0	0	0	0	0	0	0	0	0	0	0	0	0.777778	1	0.0214559	1
gi|8393835	mitogen-activated protein kinase kinase kinase 14 [Mus musculus].	Map3k14	Map3k14	TAB3	53859	0	0	0	0	1	0	0	1	0	0	0	0	0	0	0	0	0	0	0	0	0.777778	1	0.0214559	1
gi|9506491	cysteine and histidine rich 1 isoform 1 [Mus musculus].	Cyhr1	Cyhr1	Cyhr1	54151	0	0	0	0	1	0	0	1	0	0	0	0	0	0	0	0	0	0	0	0	0.777778	1	0.0214559	1
gi|71480100	taste receptor protein 1 [Mus musculus].	Trcg1	Trcg1	Trcg1	541610	0	0	0	0	1	0	0	1	0	0	0	0	0	0	0	0	0	0	0	0	0.777778	1	0.0214559	1
gi|8567372	probasin [Mus musculus].	Pbsn	Pbsn	Pbsn	54192	0	0	0	1	0	0	1	2	0	0	0	0	0	0	0	0	0	0	0	0	0.27451	1	0.000860596	1
gi|9055158	forkhead box O4 [Mus musculus].	Foxo4	Foxo4	Foxo4	54601	0	0	0	1	1	0	0	2	0	0	0	0	0	0	0	0	0	0	0	0	0.27451	1	0.000860596	1
gi|94401974	PREDICTED: similar to von Hippel-Lindau syndrome homolog [Mus musculus].	LOC546690	LOC546690	LOC546690	546690	0	0	0	1	0	0	0	1	0	0	0	0	0	0	0	0	0	0	0	0	0.777778	1	0.0214559	1
gi|83001635	PREDICTED: similar to MGC12966 protein [Mus musculus].	EG547412	434799	EG547412	547412	0	0	0	0	1	0	0	1	0	0	0	0	0	0	0	0	0	0	0	0	0.777778	1	0.0214559	1
gi|83721945	butyrophilin-like 2 [Mus musculus].	Btnl2	Btnl2	Btnl2	547431	0	0	0	0	1	0	0	1	0	0	0	0	0	0	0	0	0	0	0	0	0.777778	1	0.0214559	1
gi|94390735	PREDICTED: similar to p130Cas-associated protein (p140Cap) (SNAP-25-interacting protein) (SNIP) [Mus musculus].	P140	Srcin1	SRCIN1	56013	0	0	0	1	0	0	0	1	0	0	0	0	0	0	0	0	0	0	0	0	0.777778	1	0.0214559	1
gi|66932952	ATP-binding cassette, sub-family B, member 9 [Mus musculus].	Abcb9	Abcb9	Abcb9	56325	0	0	0	1	0	0	0	1	0	0	0	0	0	0	0	0	0	0	0	0	0.777778	1	0.0214559	1
gi|9790125	transgelin 3 [Mus musculus].	Tagln3	Tagln3	Tagln3	56370	0	0	1	0	0	0	0	1	0	0	0	0	0	0	0	0	0	0	0	0	0.777778	1	0.0214559	1
gi|9790175	protein phosphatase 4, catalytic subunit [Mus musculus].	Ppp4c	Ppp4c	Ppp4c	56420	0	0	0	1	0	0	0	1	0	0	0	0	0	0	0	0	0	0	0	0	0.777778	1	0.0214559	1
gi|94367842	PREDICTED: similar to regulator of G-protein signaling 19 isoform 6 [Mus musculus].	Rgs19	Rgs19	Rgs19	56470	0	0	1	0	0	0	0	1	0	0	0	0	0	0	0	0	0	0	0	0	0.777778	1	0.0214559	1
gi|9910548	SH3-binding domain glutamic acid-rich protein like [Mus musculus].	Sh3bgrl	Sh3bgrl	Sh3bgrl	56726	0	0	0	1	0	0	0	1	0	0	0	0	0	0	0	0	0	0	0	0	0.777778	1	0.0214559	1
gi|9938026	5-hydroxytryptamine (serotonin) receptor 3B precursor [Mus musculus].	Htr3b	Htr3b	Htr3b	57014	0	0	0	1	0	0	0	1	0	0	0	0	0	0	0	0	0	0	0	0	0.777778	1	0.0214559	1
gi|118136288	formin-like 1 isoform 2 [Mus musculus].	Fmnl1	Fmnl1	Fmnl1	57778	0	0	0	1	0	0	0	1	0	0	0	0	0	0	0	0	0	0	0	0	0.777778	1	0.0214559	1
gi|10946832	phorbol-12-myristate-13-acetate-induced protein 1 [Mus musculus].	Pmaip1	Pmaip1	Pmaip1	58801	0	0	1	0	0	0	0	1	0	0	0	0	0	0	0	0	0	0	0	0	0.777778	1	0.0214559	1
gi|82992463	PREDICTED: similar to putative pheromone receptor [Mus musculus].	EG619697	EG619697	EG619697	619697	0	0	0	0	0	1	0	1	0	0	0	0	0	0	0	0	0	0	0	0	0.777778	1	0.0214559	1
gi|94393330	PREDICTED: similar to Ig heavy chain V region 102 precursor [Mus musculus].	LOC619833	LOC619833	LOC619833	619833	0	0	0	0	1	0	0	1	0	0	0	0	0	0	0	0	0	0	0	0	0.777778	1	0.0214559	1
gi|94393343	PREDICTED: similar to Ig heavy chain V region VH558 A1/A4 precursor [Mus musculus].	LOC619994	LOC619994	LOC619994	619994	0	0	0	0	0	0	1	1	0	0	0	0	0	0	0	0	0	0	0	0	0.777778	1	0.0214559	1
gi|82931308	PREDICTED: hypothetical protein [Mus musculus].	LOC620538	LOC620538	LOC620538	620538	0	0	0	1	0	0	0	1	0	0	0	0	0	0	0	0	0	0	0	0	0.777778	1	0.0214559	1
gi|82996042	PREDICTED: hypothetical protein [Mus musculus].	EG625929	Gm6636	EG625929	625929	0	0	0	5	0	0	0	1	0	0	0	0	0	0	0	0	0	0	0	0	0.777778	1	0.0214559	1
gi|85702340	hypothetical protein LOC627280 [Mus musculus].	B430211C08Rik	ENSMUSG00000041596	B430211C08Rik	627280	0	0	0	0	0	0	1	1	0	0	0	0	0	0	0	0	0	0	0	0	0.777778	1	0.0214559	1
gi|82901234	PREDICTED: similar to Ig kappa chain V-II region RPMI 6410 precursor [Mus musculus].	LOC628027	LOC628027	LOC628027	628027	0	0	0	1	1	0	0	2	0	0	0	0	0	0	0	0	0	0	0	0	0.27451	1	0.0123412	0.917647
gi|94377424	PREDICTED: similar to Ig kappa chain V-II region RPMI 6410 precursor [Mus musculus].	LOC628056	LOC628056	LOC628056	628056	0	0	0	0	1	0	0	1	0	0	0	0	0	0	0	0	0	0	0	0	0.777778	1	0.0214559	1
gi|82931687	PREDICTED: similar to predicted gene, EG623734 isoform 2 [Mus musculus].	LOC630774	LOC630774	LOC630774	630774	0	0	0	0	0	1	0	1	0	0	0	0	0	0	0	0	0	0	0	0	0.777778	1	0.0214559	1
gi|83008262	PREDICTED: similar to Ab 414.2 heavy chain variable and joining region [Mus musculus].	LOC634100	LOC634100	LOC634100	634100	0	0	0	0	1	0	0	1	0	0	0	0	0	0	0	0	0	0	0	0	0.777778	1	0.0214559	1
gi|82917636	PREDICTED: hypothetical protein [Mus musculus].	LOC634484	LOC634484	LOC634484	634484	0	0	0	0	1	0	0	1	0	0	0	0	0	0	0	0	0	0	0	0	0.777778	1	0.0214559	1
gi|82997031	PREDICTED: similar to ribosomal protein L21 [Mus musculus].	LOC635258	LOC635258	LOC635258	635258	0	0	0	0	0	1	0	1	0	0	0	0	0	0	0	0	0	0	0	0	0.777778	1	0.0214559	1
gi|82902021	PREDICTED: similar to Ig kappa chain V-V region K2 precursor [Mus musculus].	LOC636944	LOC636944	LOC636944	636944	0	0	1	2	1	2	0	4	0	0	0	0	0	0	0	1	0	0	0	1	0.0588235	0.90411	0.00014956	0.943548
gi|94410316	PREDICTED: similar to Midline-1 (Tripartite motif protein 18) (Midin) [Mus musculus].	LOC637916	LOC637916	LOC637916	637916	0	0	0	1	0	0	0	1	0	0	0	0	0	0	0	0	0	0	0	0	0.777778	1	0.0214559	1
gi|82997433	PREDICTED: similar to Potassium voltage-gated channel subfamily G member 2 (Voltage-gated potassium channel subunit Kv6.2) (Cardiac potassium channel subunit) [Mus musculus].	LOC639899	LOC639899	LOC639899	639899	0	0	0	0	1	0	0	1	0	0	0	0	0	0	0	0	0	0	0	0	0.777778	1	0.0214559	1
gi|94410472	PREDICTED: similar to preferentially expressed antigen in melanoma like 4 [Mus musculus].	LOC640153	LOC640153	LOC640153	640153	1	0	0	0	0	0	0	1	0	0	0	0	0	0	0	0	0	0	0	0	0.777778	1	0.0214559	1
gi|94366834	PREDICTED: similar to Spectrin beta chain, brain 4 (Spectrin, non-erythroid beta chain 4) (Beta-V spectrin) (BSPECV) [Mus musculus].	LOC640524	LOC640524	LOC640524	640524	0	0	0	0	2	0	0	1	0	0	0	0	0	0	0	0	0	0	0	0	0.777778	1	0.0214559	1
gi|30017393	leucine zipper- and sterile alpha motif-containing kinase isoform 2 [Mus musculus].	B230120H23Rik	Mltk	ZAK	65964	0	0	0	0	0	1	0	1	0	0	0	0	0	0	0	0	0	0	0	0	0.777778	1	0.0214559	1
gi|13384804	CDC28 protein kinase regulatory subunit 2 [Mus musculus].	Cks2	Cks2	Cks2	66197	0	0	0	1	0	0	0	1	0	0	0	0	0	0	0	0	0	0	0	0	0.777778	1	0.0214559	1		Y
gi|13384834	Ngg1 interacting factor 3 like 1 binding protein 1 isoform 1 [Mus musculus].	Thoc7	Thoc7	Thoc7	66231	0	0	0	1	0	1	0	2	0	0	0	0	0	0	0	0	0	0	0	0	0.27451	1	0.000860596	1
gi|12963557	DNMT1 associated protein-1 [Mus musculus].	Dmap1	Dmap1	Dmap1	66233	0	0	0	1	0	0	0	1	0	0	0	0	0	0	0	0	0	0	0	0	0.777778	1	0.0214559	1
gi|13384964	ASF1 anti-silencing function 1 homolog A [Mus musculus].	Asf1a	Asf1a	Asf1a	66403	0	0	1	0	0	0	0	1	0	0	0	0	0	0	0	0	0	0	0	0	0.777778	1	0.0214559	1		Y
gi|77404294	upregulated during skeletal muscle growth 5 [Mus musculus].	Usmg5	Usmg5	Usmg5	66477	0	0	0	1	0	0	0	1	0	0	0	0	0	0	0	0	0	0	0	0	0.777778	1	0.0214559	1
gi|94398702	PREDICTED: similar to Gasdermin domain containing protein RGD1359449 [Mus musculus].	LOC665769	LOC665769	LOC665769	665769	0	0	0	0	0	0	1	1	0	0	0	0	0	0	0	0	0	0	0	0	0.777778	1	0.0214559	1
gi|94400740	PREDICTED: hypothetical protein [Mus musculus].	LOC665982	LOC665982	LOC665982	665982	0	0	0	0	1	0	0	1	0	0	0	0	0	0	0	0	0	0	0	0	0.777778	1	0.0214559	1
gi|94363314	PREDICTED: hypothetical protein [Mus musculus].	EG666434	EG666434	EG666434	666434	1	0	0	0	0	0	0	1	0	0	0	0	0	0	0	0	0	0	0	0	0.777778	1	0.0214559	1
gi|94375019	PREDICTED: hypothetical protein [Mus musculus].	EG666515	EG666515	EG666515	666515	0	0	0	0	1	0	0	1	0	0	0	0	0	0	0	0	0	0	0	0	0.777778	1	0.0214559	1
gi|61556736	mitogen-activated protein kinase kinase kinase 7 interacting protein 3 [Mus musculus].	Map3k7ip3	Map3k7ip3	Map3k7ip3	66724	1	0	0	1	0	0	0	2	0	0	0	0	0	0	0	0	0	0	0	0	0.27451	1	0.0123412	0.917647
gi|94364010	PREDICTED: hypothetical protein [Mus musculus].	EG668050	EG668050	EG668050	668050	0	0	0	0	1	0	0	1	0	0	0	0	0	0	0	0	0	0	0	0	0.777778	1	0.0214559	1
gi|133506656	tripartite motif-containing 35 [Mus musculus].	Trim35	Trim35	Trim35	66854	2	2	0	0	0	0	0	2	0	0	0	0	0	0	0	0	0	0	0	0	0.27451	1	0.000860596	1
gi|94369932	PREDICTED: hypothetical protein [Mus musculus].	LOC668865	LOC668865	LOC668865	668865	0	0	0	0	1	0	0	1	0	0	0	0	0	0	0	0	0	0	0	0	0.777778	1	0.0214559	1
gi|94369934	PREDICTED: hypothetical protein [Mus musculus].	LOC668869	LOC668869	LOC668869	668869	0	0	0	0	1	0	0	1	0	0	0	0	0	0	0	0	0	0	0	0	0.777778	1	0.0214559	1
gi|13385324	cysteine and histidine-rich domain (CHORD)-containing, zinc-binding protein 1 [Mus musculus].	Chordc1	Chordc1	Chordc1	66917	0	0	0	0	1	0	0	1	0	0	0	0	0	0	0	0	0	0	0	0	0.777778	1	0.0214559	1
gi|94405664	PREDICTED: hypothetical protein [Mus musculus].	LOC669712	LOC669712	LOC669712	669712	0	0	0	0	1	0	0	1	0	0	0	0	0	0	0	0	0	0	0	0	0.777778	1	0.0214559	1
gi|31981132	tetratricopeptide repeat domain 23 [Mus musculus].	Ttc23	Ttc23	Ttc23	67009	0	0	0	1	0	0	0	1	0	0	0	0	0	0	0	0	0	0	0	0	0.777778	1	0.0214559	1
gi|14149756	eukaryotic translation initiation factor 2, subunit 2 (beta) [Mus musculus].	Eif2s2	Eif2s2	Eif2s2	67204	0	0	0	1	0	0	0	1	0	0	0	0	0	0	0	0	0	0	0	0	0.777778	1	0.0214559	1
gi|94392330	PREDICTED: similar to Actin, cytoplasmic 2 (Gamma-actin) [Mus musculus].	LOC672560	LOC672560	LOC672560	672560	0	0	0	0	19	0	0	1	0	0	0	0	0	0	0	0	0	0	0	0	0.777778	1	0.0214559	1
gi|94368393	PREDICTED: hypothetical protein [Mus musculus].	LOC672713	LOC672713	LOC672713	672713	0	0	0	1	0	0	0	1	0	0	0	0	0	0	0	0	0	0	0	0	0.777778	1	0.0214559	1
gi|51988906	G protein-coupled receptor associated sorting protein 1 [Mus musculus].	Gprasp1	Gprasp1	Gprasp1	67298	0	0	0	0	0	1	0	1	0	0	0	0	0	0	0	0	0	0	0	0	0.777778	1	0.0214559	1
gi|61742810	RIKEN cDNA 3110050K21 [Mus musculus].	Zc3h13	Zc3h13	Zc3h13	67302	0	0	0	1	0	0	0	1	0	0	0	0	0	0	0	0	0	0	0	0	0.777778	1	0.0214559	1
gi|94420520	PREDICTED: hypothetical protein [Mus musculus].	LOC673065	LOC673065	LOC673065	673065	0	0	0	0	0	1	0	1	0	0	0	0	0	0	0	0	0	0	0	0	0.777778	1	0.0214559	1
gi|94393640	PREDICTED: similar to Ig heavy chain V region 441 precursor [Mus musculus].	LOC674072	LOC674072	LOC674072	674072	4	2	0	0	0	0	0	2	0	0	0	0	0	0	0	0	0	0	0	0	0.27451	1	0.000863145	1
gi|21312968	signal sequence receptor, gamma [Mus musculus].	Ssr3	Ssr3	Ssr3	67437	0	0	0	1	0	0	0	1	0	0	0	0	0	0	0	0	0	0	0	0	0.777778	1	0.0214559	1
gi|94379567	PREDICTED: hypothetical protein [Mus musculus].	LOC675197	LOC675197	LOC675197	675197	0	0	0	1	0	0	0	1	0	0	0	0	0	0	0	0	0	0	0	0	0.777778	1	0.0214559	1
gi|19920329	phosphatidylinositol glycan anchor biosynthesis, class M [Mus musculus].	Pigm	Pigm	Pigm	67556	0	0	0	1	0	0	0	1	0	0	0	0	0	0	0	0	0	0	0	0	0.777778	1	0.0214559	1
gi|94370417	PREDICTED: similar to H2A histone family, member Z [Mus musculus].	LOC675899	LOC675899	LOC675899	675899	0	0	1	0	0	0	0	1	0	0	0	0	0	0	0	0	0	0	0	0	0.777778	1	0.0214559	1
gi|94366167	PREDICTED: similar to Rho GTPase activating protein 21 [Mus musculus].	LOC675902	LOC675902	LOC675902	675902	0	1	1	1	0	0	0	3	0	0	0	0	0	0	0	1	0	0	0	1	0.27451	0.825	0.00382393	0.89313
gi|94375322	PREDICTED: hypothetical protein isoform 2 [Mus musculus].	LOC676119	LOC676119	LOC676119	676119	0	0	0	0	1	0	0	1	0	0	0	0	0	0	0	0	0	0	0	0	0.777778	1	0.0214559	1
gi|61098120	hypothetical protein LOC67674 [Mus musculus].	0610038D11Rik	Trmt112	TRMT112	67674	0	0	1	0	0	0	0	1	0	0	0	0	0	0	0	0	0	0	0	0	0.777778	1	0.0214559	1
gi|23956166	cisplatin resistance-associated overexpressed protein [Mus musculus].	3300001P08Rik	Luc7l3	LUC7L3	67684	1	0	0	0	0	1	1	3	1	0	0	0	0	0	0	0	0	0	0	1	0.27451	0.825	0.00382393	0.89313
gi|31560180	dyslexia susceptibility 1 candidate 1 homolog [Mus musculus].	Dyx1c1	Ccpg1	CCPG1	67685	0	0	0	0	0	0	1	1	0	0	0	0	0	0	0	0	0	0	0	0	0.777778	1	0.0214559	1
gi|94410112	PREDICTED: similar to CG2747-PB, isoform B isoform 5 [Mus musculus].	LOC677046	LOC677046	LOC677046	677046	0	0	1	0	0	0	0	1	0	0	0	0	0	0	0	0	0	0	0	0	0.777778	1	0.0214559	1
gi|94392790	PREDICTED: similar to Nesprin-2 (Nuclear envelope spectrin repeat protein 2) (Syne-2) (Synaptic nuclear envelope protein 2) (Nucleus and actin connecting element protein) (NUANCE protein) [Mus musculus].	LOC677266	LOC677266	LOC677266	677266	0	0	0	0	2	0	0	1	0	0	0	0	0	0	0	0	0	0	0	0	0.777778	1	0.0214559	1
gi|94410500	PREDICTED: similar to 3-methylcrotonyl-CoA carboxylase alpha subunit [Mus musculus].	LOC677576	LOC677576	LOC677576	677576	0	0	1	1	0	1	0	3	0	0	0	0	0	0	0	0	0	0	0	0	0.0857843	1	0.00382393	0.89313
gi|94390939	PREDICTED: phosphoribosyl pyrophosphate synthetase-associated protein 1 [Mus musculus].	Prpsap1	Prpsap1	Prpsap1	67763	0	0	0	0	1	0	0	1	0	0	0	0	0	0	0	0	0	0	0	0	0.777778	1	0.0214559	1
gi|27754065	pyrophosphatase [Mus musculus].	Ppa1	Ppa1	Ppa1	67895	0	0	0	1	0	0	0	1	0	0	0	0	0	0	0	0	0	0	0	0	0.777778	1	0.0214559	1
gi|110625752	steroid-sensitive protein 1 [Mus musculus].	Ccdc80	Ccdc80	Ccdc80	67896	0	0	0	0	3	0	0	1	0	0	0	0	0	0	0	0	0	0	0	0	0.777778	1	0.0214559	1
gi|13385938	RNA (guanine-7-) methyltransferase [Mus musculus].	Rnmt	Rnmt	Rnmt	67897	0	0	0	1	0	0	0	1	0	0	0	0	0	0	0	0	0	0	0	0	0.777778	1	0.0214559	1
gi|62234487	plasma membrane calcium ATPase 1 [Mus musculus].	Atp2b1	Atp2b1	Atp2b1	67972	0	0	0	0	1	0	0	1	0	0	0	0	0	0	0	0	0	0	0	0	0.777778	1	0.0214559	1
gi|13385994	small nuclear ribonucleoprotein polypeptide G [Mus musculus].	Snrpg	Snrpg	Snrpg	68011	0	1	0	0	1	1	0	3	0	0	0	0	1	0	0	0	0	0	0	1	0.27451	0.825	0.00382393	0.89313
gi|12963671	procollagen, type IV, alpha 3 (Goodpasture antigen) binding protein [Mus musculus].	Col4a3bp	Col4a3bp	Col4a3bp	68018	0	0	0	0	0	1	0	1	0	0	0	0	0	0	0	0	0	0	0	0	0.777778	1	0.0214559	1
gi|18087731	dynein light chain LC8-type 2 [Mus musculus].	Dynll2	Dynll2	Dynll2	68097	1	0	0	0	0	0	0	1	0	0	0	0	0	0	0	0	0	0	0	0	0.777778	1	0.0214559	1
gi|94363442	PREDICTED: hypothetical protein LOC68179 [Mus musculus].	4930408G06Rik	ENSMUSG00000047383	4930408G06Rik	68179	0	0	0	0	1	0	0	1	0	0	0	0	0	0	0	0	0	0	0	0	0.777778	1	0.0214559	1
gi|22165392	non-SMC condensin I complex, subunit D2 [Mus musculus].	Ncapd2	Ncapd2	Ncapd2	68298	0	0	0	0	2	0	0	1	0	0	0	0	0	0	0	0	0	0	0	0	0.777778	1	0.0214559	1
gi|67846101	hypothetical protein LOC68521 [Mus musculus].	1110013L07Rik	Fam189b	FAM189B	68521	0	0	0	0	1	0	0	1	0	0	0	0	0	0	0	0	0	0	0	0	0.777778	1	0.0214559	1
gi|51092285	tripin [Mus musculus].	Sgol2	Sgol2	Sgol2	68549	0	0	0	0	1	0	0	1	0	0	0	0	0	0	0	0	0	0	0	0	0.777778	1	0.0214559	1
gi|28849881	protein phosphatase 1F (PP2C domain containing) [Mus musculus].	Ppm1f	Ppm1f	Ppm1f	68606	0	0	0	0	0	0	1	1	0	0	0	0	0	0	0	0	0	0	0	0	0.777778	1	0.0214559	1
gi|40018622	hypothetical protein LOC68617 [Mus musculus].	1110012J17Rik	Kiaa0802	KIAA0802	68617	0	0	0	0	0	0	1	1	0	0	0	0	0	0	0	0	0	0	0	0	0.777778	1	0.0214559	1
gi|30725710	transmembrane and coiled-coil domains 2 [Mus musculus].	Tmcc2	Tmcc2	Tmcc2	68875	0	0	0	0	1	0	0	1	0	0	0	0	0	0	0	0	0	0	0	0	0.777778	1	0.0214559	1
gi|30794434	hypothetical protein LOC68955 [Mus musculus].	1500001A10Rik	Srrm4	SRRM4	68955	0	0	0	0	1	0	0	1	0	0	0	0	0	0	0	0	0	0	0	0	0.777778	1	0.0214559	1
gi|21312167	hydroxyacylglutathione hydrolase-like [Mus musculus].	Haghl	Haghl	Haghl	68977	0	0	0	1	0	0	0	1	0	0	0	0	0	0	0	0	0	0	0	0	0.777778	1	0.0214559	1
gi|29789183	kelch repeat and BTB (POZ) domain containing 3 [Mus musculus].	Kbtbd3	Kbtbd3	Kbtbd3	69149	0	0	0	0	1	0	0	1	0	0	0	0	0	0	0	0	0	0	0	0	0.777778	1	0.0214559	1
gi|30794420	potassium channel tetramerisation domain containing 5 [Mus musculus].	Kctd5	Kctd5	Kctd5	69259	2	0	0	0	1	0	0	2	0	0	0	0	0	0	0	0	0	0	0	0	0.27451	1	0.000863145	1
gi|16716369	transcription factor 23 [Mus musculus].	Tcf23	Tcf23	Tcf23	69852	0	0	0	0	1	1	0	2	0	0	0	0	0	0	0	0	0	0	0	0	0.27451	1	0.000860596	1
gi|22164782	protein phosphatase 4, regulatory subunit 1 [Mus musculus].	Ppp4r1	Ppp4r1	Ppp4r1	70351	0	0	1	0	0	0	1	2	0	0	0	0	0	0	0	0	0	0	0	0	0.27451	1	0.000860596	1
gi|53829372	potassium channel tetramerisation domain containing 2 [Mus musculus].	Kctd2	Kctd2	Kctd2	70382	1	0	0	0	0	0	0	1	0	0	0	0	0	0	0	0	0	0	0	0	0.777778	1	0.0214559	1
gi|22296587	coiled-coil domain containing 99 [Mus musculus].	Ccdc99	Ccdc99	Ccdc99	70385	0	0	0	1	0	0	0	1	0	0	0	0	0	0	0	0	0	0	0	0	0.777778	1	0.0214559	1
gi|27229113	kynureninase (L-kynurenine hydrolase) [Mus musculus].	Kynu	Kynu	Kynu	70789	0	0	0	1	0	0	0	1	0	0	0	0	0	0	0	0	0	0	0	0	0.777778	1	0.0214559	1
gi|94367951	PREDICTED: similar to armadillo repeat containing 3 [Mus musculus].	Armc3	Armc3	Armc3	70882	0	0	0	3	0	0	0	1	0	0	0	0	0	0	0	0	0	0	0	0	0.777778	1	0.0214559	1
gi|62078759	tektin 3 [Mus musculus].	Tekt3	Tekt3	Tekt3	71062	0	0	0	1	0	0	0	1	0	0	0	0	0	0	0	0	0	0	0	0	0.777778	1	0.0214559	1
gi|82897060	PREDICTED: similar to SCC-112 protein isoform 9 [Mus musculus].	9030416H16Rik	Pds5a	PDS5A	71521	0	0	0	1	0	0	0	1	0	0	0	0	0	0	0	0	0	0	0	0	0.777778	1	0.0214559	1
gi|21313646	PHD finger protein 7 [Mus musculus].	Phf7	Phf7	Phf7	71838	0	0	0	0	0	0	1	1	0	0	0	0	0	0	0	0	0	0	0	0	0.777778	1	0.0214559	1
gi|110625886	alpha isoform of regulatory subunit B55, protein phosphatase 2 [Mus musculus].	Ppp2r2a	Ppp2r2a	Ppp2r2a	71978	0	0	0	0	1	0	0	1	0	0	0	0	0	0	0	0	0	0	0	0	0.777778	1	0.0214559	1		Y
gi|27261822	DEAD (Asp-Glu-Ala-Asp) box polypeptide 42 [Mus musculus].	Ddx42	Ddx42	Ddx42	72047	0	0	0	1	0	0	0	1	0	0	0	0	0	0	0	0	0	0	0	0	0.777778	1	0.0214559	1
gi|31712010	SHQ1 homolog [Mus musculus].	Shq1	Shq1	Shq1	72171	0	0	0	1	1	0	0	2	0	0	0	0	0	0	0	0	0	0	0	0	0.27451	1	0.000860596	1
gi|27754031	sorting nexin 6 [Mus musculus].	Snx6	Snx6	Snx6	72183	0	0	0	1	0	0	0	1	0	0	0	0	0	0	0	0	0	0	0	0	0.777778	1	0.0214559	1
gi|58037285	SPTF-associated factor 65 gamma [Mus musculus].	Supt7l	Supt7l	Supt7l	72195	0	0	0	1	0	0	0	1	0	0	0	0	0	0	0	0	0	0	0	0	0.777778	1	0.0214559	1
gi|125988383	tetratricopeptide repeat domain 30B [Mus musculus].	Ttc30b	Ttc30b	Ttc30b	72421	0	1	0	0	0	0	0	1	0	0	0	0	0	0	0	0	0	0	0	0	0.777778	1	0.0214559	1
gi|22779905	phospholipase C, delta 3 [Mus musculus].	Plcd3	Plcd3	Plcd3	72469	0	0	0	1	0	0	0	1	0	0	0	0	0	0	0	0	0	0	0	0	0.777778	1	0.0214559	1
gi|30794138	protein phosphatase methylesterase 1 [Mus musculus].	Ppme1	Ppme1	Ppme1	72590	0	0	0	0	0	0	1	1	0	0	0	0	0	0	0	0	0	0	0	0	0.777778	1	0.0214559	1
gi|40254212	Rho guanine nucleotide exchange factor (GEF) 10-like [Mus musculus].	Arhgef10l	Arhgef10l	Arhgef10l	72754	0	0	0	1	0	0	0	1	0	0	0	0	0	0	0	0	0	0	0	0	0.777778	1	0.0214559	1
gi|82957435	PREDICTED: potassium channel tetramerisation domain containing 17 isoform 1 [Mus musculus].	Kctd17	Kctd17	Kctd17	72844	0	0	0	0	1	0	0	1	0	0	0	0	0	0	0	0	0	0	0	0	0.777778	1	0.0214559	1
gi|21312161	protein phosphatase 2 (formerly 2A), regulatory subunit B (PR 52), beta isoform isoform 2 [Mus musculus].	Ppp2r2b	Ppp2r2b	Ppp2r2b	72930	1	0	0	0	0	1	0	2	0	0	0	0	0	0	0	0	0	0	0	0	0.27451	1	0.0484522	0.847826		Y
gi|94366624	PREDICTED: similar to 60S ribosomal protein L9 [Mus musculus].	4930401B11Rik	4930401B11Rik	4930401B11Rik	73823	0	0	0	1	0	0	0	1	0	0	0	0	0	0	0	0	0	0	0	0	0.777778	1	0.0214559	1
gi|71061455	dynamin 1-like isoform b [Mus musculus].	Dnm1l	Dnm1l	Dnm1l	74006	1	0	0	0	0	0	0	1	0	0	0	0	0	0	0	0	0	0	0	0	0.777778	1	0.0214559	1
gi|50878277	nephrocystin 3 [Mus musculus].	Nphp3	Nphp3	Nphp3	74025	0	0	0	0	0	1	0	1	0	0	0	0	0	0	0	0	0	0	0	0	0.777778	1	0.0214559	1
gi|21311988	hampin [Mus musculus].	4121402D02Rik	Msl1	MSL1	74026	0	0	0	0	1	0	0	1	0	0	0	0	0	0	0	0	0	0	0	0	0.777778	1	0.0214559	1
gi|82881772	PREDICTED: similar to centrosome-associated protein 350 isoform 5 [Mus musculus].	Cep350	Cep350	Cep350	74081	1	0	0	0	0	0	0	1	0	0	0	0	0	0	0	0	0	0	0	0	0.777778	1	0.0214559	1
gi|21312660	general transcription factor II E, polypeptide 1 (alpha subunit) [Mus musculus].	Gtf2e1	Gtf2e1	Gtf2e1	74197	0	0	1	0	1	0	0	2	0	0	0	0	0	0	0	0	0	0	0	0	0.27451	1	0.000860596	1
gi|31981191	smu-1 suppressor of mec-8 and unc-52 homolog [Mus musculus].	Smu1	Smu1	Smu1	74255	0	1	1	1	4	0	0	4	0	1	0	1	0	0	0	0	0	0	0	2	0.163901	0.846154	0.000182172	0.95122
gi|61744458	oxysterol binding protein 2 [Mus musculus].	Osbp2	Osbp2	Osbp2	74309	0	0	0	0	1	0	0	1	0	0	0	0	0	0	0	0	0	0	0	0	0.777778	1	0.0214559	1
gi|33859724	heterogeneous nuclear ribonucleoprotein R [Mus musculus].	Hnrnpr	Hnrnpr	Hnrnpr	74326	0	0	0	3	0	0	0	1	0	0	0	0	0	0	0	0	0	0	0	0	0.777778	1	0.0214559	1
gi|31980865	translokin [Mus musculus].	Cep57	Cep57	Cep57	74360	0	0	0	0	1	0	1	2	0	0	0	0	0	0	0	0	0	0	0	0	0.27451	1	0.000860596	1
gi|94375120	PREDICTED: myosin XVIIIb [Mus musculus].	Myo18b	Myo18b	Myo18b	74376	0	0	0	1	1	0	0	2	0	0	0	0	0	0	0	0	0	0	0	0	0.27451	1	0.000860596	1
gi|62177169	centrosomal protein 72 [Mus musculus].	Cep72	Cep72	Cep72	74470	0	0	0	0	1	0	0	1	0	0	0	0	0	0	0	0	0	0	0	0	0.777778	1	0.0214559	1
gi|110626037	mixed lineage kinase domain-like [Mus musculus].	Mlkl	Mlkl	Mlkl	74568	0	0	0	0	0	1	0	1	0	0	0	0	0	0	0	0	0	0	0	0	0.777778	1	0.0214559	1
gi|27753989	protein kinase D3 [Mus musculus].	Prkcn	Prkd3	PRKD3	75292	0	0	0	1	2	0	0	2	0	0	0	0	0	0	0	0	0	0	0	0	0.27451	1	0.000863145	1
gi|94380586	PREDICTED: A kinase (PRKA) anchor protein 13 isoform 1 [Mus musculus].	Akap13	Akap13	Akap13	75547	0	0	0	0	1	0	0	1	0	0	0	0	0	0	0	0	0	0	0	0	0.777778	1	0.0214559	1
gi|82919089	PREDICTED: hypothetical protein LOC75687 isoform 4 [Mus musculus].	2310066E14Rik	Fam65a	FAM65A	75687	1	0	0	0	0	0	0	1	0	0	0	0	0	0	0	0	0	0	0	0	0.777778	1	0.0214559	1
gi|94385631	PREDICTED: similar to Angiomotin-like protein 1 isoform 5 [Mus musculus].	Amotl1	Amotl1	Amotl1	75723	0	0	0	0	1	0	0	1	0	0	0	0	0	0	0	0	0	0	0	0	0.777778	1	0.0214559	1
gi|110626056	adenosine deaminase-like [Mus musculus].	Adal	Adal	Adal	75894	0	0	0	1	0	0	0	1	0	0	0	0	0	0	0	0	0	0	0	0	0.777778	1	0.0214559	1
gi|38146003	tetratricopeptide repeat domain 8 isoform 2 [Mus musculus].	Ttc8	Ttc8	Ttc8	76260	0	0	0	1	1	1	0	3	0	0	0	0	0	0	0	0	0	0	0	0	0.0857843	1	3.37506e-05	1
gi|27369569	survival motor neuron domain containing 1 [Mus musculus].	Smndc1	Smndc1	Smndc1	76479	0	0	0	1	0	0	0	1	0	0	0	0	0	0	0	0	0	0	0	0	0.777778	1	0.0214559	1
gi|82933140	PREDICTED: coiled-coil domain containing 6 isoform 3 [Mus musculus].	Ccdc6	Ccdc6	Ccdc6	76551	0	0	0	1	0	0	0	1	0	0	0	0	0	0	0	0	0	0	0	0	0.777778	1	0.0214559	1
gi|65301143	RNA binding motif protein, X-linked-like 2 [Mus musculus].	Rbmxl2	Rbmxl2	Rbmxl2	76572	0	0	0	0	1	0	0	1	0	0	0	0	0	0	0	0	0	0	0	0	0.777778	1	0.0214559	1
gi|147906142	hypothetical protein LOC76627 [Mus musculus].	1700110M21Rik	ENSMUSG00000042888	C2orf53	76627	0	0	0	0	1	0	0	1	0	0	0	0	0	0	0	0	0	0	0	0	0.777778	1	0.0214559	1
gi|82881246	PREDICTED: similar to CLIP-associating protein 1 isoform 18 [Mus musculus].	Clasp1	Clasp1	Clasp1	76707	0	0	0	0	0	0	1	1	0	0	0	0	0	0	0	0	0	0	0	0	0.777778	1	0.0214559	1
gi|82941228	PREDICTED: kinase D-interacting substance of 220 kDa isoform 14 [Mus musculus].	C330002I19Rik	Kidins220	KIDINS220	77480	0	0	3	7	4	0	0	3	0	0	0	2	1	0	0	0	0	0	0	2	0.139706	0.88	0.00658397	0.95122		Y
gi|94393360	PREDICTED: ATP-binding cassette, sub-family B (MDR/TAP), member 5 [Mus musculus].	Abcb5	Abcb5	Abcb5	77706	0	0	0	1	0	0	0	1	0	0	0	0	0	0	0	0	0	0	0	0	0.777778	1	0.0214559	1
gi|17157985	mitochondrial ribosomal protein S5 [Mus musculus].	Mrps5	Mrps5	Mrps5	77721	0	0	0	1	0	0	0	1	0	0	0	0	0	0	0	0	0	0	0	0	0.777778	1	0.0214559	1
gi|74271886	cytochrome P450, family 20, subfamily A, polypeptide 1 [Mus musculus].	Cyp20a1	Cyp20a1	Cyp20a1	77951	0	0	0	0	1	0	0	1	0	0	0	0	0	0	0	0	0	0	0	0	0.777778	1	0.0214559	1
gi|31541996	zinc finger, FYVE domain containing 20 [Mus musculus].	Zfyve20	Zfyve20	Zfyve20	78287	0	0	0	1	0	0	0	1	0	0	0	0	0	0	0	0	0	0	0	0	0.777778	1	0.0214559	1
gi|94405705	PREDICTED: testis specific 10 interacting protein [Mus musculus].	Tsga10ip	Tsga10ip	Tsga10ip	78306	0	0	0	0	1	0	0	1	0	0	0	0	0	0	0	0	0	0	0	0	0.777778	1	0.0214559	1
gi|50355943	helicase with zinc finger domain [Mus musculus].	Helz	Helz	Helz	78455	1	0	0	0	0	0	0	1	0	0	0	0	0	0	0	0	0	0	0	0	0.777778	1	0.0214559	1
gi|21313490	armadillo repeat containing 9 isoform 1 [Mus musculus].	Armc9	Armc9	Armc9	78795	0	0	0	1	0	0	0	1	0	0	0	0	0	0	0	0	0	0	0	0	0.777778	1	0.0214559	1
gi|125656178	zinc finger homeodomain 4 [Mus musculus].	Zfhx4	Zfhx4	Zfhx4	80892	0	0	0	0	0	0	1	1	0	0	0	0	0	0	0	0	0	0	0	0	0.777778	1	0.0214559	1
gi|15638948	HLA-B associated transcript 4 [Mus musculus].	Bat4	Bat4	Bat4	81845	0	1	0	0	0	0	0	1	0	0	0	0	0	0	0	0	0	0	0	0	0.777778	1	0.0214559	1
gi|13626030	toll-like receptor 9 [Mus musculus].	Tlr9	Tlr9	Tlr9	81897	0	0	0	1	0	0	0	1	0	0	0	0	0	0	0	0	0	0	0	0	0.777778	1	0.0214559	1
gi|18087735	protocadherin gamma subfamily B, 2 [Mus musculus].	Pcdhgb2	Pcdhgb2	PCDHGB2		0	1	0	0	0	0	0	1	0	0	0	0	0	0	0	0	0	0	0	0	0.777778	1	0.0214559	1
gi|17298672	AF4/FMR2 family, member 4 [Mus musculus].	Aff4	Aff4	Aff4	93736	0	0	0	0	1	0	0	1	0	0	0	0	0	0	0	0	0	0	0	0	0.777778	1	0.0214559	1
gi|15809050	partitioning-defective protein 3 homolog isoform 3 [Mus musculus].	Pard3	Pard3	Pard3	93742	0	0	0	1	0	0	0	1	0	0	0	0	0	0	0	0	0	0	0	0	0.777778	1	0.0214559	1		Y
gi|16519539	low density lipoprotein-related protein 1B [Mus musculus].	Lrp1b	Lrp1b	Lrp1b	94217	0	1	0	3	0	0	0	2	0	0	0	0	0	0	0	0	0	0	0	0	0.27451	1	0.0111903	0.957055		Y
gi|88196782	cyclin M3 isoform 1 [Mus musculus].	Cnnm3	Cnnm3	Cnnm3	94218	0	0	0	0	2	0	0	1	0	0	0	0	0	0	0	0	0	0	0	0	0.777778	1	0.0214559	1
gi|15809000	cyclin M2 [Mus musculus].	Cnnm2	Cnnm2	Cnnm2	94219	0	0	0	0	0	1	0	1	0	0	0	0	0	0	0	0	0	0	0	0	0.777778	1	0.0214559	1
gi|94399777	PREDICTED: similar to cleavage and polyadenylation specific factor 1 [Mus musculus].	Cpsf1	Cpsf1	Cpsf1	94230	0	1	0	0	1	0	0	2	0	0	0	0	0	0	0	0	0	0	0	0	0.27451	1	0.0123412	0.917647
gi|30424964	nuclear casein kinase and cyclin-dependent kinase substrate 1 [Mus musculus].	Nucks1	Nucks1	Nucks1	98415	0	0	1	0	0	0	0	1	0	0	0	0	0	0	0	0	0	0	0	0	0.777778	1	0.0214559	1
gi|30725726	obscurin-like 1 [Mus musculus].	Obsl1	Obsl1	Obsl1	98733	0	0	0	1	0	0	0	1	0	0	0	0	0	0	0	0	0	0	0	0	0.777778	1	0.0214559	1
gi|68131560	oxysterol binding protein-like 6 [Mus musculus].	Osbpl6	Osbpl6	Osbpl6	99031	0	0	0	1	0	0	0	1	0	0	0	0	0	0	0	0	0	0	0	0	0.777778	1	0.0214559	1
gi|110347469	pregnancy zone protein [Mus musculus].	Pzp			11287	1	0	0	0	0	0	0	1	0	0	0	0	0	0	0	0	0	0	0	0	0.777778	1	0.179703	0.847826
gi|6806903	ATPase, Ca++ transporting, cardiac muscle, slow twitch 2 [Mus musculus].	Atp2a2			11938	0	0	0	1	0	0	0	1	0	0	0	0	0	0	0	0	0	0	0	0	0.777778	1	0.179703	0.847826
gi|6753190	galactosidase, beta 1 [Mus musculus].	Glb1			12091	0	1	0	0	0	0	0	1	0	0	0	0	0	0	0	0	0	0	0	0	0.777778	1	0.179703	0.847826
gi|31981828	coatomer protein complex subunit alpha [Mus musculus].	Copa			12847	0	0	0	0	2	0	0	1	0	0	0	0	0	0	0	0	0	0	0	0	0.777778	1	0.179703	0.847826
gi|6753610	dihydrolipoamide branched chain transacylase E2 [Mus musculus].	Dbt			13171	0	0	0	1	0	0	0	1	0	0	0	0	0	0	0	0	0	0	0	0	0.777778	1	0.179703	0.847826
gi|9910164	doublecortin-like kinase 1 [Mus musculus].	Dclk1			13175	0	0	0	1	0	0	0	1	0	0	0	0	0	0	0	0	0	0	0	0	0.777778	1	0.179703	0.847826
gi|144922606	glutamate receptor, ionotropic, NMDA2D (epsilon 4) [Mus musculus].	Grin2d			14814	0	0	0	0	1	0	0	1	0	0	0	0	0	0	0	0	0	0	0	0	0.777778	1	0.179703	0.847826
gi|52138550	interleukin 16 [Mus musculus].	Il16			16170	0	0	0	0	0	0	1	1	0	0	0	0	0	0	0	0	0	0	0	0	0.777778	1	0.179703	0.847826
gi|41322904	plectin 1 isoform 1 [Mus musculus].	Plec1			18810	0	0	0	0	0	2	0	1	0	0	0	0	0	0	0	0	0	0	0	0	0.777778	1	0.352924	0.847826
gi|8394024	protein phosphatase 2a, catalytic subunit, beta isoform [Mus musculus].	Ppp2cb			19053	1	0	0	0	0	0	0	1	0	0	0	0	0	0	0	0	0	0	0	0	0.777778	1	0.179703	0.847826
gi|6755478	splicing factor, arginine/serine-rich 2 [Mus musculus].	Sfrs2			20382	0	0	0	1	0	0	0	1	0	0	0	0	0	0	0	0	0	0	0	0	0.777778	1	0.179703	0.847826
gi|110625645	sortilin-related receptor, LDLR class A repeats-containing [Mus musculus].	Sorl1			20660	0	0	0	3	0	0	0	1	0	0	0	0	0	0	0	0	0	0	0	0	0.777778	1	0.166173	0.943548
gi|148747410	archain 1 [Mus musculus].	Arcn1			213827	0	0	0	1	0	0	0	1	0	0	0	0	0	0	0	0	0	0	0	0	0.777778	1	0.179703	0.847826
gi|34740335	tubulin, alpha 1B [Mus musculus].	Tuba1b			22143	0	0	0	0	11	0	0	1	0	0	0	0	0	0	0	0	0	0	0	0	0.777778	1	0.166173	0.884536
gi|27804321	ubiquitin protein ligase E3A isoform 1 [Mus musculus].	Ube3a			22215	0	0	0	1	0	0	0	1	0	0	0	0	0	0	0	0	0	0	0	0	0.777778	1	0.179703	0.847826
gi|94406063	PREDICTED: hypothetical protein LOC225908 [Mus musculus].	Gm98			225908	0	1	0	0	0	0	0	1	0	0	0	0	0	0	0	0	0	0	0	0	0.777778	1	0.179703	0.847826
gi|56699442	attractin-like 1 [Mus musculus].	Atrnl1			226255	1	0	0	0	0	0	0	1	0	0	0	0	0	0	0	0	0	0	0	0	0.777778	1	0.179703	0.847826
gi|33636709	protein phosphatase 4, regulatory subunit 2 [Mus musculus].	Ppp4r2			232314	0	0	0	2	0	0	0	1	0	0	0	0	0	0	0	0	0	0	0	0	0.777778	1	0.166173	0.917647
gi|33468955	IK cytokine [Mus musculus].	Ik			24010	0	0	0	2	2	0	0	2	0	1	0	0	0	0	0	0	0	0	0	1	0.27451	0.862745	0.136075	0.847826
gi|31455616	RAB GTPase activating protein 1-like isoform a [Mus musculus].	Rabgap1l			29809	0	1	0	0	0	0	0	1	0	0	0	0	0	0	0	0	0	0	0	0	0.777778	1	0.179703	0.847826
gi|28893009	coiled-coil domain containing 45 [Mus musculus].	Ccdc45			320162	0	0	0	0	1	0	0	1	0	0	0	0	0	0	0	0	0	0	0	0	0.777778	1	0.179703	0.847826
gi|28893281	hypothetical protein LOC320696 [Mus musculus].	4932413O14Rik			320696	0	0	0	0	0	0	1	1	0	0	0	0	0	0	0	0	0	0	0	0	0.777778	1	0.179703	0.847826
gi|56090231	WD repeat domain 22 [Mus musculus].	Wdr22			320808	0	0	0	0	1	0	0	1	0	0	0	0	0	0	0	0	0	0	0	0	0.777778	1	0.179703	0.847826
gi|94367869	PREDICTED: similar to UPF2 regulator of nonsense transcripts homolog [Mus musculus].	Upf2			326622	0	0	0	2	0	0	0	1	0	0	0	0	0	0	0	0	0	0	0	0	0.777778	1	0.179703	0.847826
gi|94407167	PREDICTED: reproductive homeobox on X chromosome, 12 [Mus musculus].	Rhox12			382282	0	0	0	1	0	0	0	1	0	0	0	0	0	0	0	0	0	0	0	0	0.777778	1	0.179703	0.847826
gi|94401530	PREDICTED: similar to CG6652-PA, isoform A [Mus musculus].	4921526F01Rik			385668	0	0	0	1	0	0	0	1	0	0	0	0	0	0	0	0	0	0	0	0	0.777778	1	0.179703	0.847826
gi|94409952	PREDICTED: TD and POZ domain containing 3 [Mus musculus].	Tdpoz3			399674	0	0	0	0	0	0	1	1	0	0	0	0	0	0	0	0	0	0	0	0	0.777778	1	0.179703	0.847826
gi|9507021	rabaptin, RAB GTPase binding effector protein 1 [Mus musculus].	Rabep1			54189	1	0	0	0	0	0	0	1	0	0	0	0	0	0	0	0	0	0	0	0	0.777778	1	0.179703	0.847826
gi|82935929	PREDICTED: similar to myosin, heavy polypeptide 13, skeletal muscle [Mus musculus].	Myh13			544791	0	0	0	0	3	0	0	1	0	0	0	0	0	0	0	0	0	0	0	0	0.777778	1	0.166173	0.943548
gi|119120838	angiomotin like 2 [Mus musculus].	Amotl2			56332	0	0	0	1	0	0	0	1	0	0	0	0	0	0	0	0	0	0	0	0	0.777778	1	0.179703	0.847826
gi|31542885	G protein beta subunit-like [Mus musculus].	Gbl			56716	0	0	0	2	0	0	0	1	0	0	0	0	0	0	0	0	0	0	0	0	0.777778	1	0.166173	0.917647
gi|82902029	PREDICTED: similar to Ig kappa chain V-V region K2 precursor [Mus musculus].	LOC637011			637011	0	0	0	0	0	1	0	1	0	0	0	0	0	0	0	0	0	0	0	0	0.777778	1	0.179703	0.847826
gi|51988904	PPARgamma constitutive coactivator 1 [Mus musculus].	4932442K08Rik			67544	0	0	0	0	1	0	0	1	0	0	0	0	0	0	0	0	0	0	0	0	0.777778	1	0.179703	0.847826
gi|47059089	coiled-coil domain containing 88C [Mus musculus].	Ccdc88c			68339	1	0	0	0	0	0	0	1	0	0	0	0	0	0	0	0	0	0	0	0	0.777778	1	0.179703	0.847826
gi|46849745	SMEK homolog 1, suppressor of mek1 [Mus musculus].	Smek1			68734	0	0	0	3	0	0	0	1	0	1	0	0	0	0	0	0	0	0	0	1	0.777778	0.825	0.352924	0.89313
gi|31541892	coiled-coil domain containing 21 [Mus musculus].	Ccdc21			70012	0	0	0	0	0	1	0	1	0	0	0	0	0	0	0	0	0	0	0	0	0.777778	1	0.179703	0.847826
gi|39930599	WD repeat and FYVE domain containing 3 [Mus musculus].	Wdfy3			72145	0	0	0	1	0	0	0	1	0	0	0	0	0	0	0	0	0	0	0	0	0.777778	1	0.179703	0.847826
gi|22779885	Rac/Cdc42 guanine nucleotide exchange factor 6 [Mus musculus].	Arhgef6			73341	0	0	0	1	0	0	0	1	0	0	0	0	0	0	0	0	0	0	0	0	0.777778	1	0.179703	0.847826
gi|21313176	RIKEN cDNA 2810012L14 [Mus musculus].	Mtif3			76366	0	0	0	0	0	0	1	1	0	0	0	0	0	0	0	0	0	0	0	0	0.777778	1	0.179703	0.847826
gi|94403864	PREDICTED: similar to p53-associated parkin-like cytoplasmic protein [Mus musculus].	Parc			78309	0	0	0	0	0	0	1	1	0	0	0	0	0	0	0	0	0	0	0	0	0.777778	1	0.179703	0.847826
gi|13447394	chloride channel calcium activated 2 [Mus musculus].	Clca2			80797	0	0	0	0	0	1	0	1	0	0	0	0	0	0	0	0	0	0	0	0	0.777778	1	0.179703	0.847826
gi|29336045	poly A binding protein, cytoplasmic 5 [Mus musculus].	Pabpc5			93728	0	0	0	1	0	0	0	1	0	0	0	0	0	0	0	0	0	0	0	0	0.777778	1	0.179703	0.847826
gi|15805016	ubiquilin 4 [Mus musculus].	Ubqln4			94232	0	0	1	0	0	0	0	1	0	0	0	0	0	0	0	0	0	0	0	0	0.777778	1	0.179703	0.847826
gi|20270210	KTI12 homolog, chromatin associated [Mus musculus].	Kti12			100087	0	0	0	0	0	0	0	0	0	0	0	0	0	0	0	1	0	0	0	1	1	0	0.716503	0
gi|22122663	tudor domain containing 7 [Mus musculus].	Tdrd7			100121	0	0	0	0	0	0	0	0	0	0	0	0	0	0	0	1	0	0	0	1	1	0	0.716503	0
gi|31981994	nucleolar complex associated 4 homolog [Mus musculus].	Noc4l			100608	0	0	0	0	1	0	0	1	0	0	0	0	0	0	0	0	0	0	0	0	0.777778	1	0.59438	0.65
gi|66793427	tubulin tyrosine ligase-like family, member 3 [Mus musculus].	Ttll3			101100	0	0	0	1	1	0	0	2	0	0	0	1	0	0	0	0	0	0	0	1	0.651961	0.758621	0.0484522	0.847826
gi|30725750	hypothetical protein LOC101197 [Mus musculus].	AI894139			101197	0	0	0	0	0	0	0	0	0	0	0	1	0	0	0	0	0	0	0	1	1	0	0.716503	0
gi|37574100	tripartite motif containing 68 [Mus musculus].	Trim68			101700	0	0	0	0	0	0	1	1	0	0	0	0	0	0	0	0	0	0	1	1	1	0.611111	0.776746	0.58209
gi|19527174	splicing factor 3b, subunit 3 [Mus musculus].	Sf3b3			101943	10	20	15	18	28	17	9	7	0	21	6	17	18	10	0	6	0	0	12	7	0.0579437	0.671362	0.0057255	0.698775
gi|75832039	sorting nexin 25 [Mus musculus].	Snx25			102141	0	0	0	0	0	0	1	1	0	0	0	0	0	0	0	0	0	0	1	1	1	0.611111	0.798517	0.382353
gi|30520301	lysophosphatidic acid acyltransferase zeta [Mus musculus].	Agpat6			102247	0	0	0	0	0	0	0	0	1	0	0	0	0	0	0	0	0	0	0	1	1	0	0.716503	0
gi|22095007	hypothetical protein LOC103743 [Mus musculus].	Tmem98			103743	0	0	0	0	0	0	0	0	0	0	0	0	0	0	0	1	0	0	0	1	1	0	0.716503	0
gi|82973377	PREDICTED: synaptojanin 1 [Mus musculus].	Synj1			104015	25	23	26	33	40	35	14	7	17	32	11	24	37	2	1	15	3	17	20	11	0.0417924	0.632444	0.244947	0.559713
gi|20270241	adenylate cyclase 3 [Mus musculus].	Adcy3			104111	0	0	0	0	0	0	0	0	0	0	0	0	0	0	0	1	0	0	0	1	1	0	0.716503	0
gi|82942955	PREDICTED: lysophospholipase isoform 2 [Mus musculus].	A530050D06Rik			104816	0	0	0	0	0	0	0	0	0	0	0	0	1	0	0	0	0	0	0	1	1	0	0.573683	0
gi|31982535	spermatogenesis associated 7 [Mus musculus].	Spata7			104871	0	0	0	0	0	1	0	1	0	0	0	0	1	0	0	0	0	0	0	1	1	0.611111	0.390943	0.735849
gi|19527344	serine/threonine kinase 38 [Mus musculus].	Stk38			106504	3	3	0	0	1	1	0	4	0	1	0	0	1	0	0	0	0	1	0	3	0.181184	0.807339	0.459157	0.597701
gi|56565555	hypothetical protein LOC106522 [Mus musculus].	AW548124			106522	0	0	0	0	0	0	0	0	0	0	0	0	0	0	0	1	0	0	0	1	1	0	0.716503	0
gi|27885015	centaurin, delta 3 [Mus musculus].	Centd3			106952	0	1	0	0	1	1	1	4	0	1	0	0	1	0	0	0	0	0	1	3	0.440422	0.676923	0.0075889	0.816754
gi|120537241	leucyl-tRNA synthetase [Mus musculus].	Lars			107045	0	0	0	0	0	0	0	0	0	0	0	0	0	0	0	1	0	0	0	1	1	0	0.716503	0
gi|126157499	myosin, light polypeptide kinase [Mus musculus].	Mylk			107589	0	0	0	0	0	0	0	0	0	0	0	0	0	0	0	0	1	0	0	1	1	0	0.716503	0
gi|58037145	small nuclear ribonucleoprotein D2 [Mus musculus].	Snrpd2			107686	1	2	2	3	4	2	1	7	0	2	0	0	4	1	0	1	0	0	2	5	0.0295375	0.702128	0.0114898	0.687427
gi|23346437	splicing factor 3b, subunit 4 [Mus musculus].	Sf3b4			107701	0	1	3	5	4	4	1	6	0	2	1	2	2	1	0	1	0	0	2	7	0.0960282	0.72	0.068382	0.680892
gi|22507337	nuclear pore membrane protein 121 [Mus musculus].	Pom121			107939	0	0	0	0	0	0	0	0	0	0	0	0	1	0	0	0	0	0	0	1	1	0	0.716503	0
gi|54291704	phosphofurin acidic cluster sorting protein 1 [Mus musculus].	Pacs1			107975	0	0	0	0	1	0	0	1	0	0	0	0	0	0	0	0	0	0	1	1	1	0.611111	0.59438	0.65
gi|82883611	PREDICTED: similar to centromere protein F (350/400kD) isoform 3 [Mus musculus].	Cenpf			108000	0	0	0	0	0	0	1	1	0	0	0	0	0	0	0	0	0	0	0	0	0.777778	1	0.390943	0.735849
gi|18158420	calcium/calmodulin-dependent protein kinase II, delta isoform 3 [Mus musculus].	Camk2d			108058	0	0	0	0	0	0	0	0	1	3	0	0	0	0	0	0	0	0	0	2	0.718954	0	0.398067	0
gi|94376922	PREDICTED: similar to ubiquitin conjugating enzyme 7 interacting protein 1 [Mus musculus].	2810055G22Rik			108086	0	0	0	0	0	0	0	0	0	0	0	1	0	0	0	0	0	0	0	1	1	0	0.716503	0
gi|63025208	coiled coil domain containing 88A [Mus musculus].	Ccdc88a			108686	0	0	0	0	0	0	0	0	0	0	0	1	0	0	0	0	0	0	0	1	1	0	0.474656	0
gi|30725845	AAA-ATPase TOB3 [Mus musculus].	Atad3a			108888	0	0	0	0	1	0	0	1	0	0	0	0	0	0	0	0	0	0	0	0	0.777778	1	0.59438	0.65
gi|29789317	keratin 75 [Mus musculus].	Krt75			109052	0	3	0	0	0	0	0	1	7	0	0	0	0	0	0	0	0	6	0	2	0.718954	0.266129	0.431934	0.5625
gi|30425122	protein phosphatase 4, regulatory subunit 1-like isoform 2 [Mus musculus].	Ppp4r1l			109229	0	0	0	0	0	0	0	0	0	0	0	0	1	0	0	0	0	0	0	1	1	0	0.716503	0
gi|68448534	kinesin family member 24 [Mus musculus].	Kif24			109242	0	0	0	0	0	0	0	0	0	0	0	0	0	0	0	1	0	0	0	1	1	0	0.716503	0
gi|94373681	PREDICTED: rearranged L-myc fusion sequence [Mus musculus].	Rlf			109263	0	0	0	0	2	0	0	1	0	0	0	0	0	0	0	0	0	0	0	0	0.777778	1	0.734057	0.65
gi|40254303	myosin binding protein C, slow type [Mus musculus].	8030451F13Rik			109272	0	0	0	0	0	0	0	0	0	1	0	0	0	0	0	0	0	1	0	2	0.718954	0	0.474656	0
gi|33859829	ring finger protein 20 [Mus musculus].	Rnf20			109331	0	0	0	0	0	0	0	0	0	0	0	1	0	0	0	0	0	0	0	1	1	0	0.716503	0
gi|21704156	caldesmon 1 [Mus musculus].	Cald1			109624	0	0	0	3	0	0	0	1	0	0	1	4	1	0	0	0	0	0	0	3	0.781863	0.44	0.573321	0.735849
gi|21704182	kinesin family member 22 [Mus musculus].	Kif22			110033	0	1	0	0	0	0	0	1	0	1	0	0	0	0	0	0	0	0	0	1	1	0.611111	0.937334	0.527027
gi|94396811	PREDICTED: similar to KIAA1410 protein [Mus musculus].	Dnahc1			110084	0	0	0	0	0	0	0	0	0	0	0	0	0	0	0	0	0	0	1	1	1	0	0.474656	0
gi|33859809	fibrinogen, B beta polypeptide [Mus musculus].	Fgb			110135	6	3	0	1	2	0	0	4	0	5	0	2	1	0	0	0	0	0	0	3	0.233032	0.702128	0.0653216	0.787879
gi|145301549	hemoglobin alpha, adult chain 2 [Mus musculus].	Hba-a2			110257	0	2	1	1	0	0	1	4	1	0	0	1	0	0	0	1	0	3	0	4	0.591252	0.56701	0.86614	0.481481
gi|20911031	keratin 5 [Mus musculus].	Krt5			110308	5	0	3	5	8	4	1	6	9	2	1	2	5	0	0	5	0	7	2	8	0.565611	0.553191	0.138358	0.619426
gi|94372700	PREDICTED: similar to PR-domain zinc finger protein 2 (Retinoblastoma protein-interacting zinc-finger protein) (Zinc finger protein RIZ) [Mus musculus].	Prdm2			110593	0	0	0	0	0	0	0	0	0	1	0	0	0	0	0	0	0	0	0	1	1	0	0.716503	0
gi|12963737	chromosome segregation 1-like [Mus musculus].	Cse1l			110750	0	0	0	0	0	0	0	0	1	0	0	0	0	0	0	0	0	0	0	1	1	0	0.716503	0
gi|16716569	protease, serine, 1 [Mus musculus].	Prss1			114228	0	0	0	0	1	1	0	2	1	1	0	0	1	0	0	0	0	1	0	4	1	0.44	0.63449	0.42623
gi|94373703	PREDICTED: similar to Microtubule-actin crosslinking factor 1 (Actin cross-linking family 7) isoform 2 [Mus musculus].	Macf1			11426	1	0	0	3	2	0	0	3	0	0	0	2	2	0	1	0	0	0	0	3	0.544118	0.653465	0.0698228	0.806897
gi|21357425	keratin 82 [Mus musculus].	Krt82			114566	0	1	0	0	0	0	0	1	0	0	0	3	0	0	0	0	0	0	0	1	1	0.34375	0.638851	0.481481
gi|6671509	actin, beta, cytoplasmic [Mus musculus].	Actb			11461	15	13	15	19	20	16	13	7	14	15	14	21	17	9	6	24	15	13	11	11	0.467257	0.523136	0.0554603	0.583738
gi|14192922	actin, alpha, cardiac [Mus musculus].	Actc1			11464	0	0	13	15	17	13	8	5	0	11	0	17	15	0	0	16	0	12	10	6	0.56052	0.561485	0.166609	0.622491
gi|6671507	actin, alpha 2, smooth muscle, aorta [Mus musculus].	Acta2			11475	0	0	0	0	0	0	0	0	0	11	0	0	0	0	0	0	0	0	0	1	1	0	0.171083	0
gi|7304861	adducin 1 (alpha) isoform 2 [Mus musculus].	Add1			11518	0	0	0	0	0	0	1	1	0	0	0	1	0	0	0	0	0	0	0	1	1	0.611111	0.461251	0.202073
gi|6857753	advillin [Mus musculus].	Avil			11567	1	0	0	0	0	0	0	1	1	0	0	1	0	0	0	0	0	0	0	2	1	0.44	0.776746	0.58209
gi|7709982	aryl-hydrocarbon receptor-interacting protein [Mus musculus].	Aip			11632	0	0	1	0	0	0	0	1	0	0	0	0	0	0	0	0	0	0	0	0	0.777778	1	0.834003	0.443182
gi|94387619	PREDICTED: similar to 5-aminolevulinate synthase, nonspecific, mitochondrial precursor (5-aminolevulinic acid synthase) (Delta-aminolevulinate synthase) (Delta-ALA synthetase) (ALAS-H) [Mus musculus].	Alas1			11655	0	0	0	0	0	0	0	0	0	0	0	0	1	0	0	0	0	0	0	1	1	0	0.716503	0
gi|33859506	albumin [Mus musculus].	Alb			11657	0	0	0	0	0	0	1	1	0	0	0	0	0	0	0	1	0	0	0	1	1	0.611111	0.510265	0.182243
gi|22094075	solute carrier family 25, member 5 [Mus musculus].	Slc25a5			11740	0	0	0	0	2	0	0	1	0	0	0	1	0	0	0	0	0	0	0	1	0.777778	0.758621	0.166173	0.917647
gi|59958361	solute carrier family 2, member 9 isoform a [Mus musculus].	Slc2a9			117591	0	0	0	0	0	0	0	0	0	1	0	0	0	0	0	0	0	0	0	1	1	0	0.573683	0
gi|6671561	adaptor protein complex AP-2, alpha 1 subunit isoform a [Mus musculus].	Ap2a1			11771	0	0	0	1	2	0	0	2	0	1	0	3	0	0	0	1	0	0	0	3	1	0.485294	0.500896	0.29471
gi|40254646	adaptor protein complex AP-2, alpha 2 subunit [Mus musculus].	Ap2a2			11772	0	0	0	0	3	0	0	1	0	0	0	0	0	0	0	0	0	0	0	0	0.777778	1	0.512834	0.400685
gi|110347465	apoptotic protease activating factor 1 [Mus musculus].	Apaf1			11783	0	0	0	1	0	0	0	1	0	0	0	1	0	0	0	0	0	0	0	1	1	0.611111	0.179703	0.847826
gi|6753086	apurinic/apyrimidinic endonuclease 1 [Mus musculus].	Apex1			11792	0	0	0	0	0	0	0	0	0	0	0	0	1	0	0	0	0	0	0	1	1	0	0.716503	0
gi|6753092	CD5 antigen-like [Mus musculus].	Cd5l			11801	0	0	0	1	0	0	0	1	0	0	0	1	0	0	0	1	0	0	0	2	1	0.44	0.776746	0.58209
gi|6671569	acidic ribosomal phosphoprotein P0 [Mus musculus].	Arbp			11837	0	0	0	0	0	0	0	0	0	0	0	0	0	0	0	1	0	0	0	1	1	0	0.716503	0
gi|87252724	Rho GTPase activating protein 6 isoform a [Mus musculus].	Arhgap6			11856	0	0	0	0	0	0	0	0	0	0	0	1	1	0	0	0	0	0	0	2	0.718954	0	0.573683	0
gi|12963527	actin related protein 2/3 complex, subunit 1B [Mus musculus].	Arpc1b			11867	0	0	0	0	0	0	0	0	0	0	0	1	0	0	0	0	0	0	0	1	1	0	0.283647	0
gi|6680740	ataxia telangiectasia mutated homolog [Mus musculus].	Atm			11920	0	0	0	1	1	0	0	2	0	0	0	1	0	0	0	1	1	0	0	3	1	0.511628	0.112298	0.787879
gi|19705578	vacuolar H+ATPase B2 [Mus musculus].	Atp6v1b2			11966	0	0	0	0	1	0	0	1	0	0	0	1	0	0	0	0	0	0	0	1	1	0.611111	0.627106	0.0904872
gi|31981304	ATPase, H+ transporting, V0 subunit D isoform 1 [Mus musculus].	Atp6v0d1			11972	0	0	0	0	0	0	0	0	0	1	0	0	0	0	0	0	0	1	0	2	0.718954	0	0.20254	0
gi|7106257	ATPase, aminophospholipid transporter (APLT), class I, type 8A, member 1 isoform b [Mus musculus].	Atp8a1			11980	0	0	0	0	0	0	0	0	0	0	1	0	0	0	0	0	0	0	0	1	1	0	0.398189	0
gi|116256512	heterogeneous nuclear ribonucleoprotein D isoform a [Mus musculus].	Hnrpd			11991	0	0	0	1	0	0	0	1	0	0	0	0	0	0	0	0	0	0	0	0	0.777778	1	0.59438	0.65
gi|111074522	protocadherin 15 [Mus musculus].	Pcdh15			11994	0	0	0	0	1	0	0	1	0	0	0	0	0	0	0	0	0	0	0	0	0.777778	1	0.390943	0.735849
gi|6671608	BTB and CNC homology 2 [Mus musculus].	Bach2			12014	0	0	0	0	0	0	0	0	0	0	0	0	0	0	0	0	0	0	1	1	1	0	0.716503	0
gi|110225360	Bloom syndrome protein homolog [Mus musculus].	Blm			12144	0	0	0	0	0	0	0	0	0	0	0	0	1	0	0	0	0	0	0	1	1	0	0.573683	0
gi|124286805	complement component 1, q subcomponent, A chain [Mus musculus].	C1qa			12259	2	0	1	1	1	1	1	6	3	0	0	3	2	0	0	2	0	2	1	6	0.928733	0.458333	0.734825	0.46988
gi|6753220	complement component 1, q subcomponent, B chain [Mus musculus].	C1qb			12260	2	1	2	2	1	1	0	6	2	1	1	3	1	0	0	1	0	2	0	7	0.507353	0.5625	0.351966	0.532625
gi|113680120	complement component 1, q subcomponent, gamma polypeptide [Mus musculus].	C1qc			12262	1	2	1	1	1	2	1	7	1	2	1	1	2	0	0	2	1	1	2	9	1	0.521053	0.76984	0.521545
gi|126518317	complement component 3 [Mus musculus].	C3			12266	0	0	0	0	0	0	0	0	0	0	0	0	0	0	0	2	0	1	0	2	0.718954	0	0.474879	0
gi|15375312	complement component 9 [Mus musculus].	C9			12279	0	0	0	0	0	0	1	1	0	0	0	0	0	0	0	0	0	0	1	1	1	0.611111	0.937334	0.527027
gi|6680832	calmodulin 2 [Mus musculus].	Calm2			12314	3	3	2	4	4	1	2	7	3	2	1	4	5	1	0	4	2	0	5	9	0.797386	0.525126	0.0541522	0.619565
gi|31982483	calcium/calmodulin-dependent protein kinase II, beta [Mus musculus].	Camk2b			12323	0	4	0	0	0	0	0	1	0	5	0	0	1	0	0	2	0	0	0	3	0.781863	0.44	0.734165	0.712329
gi|75991700	calcium/calmodulin-dependent protein kinase II gamma isoform 1 [Mus musculus].	Camk2g			12325	7	5	1	0	1	0	0	4	0	4	0	2	0	0	0	0	0	5	0	3	0.315988	0.666667	0.00113738	0.876404
gi|33468887	capping protein (actin filament) muscle Z-line, alpha 1 [Mus musculus].	Capza1			12340	1	0	0	0	0	0	0	1	0	0	0	2	0	0	0	0	0	0	0	1	1	0.44	0.511042	0.188406
gi|6671672	capping protein (actin filament) muscle Z-line, alpha 2 [Mus musculus].	Capza2			12343	0	0	0	0	2	0	0	1	1	0	0	0	1	0	0	0	0	1	2	4	0.647059	0.385965	0.206871	0.226744
gi|6753262	capping protein (actin filament) muscle Z-line, beta isoform b [Mus musculus].	Capzb			12345	1	0	0	1	1	0	0	3	1	1	0	1	0	0	0	0	0	0	0	3	0.855204	0.611111	0.424281	0.266515
gi|21450071	cystathionine beta-synthase isoform 1 [Mus musculus].	Cbs			12411	0	0	0	0	0	0	0	0	1	0	0	0	0	0	0	0	0	0	0	1	1	0	0.716503	0
gi|6680868	cyclin D1 [Mus musculus].	Ccnd1			12443	0	0	0	0	0	0	0	0	1	0	0	0	0	0	0	0	0	0	0	1	1	0	0.573683	0
gi|6671702	chaperonin subunit 5 (epsilon) [Mus musculus].	Cct5			12465	0	0	0	0	0	0	0	0	0	0	0	0	0	0	0	1	0	0	0	1	1	0	0.716503	0
gi|126723461	chaperonin subunit 8 (theta) [Mus musculus].	Cct8			12469	0	0	0	0	0	0	0	0	0	0	0	0	0	0	0	1	0	0	0	1	1	0	0.573683	0
gi|33859522	cyclin-dependent kinase 7 (homolog of Xenopus MO15 cdk-activating kinase) [Mus musculus].	Cdk7			12572	0	0	0	0	0	0	0	0	0	0	0	0	0	0	0	0	0	0	2	1	1	0	0.716503	0
gi|6680926	chondroadherin [Mus musculus].	Chad			12643	0	0	0	0	0	0	0	0	0	0	0	0	0	0	0	0	1	0	0	1	1	0	0.716503	0
gi|19263324	chloride channel, nucleotide-sensitive, 1A [Mus musculus].	Clns1a			12729	0	0	0	1	1	0	0	2	1	1	0	0	1	0	0	1	0	0	1	5	0.83371	0.385965	0.923593	0.481481
gi|7304967	clusterin [Mus musculus].	Clu			12759	0	0	0	0	0	0	0	0	0	0	0	0	1	0	0	1	0	0	0	2	0.718954	0	0.33499	0
gi|6680956	coagulation factor C homolog (Limulus polyphemus) [Mus musculus].	Coch			12810	0	0	0	0	0	0	0	0	0	0	0	1	1	0	0	0	0	0	0	2	0.718954	0	0.573683	0
gi|124487346	procollagen, type XI, alpha 1 [Mus musculus].	Col11a1			12814	3	6	2	4	5	1	3	7	0	6	0	1	6	0	1	3	0	3	4	7	0.216566	0.611111	0.000323859	0.806897
gi|7656987	procollagen, type V, alpha 1 [Mus musculus].	Col5a1			12831	0	0	0	0	1	0	0	1	1	0	0	0	0	0	0	0	1	0	0	2	1	0.44	0.776746	0.58209
gi|34328108	procollagen, type I, alpha 1 [Mus musculus].	Col1a1			12842	0	0	0	0	0	0	0	0	0	0	0	0	0	0	0	0	0	1	0	1	1	0	0.573683	0
gi|12963789	crystallin, beta B1 [Mus musculus].	Crybb1			12960	0	0	0	0	0	0	0	0	1	0	0	0	0	0	0	0	0	0	0	1	1	0	0.716503	0
gi|6753536	colony stimulating factor 3 [Mus musculus].	Csf3			12985	0	0	0	0	0	0	0	0	0	1	0	0	0	0	0	0	0	0	0	1	1	0	0.716503	0
gi|31542427	casein kinase 2, alpha 1 polypeptide [Mus musculus].	Csnk2a1			12995	3	1	3	2	5	3	1	7	1	2	2	1	3	0	0	1	0	0	1	7	0.0225616	0.72	0.000410686	0.806897
gi|6753540	casein kinase 2, alpha prime polypeptide [Mus musculus].	Csnk2a2			13000	0	0	0	1	0	0	0	1	1	0	0	0	0	0	0	0	0	0	0	1	1	0.611111	0.960804	0.481481
gi|75677414	cortactin [Mus musculus].	Cttn			13043	2	6	7	13	18	13	2	7	0	5	2	10	11	0	0	3	0	4	3	7	0.0512192	0.716115	0.000548272	0.841528
gi|6753566	cytochrome P450, family 1, subfamily a, polypeptide 2 [Mus musculus].	Cyp1a2			13077	0	0	0	0	0	0	0	0	0	0	1	0	0	0	0	0	0	0	0	1	1	0	0.716503	0
gi|117168295	deleted in colorectal carcinoma [Mus musculus].	Dcc			13176	0	0	0	0	0	0	0	0	0	0	0	0	1	0	0	0	0	0	0	1	1	0	0.716503	0
gi|46575788	doublecortin [Mus musculus].	Dcx			13193	0	0	0	0	0	0	0	0	0	0	1	0	0	0	0	0	0	0	0	1	1	0	0.716503	0
gi|7657011	damage specific DNA binding protein 1 [Mus musculus].	Ddb1			13194	0	0	0	0	0	0	0	0	0	1	0	0	0	0	0	0	0	0	0	1	1	0	0.335911	0
gi|22094149	dopa decarboxylase [Mus musculus].	Ddc			13195	0	0	0	0	0	0	0	0	0	0	0	0	1	0	0	0	0	0	0	1	1	0	0.716503	0
gi|110835723	DEAH (Asp-Glu-Ala-His) box polypeptide 15 isoform 2 [Mus musculus].	Dhx15			13204	0	2	1	1	0	0	0	3	0	4	2	2	0	0	0	1	0	0	0	4	1	0.411215	0.478402	0.317073
gi|94407081	PREDICTED: similar to DEAD (Asp-Glu-Ala-Asp) box polypeptide 3, Y-linked [Mus musculus].	Ddx3x			13205	1	0	2	0	1	1	0	4	0	0	1	0	0	0	0	0	0	0	0	1	0.0767974	0.887097	0.0737509	0.681818
gi|33563250	desmin [Mus musculus].	Des			13346	0	0	0	0	0	0	0	0	0	0	0	7	0	0	0	0	0	0	0	1	1	0	0.716503	0
gi|7106289	dihydrofolate reductase [Mus musculus].	Dhfr			13361	0	0	0	0	0	0	0	0	0	0	0	1	0	0	0	0	0	0	0	1	1	0	0.716503	0
gi|6681203	dystrophin, muscular dystrophy [Mus musculus].	Dmd			13405	0	0	0	0	0	0	0	0	0	0	0	2	0	0	0	0	0	0	0	1	1	0	0.716503	0
gi|34328061	dynein, axonemal, heavy chain 8 [Mus musculus].	Dnahc8			13417	0	0	0	0	0	0	0	0	0	0	0	0	0	0	0	2	0	0	0	1	1	0	0.716503	0
gi|40254536	endothelin converting enzyme-like 1 [Mus musculus].	Ecel1			13599	0	0	0	0	0	0	0	0	0	0	0	1	0	0	0	0	0	0	0	1	1	0	0.716503	0
gi|6681269	endothelin receptor type B [Mus musculus].	Ednrb			13618	0	0	0	0	0	0	0	0	0	0	0	0	1	0	0	1	0	0	0	2	0.718954	0	0.573683	0
gi|126032329	eukaryotic translation elongation factor 1 alpha 1 [Mus musculus].	Eef1a1			13627	1	3	3	0	4	0	0	4	2	0	0	0	0	0	0	0	0	0	0	1	0.0408497	0.896296	0.158775	0.656968
gi|6681273	eukaryotic translation elongation factor 1 alpha 2 [Mus musculus].	Eef1a2			13628	0	0	0	2	0	3	0	2	0	1	0	0	2	2	2	2	0	1	2	7	0.382353	0.395683	0.672787	0.498721
gi|33859482	eukaryotic translation elongation factor 2 [Mus musculus].	Eef2			13629	0	0	0	0	0	0	0	0	0	0	0	0	0	0	0	1	0	0	0	1	1	0	0.397701	0
gi|146219837	eukaryotic translation initiation factor 3, subunit 10 (theta) [Mus musculus].	Eif3s10			13669	1	2	2	8	6	2	0	6	0	2	0	5	3	1	0	0	0	0	0	4	0.0626571	0.75	0.0249039	0.740506
gi|7305019	eukaryotic translation initiation factor 4A2 [Mus musculus].	Eif4a2			13682	1	0	1	0	0	0	0	2	0	0	0	1	1	1	0	1	0	0	0	4	1	0.44	0.298786	0.336207
gi|83627717	eukaryotic translation initiation factor 4E [Mus musculus].	Eif4e			13684	0	0	0	0	0	0	0	0	0	0	0	1	0	0	0	0	0	0	0	1	1	0	0.474879	0
gi|7305027	enolase 2, gamma neuronal [Mus musculus].	Eno2			13807	0	0	0	0	0	0	0	0	0	0	0	0	0	0	0	0	0	0	2	1	1	0	0.573683	0
gi|6679651	enolase 3, beta muscle [Mus musculus].	Eno3			13808	0	0	0	0	0	0	1	1	0	0	0	0	0	0	0	1	0	0	0	1	1	0.611111	0.834003	0.443182
gi|7305029	erythrocyte protein band 4.1-like 1 isoform a [Mus musculus].	Epb4.1l1			13821	0	1	1	2	5	3	0	5	0	0	0	1	0	0	0	0	0	0	0	1	0.0131976	0.94964	0.00301556	0.778702
gi|6679685	enhancer of rudimentary homolog [Mus musculus].	Erh			13877	1	1	1	0	0	0	1	4	0	1	0	2	2	0	0	0	0	0	2	4	0.915535	0.473118	0.59719	0.363636
gi|37693997	FYVE, RhoGEF and PH domain containing 6 [Mus musculus].	Fgd6			13998	0	1	0	0	0	0	0	1	0	0	0	0	0	0	0	0	0	0	0	0	0.777778	1	0.390943	0.735849
gi|88853581	Ewing sarcoma breakpoint region 1 [Mus musculus].	Ewsr1			14030	0	0	0	1	0	0	0	1	0	0	0	0	0	0	0	0	0	0	0	0	0.777778	1	0.865044	0.410526
gi|124378015	mucin 4 [Mus musculus].	Muc4			140474	0	0	0	0	0	0	0	0	0	1	0	0	1	0	0	0	0	0	0	2	0.718954	0	0.474656	0
gi|15147224	sideroflexin 1 [Mus musculus].	Sfxn1			14057	0	0	0	0	0	0	0	0	0	0	0	0	0	0	0	0	0	0	1	1	1	0	0.716503	0
gi|18141557	rad and gem related GTP binding protein 2 [Mus musculus].	Rem2			140743	0	0	0	0	0	0	0	0	0	0	0	0	1	0	0	0	0	0	0	1	1	0	0.716503	0
gi|18859641	myosin, heavy polypeptide 7, cardiac muscle, beta [Mus musculus].	Myh7			140781	0	0	0	0	0	0	0	0	0	7	2	0	10	0	0	11	0	0	0	4	0.215686	0	0.398311	0
gi|113680348	fascin homolog 1, actin bundling protein [Mus musculus].	Fscn1			14086	0	0	3	3	5	5	0	4	0	0	1	4	2	3	0	0	0	0	0	4	0.217949	0.715447	0.00151257	0.899135
gi|6679749	fibroblast activation protein [Mus musculus].	Fap			14089	0	0	0	0	0	0	0	0	0	0	0	1	0	0	0	0	0	0	0	1	1	0	0.716503	0
gi|31543717	solute carrier family 17 (sodium-dependent inorganic phosphate cotransporter), member 6 [Mus musculus].	Slc17a6			140919	2	0	0	0	0	0	0	1	0	0	0	0	0	0	0	0	0	0	0	0	0.777778	1	0.883297	0.270833
gi|122937372	FUS interacting protein (serine-arginine rich) 1 isoform 2 [Mus musculus].	Fusip1			14105	0	0	0	0	0	0	0	0	1	0	0	0	0	0	0	0	0	0	0	1	1	0	0.716503	0
gi|6679753	Finkel-Biskis-Reilly murine sarcoma virus (FBR-MuSV) ubiquitously expressed (fox derived) [Mus musculus].	Fau			14109	1	0	1	1	1	0	1	5	0	2	0	1	0	0	0	0	0	1	1	4	0.334842	0.611111	0.301296	0.570175
gi|33563252	fibrinogen, alpha polypeptide [Mus musculus].	Fga			14161	7	2	0	1	0	0	0	3	0	3	0	3	1	1	0	0	0	3	1	6	0.852187	0.56701	0.784591	0.681818
gi|94373764	PREDICTED: similar to Four and a half LIM domains protein 3 (FHL-3) (Skeletal muscle LIM-protein 2) (SLIM 2) [Mus musculus].	Fhl3			14201	0	0	0	0	0	0	0	0	2	0	0	1	0	0	0	0	0	0	0	2	0.718954	0	0.573778	0
gi|11528490	flightless I homolog [Mus musculus].	Flii			14248	15	13	4	5	4	1	4	7	4	10	0	6	5	0	0	7	2	6	8	8	0.645362	0.60095	0.377174	0.57815
gi|46849812	fibronectin 1 [Mus musculus].	Fn1			14268	0	3	0	0	1	0	0	2	1	7	1	0	0	0	0	0	0	1	3	5	0.630468	0.325926	0.303784	0.631579
gi|6679937	glyceraldehyde-3-phosphate dehydrogenase [Mus musculus].	Gapdh			14433	2	0	1	2	2	1	1	6	0	0	0	3	2	0	0	0	0	0	1	3	0.0825792	0.702128	0.0507084	0.658537
gi|21489969	ubiquitin specific peptidase 15 [Mus musculus].	Usp15			14479	0	0	1	1	1	0	0	3	0	0	0	0	0	0	0	0	0	0	0	0	0.0857843	1	0.929922	0.400685
gi|22094097	ganglioside-induced differentiation-associated-protein 2 [Mus musculus].	Gdap2			14547	0	0	0	0	0	0	0	0	0	0	1	0	0	0	0	0	0	0	0	1	1	0	0.716503	0
gi|51100962	growth hormone releasing hormone receptor [Mus musculus].	Ghrhr			14602	0	0	0	0	0	0	0	0	0	0	0	1	1	0	0	0	1	1	0	4	0.215686	0	0.397701	0
gi|6680047	guanine nucleotide binding protein (G protein), beta polypeptide 2 like 1 [Mus musculus].	Gnb2l1			14694	3	5	3	2	5	2	0	6	4	5	1	4	6	2	0	3	0	1	0	8	0.60734	0.547264	0.297189	0.579065
gi|6754020	guanine nucleotide binding protein (G protein), gamma 2 subunit [Mus musculus].	Gng2			14702	0	0	0	0	1	1	0	2	0	0	0	0	0	0	0	1	0	0	0	1	0.651961	0.758621	0.0123412	0.917647
gi|33469077	chemokine-like receptor 1 [Mus musculus].	Cmklr1			14747	0	0	0	0	1	0	0	1	0	0	0	0	0	0	0	1	0	0	0	1	1	0.611111	0.179703	0.847826
gi|31981722	heat shock protein 5 [Mus musculus].	Hspa5			14828	11	12	8	16	11	7	3	7	5	6	1	10	4	1	0	4	0	3	7	9	0.00534188	0.722705	0.00073472	0.740162
gi|6680159	H3 histone, family 3A [Mus musculus].	H3f3a			15078	0	0	0	0	0	0	0	0	0	0	0	0	0	0	0	1	0	0	0	1	1	0	0.716503	0
gi|31982300	hemoglobin, beta adult major chain [Mus musculus].	Hbb-b1			15129	2	0	0	1	0	0	0	2	2	0	0	0	0	0	0	2	0	1	0	3	1	0.485294	0.885987	0.443182
gi|17647499	hemoglobin, beta adult minor chain [Mus musculus].	Hbb-b2			15130	2	1	1	0	1	0	0	4	0	1	0	0	1	0	0	0	1	0	0	3	0.284879	0.723684	0.0833676	0.716912
gi|6996926	histone deacetylase 6 [Mus musculus].	Hdac6			15185	0	0	0	0	0	0	1	1	0	0	0	0	0	0	0	0	0	0	0	0	0.777778	1	0.194264	0.735849
gi|134288898	hect (homologous to the E6-AP (UBE3A) carboxyl terminus) domain and RCC1 (CHC1)-like domain (RLD) 2 [Mus musculus].	Herc2			15204	0	0	0	0	1	0	0	1	0	0	0	1	0	0	0	0	0	0	0	1	1	0.611111	0.179703	0.847826
gi|7106331	H2A histone family, member X [Mus musculus].	H2afx			15270	1	0	0	1	1	0	0	3	1	1	1	1	1	0	1	0	0	0	0	6	1	0.44	0.685118	0.544186
gi|85861241	human immunodeficiency virus type I enhancer binding protein 2 [Mus musculus].	Hivep2			15273	0	0	0	0	0	0	0	0	0	0	0	0	0	0	0	0	0	0	2	1	1	0	0.716503	0
gi|8393544	heterogeneous nuclear ribonucleoprotein C [Mus musculus].	Hnrnpc			15381	0	0	1	1	0	0	0	2	0	0	1	2	0	1	0	0	0	0	0	3	1	0.44	0.598428	0.336207
gi|6754220	heterogeneous nuclear ribonucleoprotein A1 isoform a [Mus musculus].	Hnrnpa1			15382	1	0	1	0	0	0	0	2	0	0	0	0	1	0	0	1	0	0	0	2	1	0.611111	0.0484522	0.847826
gi|6754222	heterogeneous nuclear ribonucleoprotein A/B isoform 2 [Mus musculus].	Hnrpab			15384	0	0	1	1	0	1	0	3	0	0	0	0	0	0	0	0	0	0	0	0	0.0857843	1	0.151667	0.704819
gi|13384620	heterogeneous nuclear ribonucleoprotein K [Mus musculus].	Hnrpk			15387	1	1	3	2	7	5	1	7	2	0	0	2	5	1	0	0	0	0	1	5	0.0344394	0.740741	0.0985271	0.673575
gi|9790109	protein arginine N-methyltransferase 1 [Mus musculus].	Prmt1			15469	1	2	0	1	0	0	0	3	0	2	0	0	0	0	0	1	0	0	0	2	0.499183	0.676923	0.00424401	0.881356
gi|31981690	heat shock protein 8 [Mus musculus].	Hspa8			15481	11	11	8	10	15	11	4	7	5	10	0	6	4	0	0	3	0	0	6	6	0.00188537	0.763889	0.000800993	0.728972
gi|6680297	DnaJ (Hsp40) homolog, subfamily A, member 1 [Mus musculus].	Dnaja1			15502	0	0	1	1	1	0	0	3	0	1	0	0	0	0	0	0	0	0	1	2	0.544118	0.702128	0.888438	0.391304
gi|31560686	heat shock protein 2 [Mus musculus].	Hspa2			15512	0	0	0	0	0	0	0	0	0	0	1	0	0	0	0	0	0	0	0	1	1	0	0.0561191	0
gi|40556608	heat shock protein 1, beta [Mus musculus].	Hsp90ab1			15516	0	0	0	0	0	0	0	0	0	0	0	0	0	0	0	3	0	0	0	1	1	0	0.474953	0
gi|6754254	heat shock protein 1, alpha [Mus musculus].	Hsp90aa1			15519	0	0	0	1	0	0	0	1	0	0	0	0	0	0	1	0	0	0	0	1	1	0.611111	0.820839	0.382353
gi|7305175	5-hydroxytryptamine (serotonin) receptor 3A [Mus musculus].	Htr3a			15561	0	0	0	0	0	0	0	0	0	1	0	0	1	0	0	0	0	1	0	3	0.404412	0	0.397701	0
gi|6680337	intercellular adhesion molecule 5, telencephalin [Mus musculus].	Icam5			15898	0	0	0	0	0	0	0	0	0	0	0	0	0	0	0	0	1	0	0	1	1	0	0.716503	0
gi|31982260	insulin-like growth factor binding protein 2 [Mus musculus].	Igfbp2			16008	0	0	0	0	0	0	0	0	0	0	0	0	1	0	0	0	0	0	0	1	1	0	0.716503	0
gi|94393196	PREDICTED: similar to Ig heavy chain V region M167 precursor [Mus musculus].	Igh-VS107			16065	0	0	0	0	0	0	0	0	0	1	0	0	0	0	0	0	0	0	0	1	1	0	0.716503	0
gi|23346416	immunoglobulin J chain [Mus musculus].	Igj			16069	1	0	1	1	1	1	0	5	1	0	1	1	2	1	0	1	0	1	0	7	1	0.495495	0.460624	0.558739
gi|94377439	PREDICTED: similar to Ig kappa chain V-II region 26-10 [Mus musculus].	Igk-V21			16098	2	1	2	2	3	1	1	7	1	1	0	2	2	0	0	1	2	0	1	7	0.103004	0.653465	0.00756461	0.690265
gi|6680421	interleukin 1 receptor accessory protein isoform a [Mus musculus].	Il1rap			16180	0	0	0	0	0	0	0	0	1	0	0	0	0	0	0	0	0	0	0	1	1	0	0.716503	0
gi|45476573	eukaryotic translation initiation factor 3, subunit 6 [Mus musculus].	Eif3e			16341	0	1	2	5	4	0	0	4	0	2	0	3	1	0	0	3	0	2	0	5	0.540724	0.631579	0.17375	0.72
gi|9055252	inter alpha-trypsin inhibitor, heavy chain 4 [Mus musculus].	Itih4			16427	0	0	0	0	0	0	0	0	0	0	0	1	0	0	0	0	0	0	0	1	1	0	0.716503	0
gi|111607496	Janus kinase 1 [Mus musculus].	Jak1			16451	1	0	0	0	1	1	0	3	0	1	0	0	0	0	0	0	0	0	1	2	0.544118	0.702128	0.766866	0.229862
gi|28395018	junction plakoglobin [Mus musculus].	Jup			16480	1	0	0	0	2	0	0	2	3	0	0	0	0	0	0	0	0	0	0	1	0.651961	0.611111	0.13361	0.704819
gi|145966744	kinesin family member 1C [Mus musculus].	Kif1c			16562	0	0	0	0	0	0	0	0	0	0	0	0	1	0	0	0	0	0	0	1	1	0	0.716503	0
gi|6680560	kinesin family member 2A [Mus musculus].	Kif2a			16563	0	0	0	1	0	0	0	1	0	0	0	0	0	0	0	0	0	0	0	0	0.777778	1	0.411221	0.65
gi|86990454	kinesin family member 21B [Mus musculus].	Kif21b			16565	0	0	0	0	0	0	0	0	0	0	0	1	0	0	0	0	0	0	0	1	1	0	0.716503	0
gi|117168297	kinesin family member C2 [Mus musculus].	Kifc2			16581	0	0	0	0	0	0	0	0	0	0	0	0	0	0	0	0	0	1	0	1	1	0	0.716503	0
gi|145966692	keratin complex 1, acidic, gene 1 [Mus musculus].	Krt31			16660	0	0	0	0	0	0	0	0	0	0	0	8	0	0	0	0	0	0	0	1	1	0	0.716503	0
gi|112983636	keratin complex 1, acidic, gene 10 [Mus musculus].	Krt10			16661	5	0	3	5	5	0	0	4	10	0	0	6	5	0	0	5	0	7	0	5	0.918175	0.461538	0.456574	0.55626
gi|6754480	keratin 13 [Mus musculus].	Krt13			16663	0	0	0	0	0	0	0	0	0	0	0	3	4	0	0	0	0	0	0	2	0.718954	0	0.398311	0
gi|21489935	keratin 14 [Mus musculus].	Krt14			16664	3	2	0	0	9	0	0	3	10	0	0	4	0	0	0	0	0	6	0	3	0.792986	0.52381	0.122263	0.702703
gi|6680602	keratin 15 [Mus musculus].	Krt15			16665	0	0	1	3	0	0	1	3	0	1	0	0	0	0	0	3	0	5	0	3	0.824095	0.466102	0.428927	0.58209
gi|6680604	keratin 16 [Mus musculus].	Krt16			16666	0	0	0	0	9	0	0	1	5	0	0	0	0	0	0	0	0	0	0	1	0.777778	0.738806	0.353005	0.862408
gi|7106335	keratin 17 [Mus musculus].	Krt17			16667	2	0	0	0	7	0	0	2	5	0	0	0	0	0	0	0	0	0	0	1	0.463235	0.738806	0.20047	0.725207
gi|82936608	PREDICTED: similar to type I hair keratin KA28 [Mus musculus].	Krt1-3			16671	0	0	0	0	0	0	0	0	0	0	0	0	0	0	0	0	0	2	0	1	1	0	0.573778	0
gi|13386238	keratin 34 [Mus musculus].	Krt34			16672	0	0	0	0	0	0	0	0	0	0	0	7	0	0	0	0	0	0	0	1	1	0	0.474953	0
gi|126116585	keratin complex 2, basic, gene 1 [Mus musculus].	Krt1			16678	6	0	2	2	4	2	2	6	2	0	0	1	4	0	0	3	0	6	3	6	0.373177	0.598187	0.660136	0.559363
gi|74315985	keratin complex 2, basic, gene 10 [Mus musculus].	5430421N21Rik			16679	0	0	0	0	0	0	0	0	0	0	0	8	0	0	0	0	0	0	0	1	1	0	0.474953	0
gi|124487419	keratin complex 2, basic, gene 17 [Mus musculus].	Krt2			16681	4	3	1	2	3	0	1	6	6	2	0	1	2	0	1	2	0	5	2	8	0.664404	0.511628	0.148097	0.59542
gi|54607171	keratin 6A [Mus musculus].	Krt6a			16687	0	0	0	0	9	0	0	1	7	0	0	2	0	0	0	0	0	0	0	2	0.966503	0.611111	0.766627	0.57541
gi|114145561	keratin complex 2, basic, gene 8 [Mus musculus].	Krt8			16691	4	3	0	0	5	0	0	3	4	0	0	0	0	0	0	2	0	5	2	4	0.668552	0.591928	0.196306	0.727838
gi|114326497	laminin B1 subunit 1 [Mus musculus].	Lamb1-1			16777	0	0	0	0	0	0	0	0	0	0	0	0	0	0	0	2	0	0	0	1	1	0	0.716503	0
gi|31560560	ribosomal protein SA [Mus musculus].	Rpsa			16785	1	2	2	3	4	4	2	7	2	3	1	2	4	1	0	2	0	1	2	9	0.148316	0.611111	0.0156807	0.67177
gi|46849705	lectin, galactose binding, soluble 4 [Mus musculus].	Lgals4			16855	0	0	0	0	0	0	0	0	0	0	0	0	0	0	0	1	0	0	0	1	1	0	0.716503	0
gi|18087805	ribosomal protein S2 [Mus musculus].	Rps2			16898	2	1	0	3	2	0	0	4	0	1	0	1	0	0	0	1	0	0	0	3	0.118967	0.807339	0.058214	0.774194
gi|6754556	lamin B1 [Mus musculus].	Lmnb1			16906	0	0	1	2	0	1	0	3	0	0	0	0	1	1	0	0	0	0	0	2	0.364379	0.758621	0.0240162	0.847826
gi|34328142	lymphoid-restricted membrane protein [Mus musculus].	Lrmp			16970	0	0	0	0	0	0	0	0	0	0	0	0	0	0	0	0	0	1	0	1	1	0	0.474656	0
gi|6678722	leucine rich repeat (in FLII) interacting protein 1 [Mus musculus].	Lrrfip1			16978	15	3	0	2	2	1	1	6	2	1	0	2	1	2	0	4	1	7	4	9	0.914279	0.611111	0.113444	0.739921
gi|11225264	lymphocyte specific 1 [Mus musculus].	Lsp1			16985	0	0	0	0	0	0	0	0	0	0	0	1	0	0	0	0	0	0	0	1	1	0	0.0829894	0
gi|20373155	cytochrome P450, family 4, subfamily f, polypeptide 13 [Mus musculus].	Cyp4f13			170716	0	0	0	0	0	0	0	0	0	1	0	0	0	0	0	0	0	0	0	1	1	0	0.716503	0
gi|18875360	toll-like receptor 7 [Mus musculus].	Tlr7			170743	0	0	0	0	1	0	0	1	0	0	0	0	0	0	0	0	0	1	0	1	1	0.611111	0.411221	0.65
gi|126723495	toll-like receptor 8 [Mus musculus].	Tlr8			170744	0	0	0	0	0	0	0	0	0	0	0	1	0	0	0	0	0	0	0	1	1	0	0.716503	0
gi|148747179	lymphocyte antigen 75 [Mus musculus].	Ly75			17076	0	0	0	0	0	0	0	0	0	0	0	1	0	0	0	0	0	0	0	1	1	0	0.716503	0
gi|87298847	6-phosphofructo-2-kinase/fructose-2,6-biphosphatase 3 [Mus musculus].	Pfkfb3			170768	2	0	0	0	0	0	0	1	0	0	0	0	0	0	0	0	0	0	0	0	0.777778	1	0.103146	0.176471
gi|7305247	lysozyme [Mus musculus].	Lyz			17110	0	0	0	0	0	0	0	0	0	0	0	0	2	0	0	0	0	0	0	1	1	0	0.716503	0
gi|21699048	vomeronasal 1 receptor, C12 [Mus musculus].	V1rc12			171185	0	0	0	0	0	0	0	0	0	0	0	1	0	0	0	0	0	0	0	1	1	0	0.716503	0
gi|21703360	hepatitis A virus cellular receptor 2 [Mus musculus].	Havcr2			171285	0	0	0	0	0	0	0	0	0	0	0	0	1	0	0	0	0	0	0	1	1	0	0.716503	0
gi|148226524	mannan-binding lectin serine protease 1 [Mus musculus].	Masp1			17174	0	0	0	0	0	0	0	0	0	0	0	0	0	0	0	0	0	1	0	1	1	0	0.716503	0
gi|120407045	matrilin 2 [Mus musculus].	Matn2			17181	0	0	0	0	0	0	0	0	0	0	0	1	0	0	0	0	0	0	0	1	1	0	0.716503	0
gi|25141233	matrin 3 [Mus musculus].	Matr3			17184	1	0	1	0	2	0	0	3	0	0	0	1	1	0	0	0	0	0	0	2	0.364379	0.758621	0.057071	0.760976
gi|112293273	minichromosome maintenance deficient 5, cell division cycle 46 [Mus musculus].	Mcm5			17218	0	0	1	0	0	0	0	1	0	0	0	0	0	0	0	0	0	0	0	0	0.777778	1	0.390943	0.735849
gi|6678848	ATP-binding cassette, sub-family C, member 1 [Mus musculus].	Abcc1			17250	0	0	0	0	0	0	0	0	0	0	0	1	0	0	0	0	0	0	0	1	1	0	0.716503	0
gi|94382895	PREDICTED: similar to Antigen KI-67 [Mus musculus].	Mki67			17345	0	0	1	0	1	1	1	4	0	0	1	0	1	0	0	0	0	0	1	3	0.440422	0.676923	0.551675	0.539792
gi|94401630	PREDICTED: myeloid/lymphoid or mixed lineage-leukemia translocation to 4 homolog isoform 1 [Mus musculus].	Mllt4			17356	0	0	0	0	0	0	0	0	0	0	0	0	1	0	0	0	0	0	0	1	1	0	0.716503	0
gi|6678920	Moloney leukemia virus 10 [Mus musculus].	Mov10			17454	0	0	0	0	0	0	0	0	0	0	0	1	0	0	0	0	0	0	0	1	1	0	0.474656	0
gi|6754724	proteasome (prosome, macropain) 26S subunit, non-ATPase, 7 [Mus musculus].	Psmd7			17463	5	6	6	9	13	10	5	7	1	6	4	5	10	3	0	7	0	4	4	9	0.0209904	0.658537	0.0053622	0.677824
gi|9055282	meiotic recombination 11 homolog A [Mus musculus].	Mre11a			17535	0	0	0	0	0	0	0	0	0	0	0	0	0	0	0	0	1	0	0	1	1	0	0.716503	0
gi|6678946	microtubule-associated protein 1 B [Mus musculus].	Mtap1b			17755	17	23	11	29	20	16	26	7	4	25	5	33	28	6	3	22	8	8	28	11	0.362117	0.567587	0.00311813	0.699419
gi|90186270	microtubule-associated protein 2 isoform 1 [Mus musculus].	Mtap2			17756	3	1	0	2	2	0	0	4	0	1	1	1	2	0	0	0	0	1	2	6	0.528406	0.611111	0.181825	0.640657
gi|148747189	microtubule-associated protein 4 [Mus musculus].	Mtap4			17758	0	0	0	2	0	0	1	2	0	0	0	0	0	0	0	0	0	0	0	0	0.27451	1	0.200187	0.735849
gi|20532342	muted [Mus musculus].	Muted			17828	0	0	0	0	0	0	0	0	0	0	0	0	0	0	0	0	1	0	0	1	1	0	0.716503	0
gi|6678974	myeloblastosis oncogene-like 2 [Mus musculus].	Mybl2			17865	0	0	1	0	0	0	0	1	0	0	0	1	1	0	0	0	0	0	0	2	1	0.44	0.59438	0.65
gi|82524274	myosin, heavy polypeptide 1, skeletal muscle, adult [Mus musculus].	Myh1			17879	0	0	0	0	0	0	0	0	0	11	0	0	0	0	0	0	0	2	0	2	0.718954	0	0.474953	0
gi|82934745	PREDICTED: muscle embryonic myosin heavy chain 3 [Mus musculus].	Myh3			17883	0	10	1	13	4	2	0	5	5	23	11	27	27	9	1	36	4	1	7	11	0.0713927	0.237924	0.140849	0.518847
gi|71143152	myosin, heavy polypeptide 8, skeletal muscle, perinatal [Mus musculus].	Myh8			17885	0	6	0	4	0	0	0	2	0	12	0	21	19	6	0	22	0	0	7	6	0.144796	0.15299	0.578507	0.39039
gi|114326446	myosin, heavy polypeptide 9, non-muscle isoform 1 [Mus musculus].	Myh9			17886	8	3	20	29	23	16	0	6	9	6	18	37	45	16	2	27	2	1	0	10	0.843012	0.488341	0.205577	0.581476
gi|6754774	myosin, heavy polypeptide 6, cardiac muscle, alpha [Mus musculus].	Myh6			17888	0	0	0	4	0	0	0	1	0	0	2	12	10	2	0	0	0	0	0	4	0.431373	0.19469	0.777183	0.461538
gi|31981605	myosin, light polypeptide 4 [Mus musculus].	Myl4			17896	2	1	0	4	0	0	0	3	2	6	1	2	1	0	0	0	0	0	0	5	1	0.478261	0.776994	0.52
gi|33563264	myosin, light polypeptide 3 [Mus musculus].	Myl3			17897	0	0	0	0	0	0	0	0	0	0	1	0	0	0	0	0	0	0	0	1	1	0	0.716503	0
gi|29789016	myosin, light polypeptide 1 [Mus musculus].	Myl1			17901	3	6	1	4	4	1	2	7	2	6	2	2	6	0	0	7	1	0	1	8	0.441365	0.55	0.000207955	0.795918
gi|33620739	myosin, light polypeptide 6, alkali, smooth muscle and non-muscle [Mus musculus].	Myl6			17904	3	6	5	4	4	4	4	7	5	4	1	5	5	1	0	8	4	4	5	10	0.998869	0.528846	0.865026	0.49139
gi|7949078	myosin light chain, phosphorylatable, fast skeletal muscle [Mus musculus].	Mylpf			17907	0	1	0	2	0	0	0	2	1	3	0	2	1	0	0	2	0	0	1	6	0.39819	0.320388	0.430827	0.625668
gi|86990450	myosin IB [Mus musculus].	Myo1b			17912	5	2	1	4	0	0	2	5	1	5	3	5	3	1	1	2	0	2	2	10	0.690799	0.468085	0.0177268	0.757282
gi|6678986	myosin IC isoform b [Mus musculus].	Myo1c			17913	5	0	0	0	0	0	0	1	0	1	1	1	3	0	0	1	0	1	2	7	0.113122	0.44	0.652523	0.558739
gi|115511052	myosin Va [Mus musculus].	Myo5a			17918	3	0	0	0	0	0	0	1	0	0	1	5	2	1	0	2	0	1	0	6	0.194947	0.282051	1	0.58209
gi|88196800	myosin VI [Mus musculus].	Myo6			17920	6	6	2	6	0	1	8	6	2	6	2	5	4	1	0	3	0	3	3	9	0.314542	0.611111	0.00682013	0.793684
gi|6679012	nucleosome assembly protein 1-like 4 [Mus musculus].	Nap1l4			17955	0	0	0	0	1	0	0	1	0	0	0	2	0	0	0	0	0	0	0	1	1	0.44	0.798517	0.382353
gi|94366489	PREDICTED: similar to Nebulin [Mus musculus].	Neb			17996	0	0	2	1	1	0	0	3	2	1	0	3	2	0	0	0	0	0	0	4	1	0.44	0.0447219	0.735849
gi|50363232	nestin [Mus musculus].	Nes			18008	0	0	0	2	0	0	0	1	0	0	1	1	1	0	0	0	0	0	0	3	0.970588	0.511628	0.531325	0.787879
gi|39204499	neurofilament, light polypeptide [Mus musculus].	Nefl			18039	0	0	0	0	0	0	0	0	0	0	0	3	0	0	0	0	0	0	0	1	1	0	0.716503	0
gi|6754848	nuclear transcription factor-Y alpha [Mus musculus].	Nfya			18044	0	0	0	0	0	0	0	0	0	0	0	0	1	0	0	0	0	0	0	1	1	0	0.716503	0
gi|6754870	COX4 neighbor [Mus musculus].	Cox4nb			18117	0	0	0	0	0	0	0	0	0	0	0	1	0	0	0	0	0	0	0	1	1	0	0.716503	0
gi|6679108	nucleophosmin 1 [Mus musculus].	Npm1			18148	0	0	0	0	0	0	0	0	0	0	0	1	0	0	0	0	0	0	0	1	1	0	0.716503	0
gi|6679110	nucleoplasmin 3 [Mus musculus].	Npm3			18150	0	0	0	0	0	0	0	0	0	0	0	1	0	0	0	0	0	0	0	1	1	0	0.716503	0
gi|6679132	neural retina leucine zipper protein [Mus musculus].	Nrl			18185	0	0	0	1	1	0	0	2	0	0	0	0	1	0	0	0	0	0	0	1	0.651961	0.758621	0.772059	0.553191
gi|116875860	neurexin I [Mus musculus].	Nrxn1			18189	0	0	0	0	0	0	0	0	0	0	1	0	0	0	0	0	0	0	0	1	1	0	0.573683	0
gi|62243518	neurexin II [Mus musculus].	Nrxn2			18190	0	0	0	0	0	0	0	0	0	0	0	1	0	0	0	0	0	0	0	1	1	0	0.573683	0
gi|31543349	N-ethylmaleimide sensitive fusion protein [Mus musculus].	Nsf			18195	0	0	1	0	0	0	0	1	1	0	0	0	0	0	0	0	0	0	0	1	1	0.611111	0.820839	0.443182
gi|6754944	origin recognition complex, subunit 1 isoform A [Mus musculus].	Orc1l			18392	0	0	0	0	0	0	0	0	0	0	0	0	1	0	0	0	0	0	0	1	1	0	0.716503	0
gi|40254361	heat shock protein 4 like [Mus musculus].	Hspa4l			18415	0	0	0	0	0	0	0	0	0	0	0	0	0	0	0	2	0	0	0	1	1	0	0.39825	0
gi|31560656	poly A binding protein, cytoplasmic 1 [Mus musculus].	Pabpc1			18458	1	0	0	0	0	0	0	1	0	3	2	0	0	0	0	0	0	0	2	3	0.404412	0.183333	0.236613	0.0984848
gi|6754972	poly A binding protein, cytoplasmic 2 [Mus musculus].	Pabpc2			18459	0	0	0	0	1	0	0	1	1	0	0	1	0	0	0	0	0	0	0	2	1	0.44	0.390943	0.735849
gi|6754976	peroxiredoxin 1 [Mus musculus].	Prdx1			18477	0	0	0	0	0	0	0	0	2	0	0	0	0	0	0	1	0	0	0	2	0.718954	0	0.0798569	0
gi|13540494	pericentriolar material 1 [Mus musculus].	Pcm1			18536	0	0	0	0	0	0	0	0	0	0	0	0	0	0	0	1	0	0	0	1	1	0	0.573683	0
gi|7305371	proprotein convertase subtilisin/kexin type 1 [Mus musculus].	Pcsk1			18548	0	0	0	0	0	0	0	0	0	1	0	0	0	0	0	0	0	0	0	1	1	0	0.716503	0
gi|51749605	PREDICTED: paired basic amino acid cleaving system 4 isoform 1 [Mus musculus].	Pcsk6			18553	0	0	0	0	0	0	0	0	0	0	0	0	0	0	0	1	0	0	0	1	1	0	0.716503	0
gi|7242173	PCTAIRE-motif protein kinase 1 [Mus musculus].	Pctk1			18555	0	0	0	0	0	0	0	0	0	1	0	0	0	0	0	0	0	0	0	1	1	0	0.573683	0
gi|120407033	programmed cell death 2 [Mus musculus].	Pdcd2			18567	0	0	0	1	0	0	0	1	0	0	0	1	0	0	0	0	0	0	0	1	1	0.611111	0.390943	0.735849
gi|6755000	programmed cell death 6 [Mus musculus].	Pdcd6			18570	0	4	0	0	0	0	2	2	0	3	0	2	2	0	0	1	0	0	1	5	0.804676	0.511628	0.580418	0.704819
gi|112181198	phosphodiesterase 4B, cAMP specific [Mus musculus].	Pde4b			18578	0	0	0	0	1	1	0	2	0	0	0	0	1	0	0	1	0	0	0	2	1	0.611111	0.112298	0.787879
gi|6755040	profilin 1 [Mus musculus].	Pfn1			18643	0	0	0	0	0	0	0	0	1	0	0	0	0	0	0	0	0	0	0	1	1	0	0.716503	0
gi|13654249	phosphoglycerate kinase 2 [Mus musculus].	Pgk2			18663	0	0	0	0	0	0	0	0	1	0	0	0	0	0	0	0	0	0	0	1	1	0	0.716503	0
gi|19526818	solute carrier family 25 (mitochondrial carrier, phosphate carrier), member 3 [Mus musculus].	Slc25a3			18674	0	0	0	0	0	0	0	0	1	0	0	0	0	0	0	0	0	0	0	1	1	0	0.716503	0
gi|31981570	polymeric immunoglobulin receptor [Mus musculus].	Pigr			18703	0	0	0	0	0	0	0	0	0	0	0	0	0	0	0	0	0	0	1	1	1	0	0.716503	0
gi|31712016	phosphatidylinositol 3 kinase, regulatory subunit, polypeptide 3 (p55) [Mus musculus].	Pik3r3			18710	0	0	0	0	0	0	0	0	0	0	0	1	0	0	0	0	0	0	0	1	1	0	0.716503	0
gi|115529473	1-phosphatidylinositol-4-phosphate 5-kinase [Mus musculus].	Pip5k3			18711	0	0	0	0	0	0	0	0	0	0	0	0	1	0	0	0	0	0	0	1	1	0	0.716503	0
gi|6755128	POU domain, class 2, associating factor 1 [Mus musculus].	Pou2af1			18985	0	0	0	0	0	0	0	0	0	0	0	0	0	0	0	0	0	1	0	1	1	0	0.716503	0
gi|6755144	lectin, galactoside-binding, soluble, 3 binding protein [Mus musculus].	Lgals3bp			19039	0	0	0	0	0	0	0	0	1	0	0	0	0	0	0	0	0	0	0	1	1	0	0.716503	0
gi|13994195	protein phosphatase 1, catalytic subunit, alpha [Mus musculus].	Ppp1ca			19045	0	1	0	0	1	0	0	2	0	0	0	1	1	0	0	0	0	0	0	2	1	0.611111	0.443146	0.614173
gi|124517706	protein kinase, DNA activated, catalytic polypeptide [Mus musculus].	Prkdc			19090	0	0	0	0	2	0	0	1	0	0	0	0	0	0	0	0	0	0	0	0	0.777778	1	0.390943	0.735849
gi|6679483	prospero-related homeobox 1 [Mus musculus].	Prox1			19130	0	0	0	0	0	0	0	0	0	1	0	0	0	0	0	0	0	0	0	1	1	0	0.716503	0
gi|7305413	peripherin [Mus musculus].	Prph			19132	0	0	0	2	2	0	0	2	0	0	0	3	2	0	0	0	0	0	0	2	1	0.556962	0.0562296	0.816754
gi|6679501	protease (prosome, macropain) 26S subunit, ATPase 1 [Mus musculus].	Psmc1			19179	9	10	16	15	15	14	9	7	1	10	8	13	11	1	0	9	0	8	10	9	0.013449	0.660751	0.00239352	0.661399
gi|33859604	proteasome (prosome, macropain) 26S subunit, ATPase 2 [Mus musculus].	Psmc2			19181	13	12	23	24	23	19	12	7	9	11	5	13	15	1	1	13	4	12	8	11	0.0057818	0.682759	0.00214046	0.658537
gi|6679503	proteasome (prosome, macropain) 26S subunit, ATPase 3 [Mus musculus].	Psmc3			19182	10	12	12	15	12	12	8	7	5	10	6	11	10	0	0	11	0	7	4	8	0.00194822	0.665422	0.00468883	0.657577
gi|7110703	protease (prosome, macropain) 26S subunit, ATPase 5 [Mus musculus].	Psmc5			19184	8	15	11	19	19	15	3	7	2	8	8	18	11	3	0	11	2	6	12	10	0.0586978	0.635838	0.0188349	0.643328
gi|6679505	proteasome 26S non-ATPase subunit 4 [Mus musculus].	Psmd4			19185	4	3	6	8	9	7	2	7	0	4	3	7	8	2	0	2	0	6	3	8	0.0983534	0.636499	0.0195331	0.653912
gi|9055318	pancreas specific transcription factor, 1a [Mus musculus].	Ptf1a			19213	0	0	0	0	0	0	0	0	1	0	0	0	0	0	0	0	0	0	0	1	1	0	0.716503	0
gi|125347376	filamin, alpha [Mus musculus].	Flna			192176	11	3	13	14	18	8	1	7	1	2	12	18	15	4	0	6	0	6	1	9	0.216629	0.621779	0.022323	0.673096
gi|20373167	LUC7-like 2 [Mus musculus].	Luc7l2			192196	0	0	0	0	0	0	0	0	0	0	0	0	0	0	0	0	0	1	0	1	1	0	0.716503	0
gi|20270297	trimethyllysine hydroxylase, epsilon [Mus musculus].	Tmlhe			192289	0	0	0	0	0	0	0	0	0	0	0	1	0	0	0	1	0	0	0	2	0.718954	0	0.573683	0
gi|7110705	prothymosin alpha [Mus musculus].	Ptma			19231	0	0	0	0	0	0	0	0	0	0	0	0	0	0	0	1	0	0	0	1	1	0	0.716503	0
gi|23618914	protein tyrosine phosphatase, receptor type, B [Mus musculus].	Ptprb			19263	0	0	0	0	0	0	0	0	0	0	0	0	1	0	0	0	0	0	0	1	1	0	0.716503	0
gi|123314454	hypothetical protein LOC193385 isoform 3 [Mus musculus].	6330500D04Rik			193385	0	0	0	0	0	0	0	0	0	0	0	1	0	0	0	0	0	0	0	1	1	0	0.716503	0
gi|31980729	RAS protein activator like 1 (GAP1 like) [Mus musculus].	Rasal1			19415	0	0	0	0	0	0	0	0	0	0	0	0	0	0	0	0	0	0	1	1	1	0	0.716503	0
gi|6677673	RAS, dexamethasone-induced 1 [Mus musculus].	Rasd1			19416	0	0	0	0	0	0	0	0	0	1	0	0	0	0	0	0	0	0	0	1	1	0	0.397701	0
gi|6755296	RNA binding motif protein, X-linked [Mus musculus].	Rbmx			19655	2	1	3	6	10	4	0	6	0	1	0	4	2	1	0	1	0	0	0	5	0.0270236	0.819484	0.032455	0.743402
gi|6677689	recombination signal binding protein for immunoglobulin kappa J region-like [Mus musculus].	Rbpjl			19668	0	0	0	0	0	0	0	0	1	0	0	0	0	0	0	0	0	0	0	1	1	0	0.716503	0
gi|6755306	replication factor C 1 [Mus musculus].	Rfc1			19687	0	0	0	0	0	0	0	0	0	0	0	0	0	0	0	0	0	0	1	1	1	0	0.716503	0
gi|94386260	PREDICTED: similar to RAR-related orphan receptor A isoform d isoform 4 [Mus musculus].	Rora			19883	0	0	0	0	0	0	0	0	0	0	0	0	1	0	0	0	0	0	0	1	1	0	0.716503	0
gi|6755344	RAR-related orphan receptor gamma [Mus musculus].	Rorc			19885	0	0	0	0	0	0	0	0	0	0	0	0	0	0	0	0	0	1	0	1	1	0	0.716503	0
gi|6677781	ribosomal protein L29 [Mus musculus].	Rpl29			19944	0	0	0	0	0	0	0	0	0	1	1	0	0	0	0	0	0	0	0	2	0.718954	0	0.167767	0
gi|6677785	ribosomal protein L37a [Mus musculus].	Rpl37a			19981	0	0	0	0	2	0	0	1	0	0	0	1	0	1	0	0	0	0	0	2	0.966503	0.611111	0.962929	0.614173
gi|31981100	ribosomal protein S14 [Mus musculus].	Rps14			20044	2	0	1	3	2	2	1	6	4	1	1	3	3	0	0	2	1	3	1	9	0.949346	0.476378	0.331914	0.565963
gi|7305445	ribosomal protein S16 [Mus musculus].	Rps16			20055	1	3	1	2	3	2	2	7	1	5	1	4	3	0	0	0	0	3	0	6	0.348039	0.564103	0.146804	0.586466
gi|6677801	ribosomal protein S17 [Mus musculus].	Rps17			20068	0	0	0	0	1	0	0	1	0	0	0	0	1	0	0	0	0	0	0	1	1	0.611111	0.411221	0.65
gi|6755368	ribosomal protein S18 [Mus musculus].	Rps18			20084	3	5	1	2	3	2	1	7	2	3	2	4	4	2	0	1	0	1	2	9	0.499057	0.55988	0.173142	0.593023
gi|12963511	ribosomal protein S19 [Mus musculus].	Rps19			20085	3	5	2	0	9	5	2	6	3	7	1	6	9	0	0	3	0	6	3	8	0.948215	0.518116	0.698991	0.53481
gi|46519156	ribosomal protein S24 isoform 1 [Mus musculus].	Rps24			20088	0	2	0	0	2	0	0	2	0	1	1	0	0	0	0	0	0	0	0	2	0.400327	0.758621	0.079209	0.881356
gi|6677803	ribosomal protein S29 [Mus musculus].	Rps29			20090	1	2	1	2	0	0	1	5	1	2	1	1	1	0	0	0	0	2	1	7	0.818753	0.55	0.491612	0.557143
gi|31980669	ribosomal protein S3a [Mus musculus].	Rps3a			20091	1	2	1	2	4	1	1	7	1	0	1	4	3	0	0	1	0	2	1	7	0.233283	0.591928	0.0131873	0.697466
gi|6677805	ribosomal protein S4, X-linked [Mus musculus].	Rps4x			20102	1	0	1	1	4	1	0	5	0	1	0	3	2	0	0	1	1	3	1	7	0.924962	0.511628	0.532603	0.589792
gi|6677809	ribosomal protein S6 [Mus musculus].	Rps6			20104	2	1	1	1	1	1	0	6	1	3	0	0	1	0	0	1	0	2	0	5	0.248617	0.578947	0.0234292	0.684211
gi|6755376	ribosomal protein S7 [Mus musculus].	Rps7			20115	2	2	1	2	4	2	0	6	1	1	2	0	3	0	0	1	0	1	1	7	0.0781171	0.671362	0.0449423	0.66188
gi|6677813	ribosomal protein S8 [Mus musculus].	Rps8			20116	3	1	2	1	3	1	2	7	1	2	0	3	2	0	0	2	0	0	2	6	0.222536	0.629956	0.694209	0.52322
gi|6755382	RuvB-like protein 2 [Mus musculus].	Ruvbl2			20174	1	0	1	3	0	0	1	4	0	0	1	1	1	0	0	0	0	0	0	3	0.284879	0.758621	0.0562292	0.72
gi|124244096	squamous cell carcinoma antigen recognized by T-cells 1 [Mus musculus].	Sart1			20227	0	0	0	0	0	0	0	0	0	0	0	0	0	0	0	1	0	0	0	1	1	0	0.716503	0
gi|10946818	chemokine (C-C motif) ligand 8 [Mus musculus].	Ccl8			20307	0	0	0	0	0	0	0	0	0	0	0	1	0	0	0	0	0	0	0	1	1	0	0.716503	0
gi|6755436	chemokine (C-X-C motif) ligand 15 [Mus musculus].	Cxcl15			20309	0	0	0	0	0	0	0	0	0	0	0	1	0	0	0	0	0	0	0	1	1	0	0.716503	0
gi|6677885	chemokine (C-X-C motif) ligand 2 [Mus musculus].	Cxcl2			20310	0	0	0	0	0	0	0	0	0	0	0	0	0	0	0	0	0	1	0	1	1	0	0.716503	0
gi|6677917	selenoprotein W, 1 [Mus musculus].	Sepw1.			20364	0	0	0	0	0	0	0	0	0	0	0	0	0	0	0	0	0	0	1	1	1	0	0.716503	0
gi|8567402	splicing factor, arginine/serine-rich 3 (SRp20) [Mus musculus].	Sfrs3			20383	0	0	0	1	1	0	0	2	0	0	0	0	0	0	0	0	0	0	0	0	0.27451	1	0.471901	0.58209
gi|31543694	sphingosine phosphate lyase 1 [Mus musculus].	Sgpl1			20397	0	0	0	0	0	0	0	0	0	0	0	1	0	0	0	0	0	0	0	1	1	0	0.716503	0
gi|109948269	SH3-domain binding protein 3 [Mus musculus].	Zfp106			20402	0	0	0	0	0	0	0	0	0	0	0	0	0	0	0	1	0	0	0	1	1	0	0.716503	0
gi|7305485	SH3-domain GRB2-like 1 [Mus musculus].	Sh3gl1			20405	2	0	0	0	0	0	0	1	0	0	0	0	0	0	0	0	0	0	0	0	0.777778	1	1	0.553191
gi|78000154	sorbin and SH3 domain containing 1 isoform 5 [Mus musculus].	Sorbs1			20411	0	0	0	0	0	0	0	0	0	0	0	1	0	0	0	0	0	0	0	1	1	0	0.716503	0
gi|7242205	cytoplasmic FMR1 interacting protein 1 [Mus musculus].	Cyfip1			20430	0	0	0	1	1	1	0	3	0	0	0	1	1	0	0	0	0	0	0	2	0.544118	0.702128	0.00382393	0.89313
gi|31543705	sialyltransferase 6 [Mus musculus].	St3gal3			20441	0	0	0	0	0	0	0	0	0	0	0	0	1	0	0	0	0	0	0	1	1	0	0.716503	0
gi|33469099	solute carrier family 4 (anion exchanger), member 1, adaptor protein [Mus musculus].	Slc4a1ap			20534	3	5	2	8	8	3	4	7	0	5	0	7	5	1	0	0	0	0	5	5	0.0650452	0.692748	0.0203476	0.673822
gi|83523732	slit homolog 3 [Mus musculus].	Slit3			20564	0	0	0	0	0	0	0	0	0	0	0	0	1	0	0	0	0	0	0	1	1	0	0.716503	0
gi|19526942	SNF related kinase [Mus musculus].	Snrk			20623	0	0	0	0	0	0	1	1	0	0	0	0	0	0	0	0	0	0	1	1	1	0.611111	0.776746	0.58209
gi|6678053	small nuclear ribonucleoprotein B [Mus musculus].	Snrpb			20638	0	5	2	2	2	2	3	6	1	4	1	2	2	1	0	1	0	2	1	9	0.0911262	0.626335	0.146565	0.618434
gi|23956110	U2 small nuclear ribonucleoprotein B [Mus musculus].	Snrpb2			20639	0	3	1	4	5	1	2	6	0	2	0	4	3	0	0	3	0	0	0	4	0.113122	0.676923	0.0246782	0.712329
gi|6678055	small nuclear ribonucleoprotein D1 [Mus musculus].	Snrpd1			20641	1	3	1	3	2	2	2	7	1	4	1	3	3	2	0	1	0	3	2	9	0.776332	0.52381	0.497129	0.534247
gi|27883844	small nuclear ribonucleoprotein E [Mus musculus].	Snrpe			20643	0	0	0	2	0	0	1	2	0	1	0	0	0	0	0	0	0	0	1	2	0.651961	0.702128	0.0946734	0.847826
gi|6678079	serine (or cysteine) proteinase inhibitor, clade A, member 1a [Mus musculus].	Serpina1a			20700	1	3	0	0	0	0	0	2	1	3	1	2	0	1	0	4	1	3	1	9	0.0563725	0.269939	0.166873	0.363636
gi|140969817	bromodomain PHD finger transcription factor [Mus musculus].	Bptf			207165	0	0	0	1	0	0	0	1	0	0	0	1	1	0	0	1	0	0	1	4	0.647059	0.282051	0.327944	0.3
gi|83004214	PREDICTED: similar to Protein CXorf17 homolog isoform 1 [Mus musculus].	ORF34			207375	0	0	0	1	1	0	0	2	0	1	0	0	0	0	0	0	0	0	0	1	0.651961	0.758621	0.0484522	0.847826
gi|19526481	spectrin alpha 1 [Mus musculus].	Spna1			20739	1	0	0	0	0	0	0	1	0	0	0	0	0	0	0	0	0	0	0	0	0.777778	1	0.776746	0.58209
gi|94366140	PREDICTED: similar to Spectrin alpha chain, brain (Spectrin, non-erythroid alpha chain) (Alpha-II spectrin) (Fodrin alpha chain) isoform 2 [Mus musculus].	Spna2			20740	3	0	6	14	7	1	0	5	0	0	3	10	4	0	0	0	0	0	0	3	0.102941	0.741304	0.376278	0.602392
gi|117938332	spectrin beta 2 isoform 1 [Mus musculus].	Spnb2			20742	0	0	0	7	3	1	0	3	0	0	0	2	2	1	0	1	0	0	1	5	0.802413	0.711765	0.986654	0.5053
gi|94401044	PREDICTED: similar to Ig lambda-2 chain C region isoform 2 [Mus musculus].	LOC207685			207685	0	0	0	2	0	0	0	1	1	0	0	0	0	0	0	1	0	0	0	2	0.966503	0.611111	0.352924	0.847826
gi|30424671	hypothetical protein LOC207781 [Mus musculus].	5830404H04Rik			207781	0	0	0	0	0	0	0	0	0	0	0	0	1	0	0	0	0	0	0	1	1	0	0.716503	0
gi|71274138	hypothetical protein LOC207806 [Mus musculus].	Gm608			207806	0	0	0	0	0	0	0	0	0	1	0	0	0	0	0	0	0	0	0	1	1	0	0.716503	0
gi|6678143	Sjogren syndrome antigen B [Mus musculus].	Ssb			20823	0	1	0	0	0	0	0	1	0	1	0	0	0	0	0	0	0	1	1	3	0.970588	0.34375	0.937334	0.527027
gi|56699432	eukaryotic translation initiation factor 4, gamma 1 isoform a [Mus musculus].	Eif4g1			208643	0	0	0	1	1	0	0	2	0	0	0	0	0	0	0	0	0	0	0	0	0.27451	1	0.126112	0.735849
gi|82923118	PREDICTED: similar to unc-13 homolog C [Mus musculus].	Unc13c			208898	0	0	0	0	0	0	0	0	0	0	0	1	0	0	0	0	0	0	0	1	1	0	0.716503	0
gi|94409447	PREDICTED: similar to leucine-rich repeats and calponin homology (CH) domain containing 2 isoform 1 [Mus musculus].	Lrch2			210297	3	2	0	1	0	0	0	3	1	1	0	1	1	0	0	1	0	0	0	5	0.78356	0.653465	0.0347202	0.869888
gi|85702059	hypothetical protein LOC210940 [Mus musculus].	4931408C20Rik			210940	0	0	0	0	0	0	0	0	0	0	0	0	0	0	0	1	0	0	0	1	1	0	0.573683	0
gi|124301210	centrosome and spindle pole associated protein 1 [Mus musculus].	Cspp1			211660	0	0	0	0	0	0	0	0	0	0	0	1	0	0	0	0	0	0	0	1	1	0	0.716503	0
gi|94419105	PREDICTED: similar to Development and differentiation-enhancing factor 2 (Pyk2 C-terminus associated protein) (PAP) (Paxillin-associated protein with ARFGAP activity 3) (PAG3) [Mus musculus].	Ddef2			211914	1	0	0	1	1	1	1	5	1	0	0	0	1	0	0	1	0	1	1	5	0.556561	0.611111	0.0625021	0.681818
gi|22122407	hypothetical protein LOC211922 [Mus musculus].	A630054L15Rik			211922	0	0	0	0	0	0	0	0	0	0	0	1	0	0	0	0	0	0	0	1	1	0	0.716503	0
gi|38348452	hypothetical protein LOC212516 [Mus musculus].	BC060267			212516	0	0	0	0	0	0	0	0	0	0	0	0	1	0	0	0	0	0	0	1	1	0	0.716503	0
gi|78126142	DEAD box polypeptide 46 [Mus musculus].	Ddx46			212880	0	0	0	5	0	0	0	1	0	0	0	0	0	1	0	0	0	0	0	1	0.777778	0.887097	0.962984	0.735849
gi|32401429	UDP-GalNAc:polypeptide N-acetylgalactosaminyltransferase-like 3 [Mus musculus].	Wbscr17			212996	0	1	0	0	0	0	0	1	0	1	0	0	1	0	0	0	0	0	0	2	1	0.44	0.776746	0.58209
gi|82890667	PREDICTED: similar to ankyrin repeat domain 35 isoform 2 [Mus musculus].	Ankrd35			213121	0	0	0	0	0	0	0	0	0	0	0	1	0	0	0	0	0	0	0	1	1	0	0.573683	0
gi|27369724	DIS3 mitotic control homolog (S. cerevisiae)-like [Mus musculus].	Dis3l			213550	0	0	0	0	0	0	0	0	0	0	0	1	0	0	0	0	0	0	0	1	1	0	0.716503	0
gi|39930555	BMS1-like, ribosome assembly protein [Mus musculus].	Bms1			213895	0	0	0	0	0	0	0	0	0	0	0	1	0	0	0	0	0	0	0	1	1	0	0.716503	0
gi|67782332	trinucleotide repeat containing 6b isoform 1 [Mus musculus].	Tnrc6b			213988	0	0	0	0	0	0	0	0	0	1	0	0	0	0	0	0	0	0	1	2	0.718954	0	0.474656	0
gi|94383730	PREDICTED: similar to PAP associated domain containing 5 (Topoisomerase-related function protein 4-2) (TRF4-2) isoform 1 [Mus musculus].	5730445M16Rik			214627	0	0	0	0	0	0	0	0	0	1	0	0	0	0	0	0	0	0	0	1	1	0	0.716503	0
gi|94381948	PREDICTED: similar to Fc fragment of IgG binding protein [Mus musculus].	Fcgbp			215384	0	0	0	0	1	1	0	2	1	0	1	1	1	0	0	0	0	1	0	5	0.83371	0.385965	0.415074	0.65
gi|68226735	hypothetical protein LOC215708 [Mus musculus].	C030011O14Rik			215708	0	0	0	0	0	0	0	0	0	0	0	1	0	0	0	0	0	0	0	1	1	0	0.716503	0
gi|85701756	hypothetical protein LOC215821 [Mus musculus].	D10Bwg1379e			215821	0	0	0	1	0	0	0	1	0	0	0	0	0	0	0	0	0	0	0	0	0.777778	1	0.863979	0.246835
gi|64429865	PREDICTED: src homology 2 domain-containing transforming protein C2 isoform 1 [Mus musculus].	Shc2			216148	0	0	0	0	0	0	0	0	0	0	0	0	0	0	0	0	0	1	0	1	1	0	0.716503	0
gi|119433659	hypothetical protein LOC216393 [Mus musculus].	D930020B18Rik			216393	0	0	0	0	0	0	0	0	0	0	1	0	0	0	0	0	0	0	0	1	1	0	0.716503	0
gi|26986555	myosin, light polypeptide 6B [Mus musculus].	Myl6b			216459	0	0	0	0	0	0	0	0	0	0	0	2	0	0	0	3	0	0	0	2	0.718954	0	0.120229	0
gi|31088896	aftiphilin protein [Mus musculus].	Aftph			216549	0	0	0	2	0	0	0	1	0	0	0	1	0	0	0	0	0	0	0	1	0.777778	0.758621	0.96087	0.65
gi|6755763	THO complex 4 [Mus musculus].	Thoc4			21681	0	0	0	1	1	0	0	2	0	0	0	0	1	0	0	0	0	0	0	1	0.651961	0.758621	0.112298	0.787879
gi|94391656	PREDICTED: similar to dynein heavy chain domain 3 [Mus musculus].	Dnahc2			216851	0	0	0	0	0	0	0	0	1	1	0	0	0	0	0	0	0	0	0	2	0.718954	0	0.573683	0
gi|50234896	ubiquitin-conjugating enzyme E2O [Mus musculus].	Ube2o			217342	0	0	0	0	0	0	0	0	1	0	0	0	0	0	0	0	0	0	0	1	1	0	0.716503	0
gi|27369816	endo-beta-N-acetylglucosaminidase [Mus musculus].	D230014K01Rik			217364	0	0	0	0	0	0	0	0	1	0	0	0	0	0	0	0	0	0	0	1	1	0	0.573683	0
gi|19882201	proteasome 26S non-ATPase subunit 2 [Mus musculus].	Psmd2			21762	12	13	22	26	27	20	14	7	8	14	10	20	18	3	0	17	2	9	8	10	0.0140146	0.658918	0.0036079	0.662693
gi|94394285	PREDICTED: similar to CG5237-PA [Mus musculus].	9030205A07Rik			217843	0	0	0	0	0	0	0	0	0	1	0	0	0	0	0	0	0	0	0	1	1	0	0.716503	0
gi|75677549	hypothetical protein LOC217882 [Mus musculus].	AW555464			217882	0	0	0	0	0	0	1	1	0	0	0	0	0	0	0	0	0	0	0	0	0.777778	1	0.921926	0.382353
gi|6678329	transglutaminase 2, C polypeptide [Mus musculus].	Tgm2			21817	0	0	0	0	0	0	0	0	1	0	0	0	0	0	0	0	0	0	0	1	1	0	0.573683	0
gi|47059073	thrombospondin 1 [Mus musculus].	Thbs1			21825	0	0	0	1	1	0	0	2	0	0	0	0	0	0	0	0	0	0	0	0	0.27451	1	0.0562296	0.787879
gi|46852276	DEAH (Asp-Glu-Ala-His) box polypeptide 29 [Mus musculus].	Dhx29			218629	0	0	0	0	0	0	0	0	0	0	0	0	0	0	0	2	0	0	0	1	1	0	0.716503	0
gi|6678355	tight junction protein 1 [Mus musculus].	Tjp1			21872	0	0	4	10	6	3	0	4	0	0	2	11	2	1	0	0	0	0	0	4	0.240573	0.693151	0.00177764	0.888999
gi|94397197	PREDICTED: spermatogenesis associated 13 isoform 7 [Mus musculus].	Spata13			219140	1	0	0	0	0	0	0	1	0	0	0	1	0	0	0	0	0	0	0	1	1	0.611111	0.179703	0.847826
gi|6678407	tumor protein D52 isoform 5 [Mus musculus].	Tpd52			21985	0	0	0	1	0	0	1	2	0	0	0	0	1	0	0	0	0	0	0	1	0.651961	0.758621	0.302057	0.690265
gi|6678413	triosephosphate isomerase 1 [Mus musculus].	Tpi1			21991	0	0	0	0	0	0	0	0	1	0	0	0	0	0	0	0	0	0	0	1	1	0	0.716503	0
gi|31560030	tropomyosin 1, alpha [Mus musculus].	Tpm1			22003	3	0	2	7	6	8	0	5	3	1	1	10	6	3	0	5	0	0	0	7	0.48586	0.584867	0.0464854	0.739606
gi|11875203	tropomyosin 2, beta [Mus musculus].	Tpm2			22004	0	0	1	6	0	0	0	2	4	0	2	9	0	3	0	4	0	0	0	5	0.456259	0.333333	0.551058	0.6
gi|19705424	proteasome 26S non-ATPase subunit 3 [Mus musculus].	Psmd3			22123	13	13	13	21	26	15	9	7	9	14	9	15	18	3	0	9	2	11	11	10	0.0498366	0.631195	0.00227456	0.669894
gi|77812699	titin isoform N2-B [Mus musculus].	Ttn			22138	2	0	0	6	5	2	0	4	0	0	3	6	3	0	0	4	1	0	0	5	0.638763	0.580986	0.0516826	0.769737
gi|6755901	tubulin, alpha 1 [Mus musculus].	Tuba1a			22142	0	0	7	9	10	8	5	5	6	0	0	0	8	0	0	0	0	0	0	2	0.0290975	0.814042	0.0296593	0.716439
gi|6678465	tubulin, alpha 1a [Mus musculus].	Tuba3a			22144	0	5	0	0	0	0	0	1	0	0	0	0	0	0	1	0	0	0	0	1	0.777778	0.887097	0.53949	0.353261
gi|6678469	tubulin, alpha 1C [Mus musculus].	Tuba1c			22146	5	5	7	0	0	0	5	4	0	6	1	4	0	1	0	7	2	4	6	8	0.989945	0.527233	0.717349	0.475874
gi|33859488	tubulin, beta 2 [Mus musculus].	Tubb2a			22151	7	0	0	8	7	6	0	4	0	0	0	5	0	0	0	0	0	0	0	1	0.0228758	0.897959	0.0628022	0.715596
gi|12963615	tubulin, beta 3 [Mus musculus].	Tubb3			22152	7	8	5	6	5	4	0	6	4	8	0	6	0	0	0	0	0	5	0	4	0.0744721	0.705128	0.00494192	0.752896
gi|31981939	tubulin, beta 4 [Mus musculus].	Tubb4			22153	5	0	0	0	0	0	0	1	0	0	0	0	0	0	0	0	0	0	0	0	0.777778	1	1	0.372137
gi|7106439	tubulin, beta 5 [Mus musculus].	Tubb5			22154	7	11	8	10	8	5	6	7	8	11	6	5	7	2	0	8	2	5	7	10	0.147939	0.58624	0.0845551	0.5888
gi|6755911	thioredoxin 1 [Mus musculus].	Txn1			22166	0	0	0	1	0	0	0	1	0	0	0	0	0	0	0	0	0	0	0	0	0.777778	1	0.390943	0.735849
gi|46358062	thymidylate synthase [Mus musculus].	Tyms			22171	1	3	0	0	1	0	1	4	1	1	1	0	0	0	0	0	0	1	1	5	0.630468	0.653465	0.127374	0.704819
gi|19526824	U2 small nuclear ribonucleoprotein auxiliary factor (U2AF) 2 [Mus musculus].	U2af2			22185	0	0	0	0	0	0	1	1	0	0	0	0	0	0	0	0	0	0	0	0	0.777778	1	0.921926	0.382353
gi|9845265	ubiquitin A-52 residue ribosomal protein fusion product 1 [Mus musculus].	Uba52			22186	0	2	0	3	3	3	1	5	0	2	1	1	1	2	0	0	0	1	2	7	0.206322	0.653465	0.0476845	0.72
gi|7106443	UDP-glucose ceramide glucosyltransferase [Mus musculus].	Ugcg			22234	0	0	0	0	0	0	0	0	0	0	1	0	0	0	0	1	0	1	0	3	0.404412	0	0.474656	0
gi|115511018	ubiquitin specific protease 9, X chromosome [Mus musculus].	Usp9x			22284	2	0	0	0	0	0	0	1	0	0	0	1	0	0	0	0	0	0	0	1	0.777778	0.758621	0.941482	0.42623
gi|58372162	vomeronasal 2, receptor, 1 [Mus musculus].	V2r1			22300	0	0	0	0	0	0	0	0	0	0	0	2	0	0	0	0	0	0	0	1	1	0	0.716503	0
gi|94412020	PREDICTED: similar to vomeronasal 2, receptor, 9 [Mus musculus].	V2r3			22309	0	0	0	2	0	0	0	1	0	0	0	0	0	0	0	0	0	0	0	0	0.777778	1	0.573172	0.690265
gi|94399425	PREDICTED: similar to triple functional domain (PTPRF interacting) [Mus musculus].	Trio			223435	0	0	0	3	2	1	2	4	1	0	1	1	0	1	0	0	0	0	0	4	0.183069	0.758621	0.0665595	0.760976
gi|31982755	vimentin [Mus musculus].	Vim			22352	1	0	13	15	20	18	1	6	6	1	6	19	18	7	1	3	1	0	0	9	0.485734	0.632826	0.0131304	0.825654
gi|30794516	vasoactive intestinal polypeptide [Mus musculus].	Vip			22353	1	1	1	1	1	1	0	6	1	1	1	1	1	1	1	1	1	1	0	10	1	0.485294	0.153095	0.603093
gi|26006471	zinc finger CCCH type containing 3 [Mus musculus].	Zc3h3			223642	0	0	0	0	0	0	0	0	0	0	0	0	0	0	0	0	1	0	0	1	1	0	0.716503	0
gi|94399743	PREDICTED: similar to Epiplakin [Mus musculus].	Eppk1			223650	0	0	2	1	1	0	0	3	0	1	0	1	0	0	0	0	0	0	0	2	0.364379	0.758621	0.00321993	0.917647
gi|51093840	eukaryotic translation initiation factor 3 subunit 6 interacting protein [Mus musculus].	Eif3eip			223691	2	5	2	4	7	2	1	7	1	5	0	5	3	0	1	5	0	0	1	7	0.138638	0.6325	0.156074	0.609789
gi|47059013	keratin 73 [Mus musculus].	Krt73			223915	4	4	2	3	5	2	2	7	0	3	0	0	4	2	0	2	0	4	4	6	0.119281	0.645333	0.18514	0.593361
gi|22164776	keratin 6L [Mus musculus].	Krt79			223917	4	2	2	0	5	0	1	5	4	0	0	0	0	0	0	2	0	0	2	3	0.114253	0.733333	0.229928	0.644628
gi|22122565	mucin 20 [Mus musculus].	Muc20			224116	0	0	0	0	0	0	0	0	0	1	0	0	0	0	0	0	0	0	1	2	0.718954	0	0.33499	0
gi|82959225	PREDICTED: golgi autoantigen, golgin subfamily b, macrogolgin 1 isoform 4 [Mus musculus].	Golgb1			224139	2	1	0	0	0	0	0	2	0	0	0	1	0	0	0	1	0	0	0	2	0.651961	0.702128	0.0946734	0.847826
gi|33239395	CKT2 protein [Mus musculus].	Ckt2			224291	0	0	0	0	0	0	0	0	0	0	0	1	0	0	0	0	0	0	0	1	1	0	0.716503	0
gi|12963703	Kell blood group precursor (McLeod phenotype) homolog [Mus musculus].	Xk			22439	0	0	0	0	0	0	0	0	1	0	0	0	0	0	0	0	0	1	0	2	0.718954	0	0.573683	0
gi|22122585	splicing factor, arginine/serine-rich 7 [Mus musculus].	Sfrs7			225027	0	0	0	0	0	0	0	0	1	0	0	0	2	0	0	1	0	0	0	3	0.404412	0	0.335502	0
gi|27369894	hypothetical protein LOC225280 [Mus musculus].	D030070L09Rik			225280	0	0	0	0	0	0	0	0	0	0	0	0	0	0	0	1	0	0	0	1	1	0	0.716503	0
gi|82996332	PREDICTED: hypothetical protein [Mus musculus].	EG225468			225468	0	0	0	0	0	0	0	0	0	0	0	0	1	0	0	0	0	0	0	1	1	0	0.716503	0
gi|94372312	PREDICTED: similar to nuclease sensitive element binding protein 1 [Mus musculus].	Ybx1			22608	2	0	1	2	2	1	1	6	2	0	1	3	2	0	0	0	0	1	2	6	0.540724	0.5625	0.208206	0.550157
gi|82998602	PREDICTED: similar to Tektin-3 [Mus musculus].	LOC226086			226086	0	0	0	0	0	0	0	0	0	0	0	0	0	0	0	0	0	1	0	1	1	0	0.716503	0
gi|148539957	internexin neuronal intermediate filament protein, alpha [Mus musculus].	Ina			226180	0	0	0	0	0	0	0	0	0	0	0	7	2	0	0	0	0	0	0	2	0.718954	0	0.573778	0
gi|31981925	tyrosine 3-monooxygenase/tryptophan 5-monooxygenase activation protein, epsilon polypeptide [Mus musculus].	Ywhae			22627	0	0	0	0	0	0	0	0	1	0	0	0	0	0	0	1	0	0	0	2	0.718954	0	0.573683	0
gi|31543976	3-monooxgenase/tryptophan 5-monooxygenase activation protein, gamma polypeptide [Mus musculus].	Ywhag			22628	0	0	0	0	0	0	0	0	0	0	0	0	0	0	0	1	0	0	0	1	1	0	0.335911	0
gi|6756037	tyrosine 3-monooxygenase/tryptophan 5-monooxygenase activation protein, eta polypeptide [Mus musculus].	Ywhah			22629	1	0	0	0	0	0	0	1	0	0	0	0	0	0	0	0	0	1	0	1	1	0.611111	0.59438	0.65
gi|6756041	tyrosine 3-monooxygenase/tryptophan 5-monooxygenase activation protein, zeta polypeptide [Mus musculus].	Ywhaz			22631	0	0	0	0	0	0	0	0	0	0	0	0	0	0	0	1	0	0	0	1	1	0	0.282602	0
gi|10048477	zonadhesin [Mus musculus].	Zan			22635	0	0	0	0	0	0	0	0	0	1	0	0	0	0	0	0	0	0	0	1	1	0	0.573683	0
gi|83649739	WD repeat domain 26 [Mus musculus].	Wdr26			226757	1	0	0	0	0	0	0	1	0	1	0	1	0	0	0	0	0	0	0	2	1	0.44	0.902564	0.336207
gi|40254228	solute carrier family 39 (zinc transporter), member 10 [Mus musculus].	Slc39a10			227059	0	0	0	0	0	0	0	0	1	0	0	0	0	0	0	0	0	0	0	1	1	0	0.716503	0
gi|27369934	hypothetical protein LOC227094 [Mus musculus].	5330401P04Rik			227094	0	0	0	0	0	0	0	0	0	1	0	0	0	0	0	0	0	0	0	1	1	0	0.573683	0
gi|22165384	tubulin, beta 2c [Mus musculus].	Tubb2c			227613	6	0	7	8	6	0	0	4	0	0	0	0	0	0	0	0	0	4	0	1	0.0228758	0.913846	0.894851	0.504069
gi|112181302	hypothetical protein LOC227624 [Mus musculus].	B230208H17Rik			227624	0	0	0	0	0	0	0	0	0	0	0	1	0	0	0	0	0	0	0	1	1	0	0.716503	0
gi|94366194	PREDICTED: similar to calmodulin regulated spectrin-associated protein 1 isoform 1 [Mus musculus].	Camsap1			227634	0	0	0	0	0	0	0	0	0	0	0	0	0	0	0	0	0	1	0	1	1	0	0.716503	0
gi|124378050	SEC16 homolog A [Mus musculus].	Sec16a			227648	0	2	2	2	1	0	2	5	0	0	0	2	1	0	0	0	0	0	2	3	0.11991	0.738806	0.000330243	0.8775
gi|34328385	hypothetical protein LOC227723 [Mus musculus].	5830434P21Rik			227723	0	0	0	1	1	0	0	2	0	0	0	1	0	0	0	0	0	0	0	1	0.651961	0.758621	0.112298	0.787879
gi|40556366	leucine rich repeat and sterile alpha motif containing 1 [Mus musculus].	Lrsam1			227738	0	0	0	0	0	0	0	0	0	0	0	1	0	0	0	0	0	0	0	1	1	0	0.573683	0
gi|28916693	gelsolin [Mus musculus].	Gsn			227753	12	6	8	11	17	11	3	7	2	8	6	12	13	3	0	9	4	5	7	10	0.171254	0.607636	0.00240579	0.743065
gi|82885044	PREDICTED: similar to Kelch repeat and BTB domain-containing protein 10 (Kelch-related protein 1) (Kel-like protein 23) (Sarcosin) [Mus musculus].	Kbtbd10			228003	1	1	1	1	0	0	0	4	0	1	0	1	1	0	0	1	0	0	2	5	1	0.511628	0.01003	0.787879
gi|94368329	PREDICTED: similar to peptidyl-prolyl isomerase G (cyclophilin G) [Mus musculus].	Ppig			228005	0	0	0	0	0	0	0	0	0	0	0	1	0	0	0	0	0	0	0	1	1	0	0.716503	0
gi|125347767	hypothetical protein LOC229003 [Mus musculus].	BC006779			229003	0	0	0	0	0	0	0	0	0	0	0	0	0	0	0	1	0	0	0	1	1	0	0.573683	0
gi|31559916	heterogeneous nuclear ribonucleoprotein A3 isoform a [Mus musculus].	Hnrpa3			229279	0	0	1	2	2	1	0	4	0	0	0	0	0	0	0	0	0	0	0	0	0.0228758	1	0.0856806	0.704819
gi|68533246	thyroid hormone receptor associated protein 3 [Mus musculus].	Thrap3			230753	0	2	0	0	0	0	0	1	0	2	1	6	3	1	0	0	0	1	4	7	0.0735294	0.148649	0.0420443	0.122257
gi|146134458	brain-specific angiogenesis inhibitor 2 [Mus musculus].	Bai2			230775	0	0	0	0	0	0	0	0	0	2	0	0	0	0	0	0	0	0	0	1	1	0	0.716503	0
gi|21704100	mitochondrial trifunctional protein, beta subunit [Mus musculus].	Hadhb			231086	1	0	0	0	0	0	0	1	0	0	0	0	0	0	0	0	0	0	0	0	0.777778	1	0.390943	0.735849
gi|30424675	carboxypeptidase 5, cytosolic isoform 5 [Mus musculus].	Agbl5			231093	0	0	0	0	0	0	0	0	1	0	0	0	0	0	0	0	0	0	0	1	1	0	0.716503	0
gi|27370038	GUF1 GTPase homolog [Mus musculus].	Guf1			231279	0	0	1	0	1	0	0	2	0	0	0	0	0	0	1	1	1	1	0	4	1	0.44	0.653173	0.58209
gi|27370050	checkpoint with forkhead and ring finger domains [Mus musculus].	Chfr			231600	0	0	0	0	0	0	0	0	0	0	0	0	1	0	0	0	0	0	0	1	1	0	0.200296	0
gi|94375534	PREDICTED: similar to Kif19A CG9913-PB, isoform B [Mus musculus].	LOC231836			231836	0	0	0	0	0	0	0	0	0	0	0	0	0	0	0	0	1	0	0	1	1	0	0.573683	0
gi|51786191	PREDICTED: similar to Ig kappa chain V-IV region precursor [Mus musculus].	LOC232065			232065	1	1	1	3	3	3	1	7	3	3	2	2	3	1	2	3	3	2	1	11	0.493213	0.449686	0.923771	0.512121
gi|38348472	adaptor-related protein complex 2, sigma 1 subunit [Mus musculus].	Ap2s1			232910	0	0	0	0	0	0	0	0	0	0	0	0	0	1	0	0	0	0	0	1	1	0	0.474656	0
gi|30520115	zinc finger protein 592 [Mus musculus].	Zfp592			233410	0	0	0	0	0	0	0	0	0	0	0	0	1	0	0	0	0	0	0	1	1	0	0.716503	0
gi|21704172	FGF receptor activating protein 1 [Mus musculus].	Frag1			233575	0	0	0	0	0	0	0	0	1	0	0	0	0	0	0	0	0	0	0	1	1	0	0.716503	0
gi|94382808	PREDICTED: similar to F-box and leucine-rich repeat protein 19 isoform 1 [Mus musculus].	Fbxl19			233902	0	0	0	0	0	0	0	0	0	0	0	0	0	0	0	0	2	0	0	1	1	0	0.716503	0
gi|20982845	pigpen [Mus musculus].	Fus			233908	1	1	4	8	7	7	0	6	0	1	1	2	0	1	0	0	0	1	2	6	0.0406611	0.846154	0.120693	0.715596
gi|31982111	arginine/serine-rich 14 splicing factor [Mus musculus].	Sfrs14			234373	0	0	0	0	0	0	0	0	0	0	0	0	0	0	1	0	0	0	0	1	1	0	0.716503	0
gi|22122765	glycosyltransferase 25 domain containing 1 [Mus musculus].	Glt25d1			234407	0	0	0	0	0	0	0	0	0	1	0	0	0	0	0	0	0	0	0	1	1	0	0.716503	0
gi|37595740	cyclin-dependent kinase 10 isoform 2 [Mus musculus].	Cdk10			234854	0	0	0	0	0	0	0	0	0	0	0	0	0	0	0	0	0	0	1	1	1	0	0.716503	0
gi|148528987	coronin, actin binding protein, 2B [Mus musculus].	Coro2b			235431	0	0	1	0	0	0	0	1	0	0	0	0	0	0	0	0	0	0	0	0	0.777778	1	0.958255	0.481481
gi|21450103	ubiquitin specific peptidase 3 [Mus musculus].	Usp3			235441	0	0	0	0	0	0	0	0	1	0	0	0	0	0	0	0	0	0	0	1	1	0	0.716503	0
gi|87299619	Leo1, Paf1/RNA polymerase II complex component, homolog [Mus musculus].	Leo1			235497	0	0	0	0	0	0	0	0	0	0	1	0	1	0	0	0	0	0	0	2	0.718954	0	0.573683	0
gi|31559817	topoisomerase (DNA) II beta binding protein [Mus musculus].	Topbp1			235559	0	0	0	0	0	0	0	0	0	0	0	0	0	0	0	0	0	1	0	1	1	0	0.716503	0
gi|22122789	acylpeptide hydrolase [Mus musculus].	Apeh			235606	0	0	0	0	0	0	0	0	0	0	0	0	0	0	0	0	0	1	0	1	1	0	0.716503	0
gi|20895364	PREDICTED: similar to ALG-2 interacting protein 1 [Mus musculus].	Gm590			235634	0	0	0	0	0	0	0	0	0	0	0	0	0	0	1	0	0	0	0	1	1	0	0.716503	0
gi|23346529	receptor transporter protein 3 [Mus musculus].	Rtp3			235636	0	0	0	0	0	0	0	0	0	0	0	0	0	0	0	0	0	1	0	1	1	0	0.716503	0
gi|82901995	PREDICTED: similar to Ig kappa chain V-IV region S107B precursor [Mus musculus].	Gm189			235952	1	1	0	0	2	1	0	4	1	1	1	1	1	2	0	1	0	1	0	8	0.798643	0.466102	0.986521	0.507812
gi|21704124	RNA binding motif protein 10 [Mus musculus].	Rbm10			236732	0	0	0	0	0	0	0	0	0	2	0	1	0	0	0	2	0	0	2	4	0.215686	0	0.120025	0
gi|31542914	G protein-coupled receptor 64 isoform 1 [Mus musculus].	Gpr64			237175	0	0	0	0	0	0	0	0	0	0	0	0	0	0	0	0	1	0	0	1	1	0	0.716503	0
gi|20865504	PREDICTED: hypothetical protein LOC237433 [Mus musculus].	EG237433			237433	0	0	0	0	0	0	0	0	1	0	0	0	0	0	0	1	0	0	0	2	0.718954	0	0.167767	0
gi|82934650	PREDICTED: dynein, axonemal, heavy chain 9 isoform 1 [Mus musculus].	Dnahc9			237806	0	0	0	0	0	0	0	0	0	0	0	0	0	0	0	1	0	0	0	1	1	0	0.716503	0
gi|31542413	coronin, actin binding protein 1C [Mus musculus].	Coro1c			23790	1	2	1	1	2	1	1	7	0	3	2	3	1	0	0	1	0	0	1	6	0.329186	0.5625	0.019063	0.658537
gi|28893501	vasohibin 1 [Mus musculus].	Vash1			238328	0	0	0	0	1	0	1	2	0	0	0	0	0	0	0	0	0	0	0	0	0.27451	1	0.19909	0.735849
gi|94393038	PREDICTED: hypothetical protein [Mus musculus].	Gm263			238333	0	0	0	0	0	0	0	0	0	1	0	0	0	0	0	0	0	0	0	1	1	0	0.716503	0
gi|94393713	PREDICTED: similar to Ig heavy chain V-III region J606 [Mus musculus].	LOC238427			238427	2	0	1	1	2	2	0	5	0	1	0	2	3	1	0	2	0	0	0	5	0.475616	0.582781	0.0943802	0.659619
gi|94395399	PREDICTED: similar to cell recognition molecule CASPR3 [Mus musculus].	Cntnap3			238680	0	0	0	0	0	0	0	0	0	0	0	1	0	0	0	0	0	0	0	1	1	0	0.716503	0
gi|30425250	hypothetical protein LOC238880 [Mus musculus].	4732495G21Rik			238880	0	0	0	0	10	0	0	1	0	0	0	10	0	0	0	0	0	0	7	2	1	0.480349	0.896065	0.588235
gi|6754410	katanin p60 (ATPase-containing) subunit A1 [Mus musculus].	Katna1			23924	0	0	0	0	0	0	1	1	0	0	1	0	1	0	0	0	0	0	0	2	1	0.44	0.834003	0.443182
gi|29244176	hypothetical protein 4732456N10 [Mus musculus].	4732456N10Rik			239673	0	0	0	0	0	0	0	0	3	0	0	0	0	0	0	0	0	0	0	1	1	0	0.716503	0
gi|6754994	poly(rC) binding protein 1 [Mus musculus].	Pcbp1			23983	0	0	1	0	0	0	0	1	0	0	0	0	0	0	0	0	0	0	0	0	0.777778	1	0.59438	0.65
gi|124248577	proteasome 26S ATPase subunit 4 [Mus musculus].	Psmc4			23996	12	11	11	18	27	20	11	7	4	7	5	12	19	3	0	7	0	8	7	9	0.00408497	0.705951	0.00581475	0.663368
gi|6755210	proteasome 26S non-ATPase subunit 13 [Mus musculus].	Psmd13			23997	4	5	5	7	12	5	5	7	1	6	6	5	6	1	0	6	0	4	4	9	0.200603	0.634048	0.010804	0.666269
gi|75677470	matrix metallopeptidase 25 [Mus musculus].	Mmp25			240047	0	0	0	0	0	0	0	0	0	0	0	0	0	0	0	0	1	0	0	1	1	0	0.716503	0
gi|6755318	regulator of G protein signaling 7 [Mus musculus].	Rgs7			24012	0	0	0	0	0	0	0	0	0	1	0	0	0	0	0	0	0	1	0	2	0.718954	0	0.474656	0
gi|63725043	PREDICTED: lipoxygenase homology domains 1 [Mus musculus].	Loxhd1			240411	0	0	0	1	0	0	0	1	0	0	0	0	1	0	0	0	0	0	0	1	1	0.611111	0.937334	0.527027
gi|94405028	PREDICTED: similar to mKIAA0863 protein [Mus musculus].	Zfp508			240442	0	0	0	0	0	0	0	0	0	0	0	0	1	0	0	0	0	0	0	1	1	0	0.474656	0
gi|6755558	solute carrier family 35 (CMP-sialic acid transporter), member 1 [Mus musculus].	Slc35a1			24060	0	0	0	1	1	0	0	2	1	0	0	1	0	0	0	0	0	0	0	2	1	0.611111	0.0484522	0.847826
gi|133504851	SEC31-like 2 [Mus musculus].	Sec31b			240667	1	1	1	2	2	1	2	7	0	1	1	1	1	1	0	0	0	0	0	5	0.00791855	0.758621	3.02308e-05	0.847826
gi|27370294	UDP-N-acetyl-alpha-D-galactosamine:polypeptide N-acetylgalactosaminyltransferase 5 [Mus musculus].	Galnt5			241391	0	0	0	0	0	0	0	0	0	0	0	1	0	0	0	0	0	0	0	1	1	0	0.716503	0
gi|94366636	PREDICTED: similar to FLJ44048 protein [Mus musculus].	Fsip2			241516	0	0	0	0	1	0	0	1	0	0	0	0	0	0	0	0	0	0	0	0	0.777778	1	0.59438	0.65
gi|20912377	PREDICTED: similar to ribosomal protein L27a-like [Mus musculus].	LOC241621			241621	0	0	1	0	0	0	0	1	0	0	0	1	0	0	0	0	0	0	0	1	1	0.611111	0.390943	0.735849
gi|51711042	PREDICTED: similar to BC051076 protein [Mus musculus].	BC051076			243090	1	0	0	0	0	0	0	1	0	0	0	0	0	0	0	0	0	0	0	0	0.777778	1	0.390943	0.735849
gi|20846986	PREDICTED: similar to ribosomal protein S25 [Mus musculus].	EG243302			243302	2	3	1	5	4	2	3	7	4	4	1	3	2	0	0	2	0	3	3	8	0.343137	0.588235	0.204363	0.585146
gi|22122849	solute carrier family 29 (nucleoside transporters), member 4 [Mus musculus].	Slc29a4			243328	0	0	0	0	0	0	0	0	0	0	0	0	0	0	0	0	0	0	1	1	1	0	0.716503	0
gi|20823647	PREDICTED: similar to Ig kappa chain V-VI region XRPC 44 [Mus musculus].	Gm459			243451	1	0	1	1	1	2	1	6	0	1	0	0	1	0	0	0	0	2	1	4	0.0990447	0.6875	1.53946e-05	0.886364
gi|27370376	kin of IRRE-like 2 [Mus musculus].	Kirrel2			243911	0	0	0	0	1	0	0	1	1	0	0	0	0	0	0	0	0	0	0	1	1	0.611111	0.179703	0.847826
gi|23956396	ER lipid raft associated 2 [Mus musculus].	Erlin2			244373	0	0	0	0	0	1	0	1	0	0	0	0	0	0	0	0	0	1	0	1	1	0.611111	0.179703	0.847826
gi|82918531	PREDICTED: similar to signal-induced proliferation-associated 1 like 2 (predicted) isoform 3 [Mus musculus].	Sipa1l2			244668	0	0	0	0	0	0	0	0	0	0	0	0	0	0	0	1	0	0	0	1	1	0	0.716503	0
gi|30842792	CWF19-like 2, cell cycle control [Mus musculus].	Cwf19l2			244672	0	0	0	0	1	0	0	1	0	0	0	0	0	0	0	0	0	0	0	0	0.777778	1	0.390943	0.735849
gi|34147234	zinc finger protein 300 [Mus musculus].	Zfp300			245368	0	0	0	0	0	0	0	0	1	0	0	0	0	0	0	0	0	1	0	2	0.718954	0	0.573683	0
gi|28530336	PREDICTED: similar to H/ACA ribonucleoprotein complex subunit 4 (Dyskerin) (Nucleolar protein family A member 4) (snoRNP protein DKC1) (Nopp140-associated protein of 57 kDa) (Nucleolar protein NAP57) isoform 1 [Mus musculus].	BC068171			245474	0	0	0	0	1	1	0	2	2	1	1	1	0	0	0	0	0	0	0	4	0.895928	0.385965	0.804497	0.527027
gi|123703979	highly divergent homeobox [Mus musculus].	Hdx			245596	1	0	0	0	0	0	0	1	0	0	0	0	0	0	0	1	0	0	0	1	1	0.611111	0.179703	0.847826
gi|21553113	WAS protein family, member 3 [Mus musculus].	Wasf3			245880	0	0	0	0	0	1	0	1	0	0	0	0	0	0	0	0	0	0	0	0	0.777778	1	0.390943	0.735849
gi|30410767	myosin IG [Mus musculus].	Myo1g			246177	0	0	0	0	0	0	0	0	0	0	0	0	0	0	0	1	0	0	0	1	1	0	0.716503	0
gi|31543885	thymocyte selection-associated HMG box [Mus musculus].	Tox			252838	0	0	0	0	0	0	0	0	0	0	0	0	1	0	0	0	0	0	0	1	1	0	0.716503	0
gi|21919408	outer dense fiber of sperm tails 4 [Mus musculus].	Odf4			252868	0	0	0	0	0	0	0	0	0	0	0	0	0	1	0	0	0	0	0	1	1	0	0.716503	0
gi|22129640	olfactory receptor 129 [Mus musculus].	Olfr129			258324	0	0	0	0	0	0	0	0	0	0	0	1	0	0	0	1	0	0	0	2	0.718954	0	0.573683	0
gi|22129569	olfactory receptor 976 [Mus musculus].	Olfr976			258364	0	0	0	0	1	0	0	1	0	0	0	0	0	0	0	0	0	0	0	0	0.777778	1	0.194264	0.735849
gi|116174752	olfactory receptor 906 [Mus musculus].	Olfr906			258799	0	0	0	0	0	0	0	0	0	1	0	0	0	0	0	0	0	0	0	1	1	0	0.573683	0
gi|22129125	olfactory receptor 1395 [Mus musculus].	Olfr1395			258877	1	0	0	0	0	0	0	1	1	0	0	0	0	0	0	0	0	0	0	1	1	0.611111	0.390943	0.735849
gi|22129085	olfactory receptor 1219 [Mus musculus].	Olfr1219			258901	0	0	0	0	0	0	0	0	0	0	0	0	0	0	0	1	0	0	0	1	1	0	0.716503	0
gi|22128955	olfactory receptor 206 [Mus musculus].	Olfr206			258993	0	0	0	0	0	0	0	0	0	0	0	0	0	0	0	0	0	0	1	1	1	0	0.716503	0
gi|22128839	olfactory receptor 646 [Mus musculus].	Olfr646			259058	0	0	0	0	1	0	1	2	0	0	0	0	0	0	0	1	1	0	0	2	1	0.611111	0.53331	0.614173
gi|27881429	mitogen activated protein kinase kinase kinase 7 [Mus musculus].	Map3k7			26409	0	0	0	0	0	0	0	0	0	0	0	0	0	0	0	0	0	1	0	1	1	0	0.573683	0
gi|120444912	poly (ADP-ribose) glycohydrolase [Mus musculus].	Parg			26430	0	0	0	0	0	0	0	0	0	0	0	0	0	0	0	0	0	0	1	1	1	0	0.716503	0
gi|6755110	procollagen-lysine, 2-oxoglutarate 5-dioxygenase 3 [Mus musculus].	Plod3			26433	0	1	0	0	0	0	0	1	0	1	0	0	0	1	0	0	0	0	1	3	0.970588	0.34375	0.59438	0.65
gi|114205428	reticulocalbin 2 [Mus musculus].	Rcn2			26611	1	0	2	4	3	3	2	6	0	0	0	4	1	0	0	3	0	0	2	4	0.0893037	0.702128	0.0058191	0.74904
gi|24762230	ribosomal protein S15a [Mus musculus].	Rps15a			267019	0	1	0	0	0	0	0	1	0	1	0	0	0	0	0	0	0	0	0	1	1	0.611111	0.390943	0.735849
gi|6679439	peptidylprolyl isomerase A [Mus musculus].	Ppia			268373	0	0	0	0	0	0	0	0	1	0	0	0	0	0	0	0	0	0	0	1	1	0	0.716503	0
gi|116292744	ATP-binding cassette transporter [Mus musculus].	Abca13			268379	0	0	0	0	0	0	0	0	0	0	0	0	0	0	0	1	0	0	0	1	1	0	0.716503	0
gi|145207970	piccolo (presynaptic cytomatrix protein) [Mus musculus].	Pclo			26875	0	0	0	3	3	3	0	3	0	0	0	2	3	0	0	1	0	0	0	3	0.357466	0.702128	0.0311771	0.862408
gi|62945392	glutamate receptor, metabotropic 4 [Mus musculus].	Grm4			268934	0	0	0	0	0	0	0	0	0	0	0	2	0	0	0	1	0	0	0	2	0.718954	0	0.573778	0
gi|85861178	Rho GTPase activating protein 28 [Mus musculus].	Arhgap28			268970	0	0	0	0	0	0	0	0	0	0	0	1	0	0	0	0	0	0	0	1	1	0	0.716503	0
gi|46249419	latent transforming growth factor beta binding protein 1 isoform LTPB-1L [Mus musculus].	Ltbp1			268977	1	2	0	1	0	0	0	3	0	1	1	0	0	0	0	0	0	1	3	4	0.958899	0.511628	0.106243	0.712329
gi|31560511	exonuclease 1 [Mus musculus].	Exo1			26909	0	0	0	0	0	0	0	0	0	0	0	0	0	0	0	0	0	1	0	1	1	0	0.716503	0
gi|13384652	trans-2-enoyl-CoA reductase, mitochondrial precursor [Mus musculus].	Mecr			26922	0	0	0	0	0	0	0	0	0	0	0	0	2	0	0	0	0	0	0	1	1	0	0.716503	0
gi|27370486	general transcription factor IIIC, polypeptide 4 [Mus musculus].	Gtf3c4			269252	0	0	0	0	1	0	0	1	0	0	0	0	1	0	0	0	0	0	0	1	1	0.611111	0.179703	0.847826
gi|113722131	senataxin [Mus musculus].	Setx			269254	3	4	0	0	0	0	1	3	1	0	0	3	0	0	0	2	0	1	3	5	0.947587	0.556962	0.345147	0.136066
gi|6677769	ribosomal protein L12 [Mus musculus].	Rpl12			269261	0	0	0	1	0	1	0	2	0	0	0	0	1	1	0	0	0	0	0	2	1	0.611111	0.415074	0.65
gi|30794250	mucin 15 [Mus musculus].	Muc15			269328	0	0	0	1	1	1	0	3	0	0	0	1	1	0	0	1	1	0	0	4	1	0.540984	0.0996821	0.735849
gi|30023842	valosin containing protein [Mus musculus].	Vcp			269523	0	0	0	2	4	3	0	3	0	0	1	0	0	0	0	0	0	0	0	1	0.0857843	0.933962	0.705614	0.58209
gi|94374278	PREDICTED: lipoma HMGIC fusion partner-like 3 [Mus musculus].	Lhfpl3			269629	0	0	0	0	0	0	0	0	0	0	0	1	0	0	0	1	0	0	0	2	0.718954	0	0.573683	0
gi|94375591	PREDICTED: hypothetical protein LOC269700 isoform 1 [Mus musculus].	AU042671			269700	0	0	0	0	0	0	0	0	0	0	0	0	0	0	0	2	0	0	0	1	1	0	0.716503	0
gi|6755234	bromodomain containing 7 [Mus musculus].	Brd7			26992	0	0	0	0	0	0	0	0	0	0	0	0	0	0	0	1	0	1	0	2	0.718954	0	0.573683	0
gi|94380712	PREDICTED: similar to ADAMTS-like protein 3 precursor (ADAMTSL-3) (Punctin-2) [Mus musculus].	Adamtsl3			269959	0	0	0	1	0	1	0	2	0	0	0	0	0	0	0	0	0	0	1	1	0.651961	0.758621	0.53331	0.614173
gi|33186863	ribosomal protein L13 [Mus musculus].	Rpl13			270106	0	0	0	2	0	0	0	1	0	0	0	1	0	0	0	0	0	0	0	1	0.777778	0.758621	0.757057	0.395939
gi|6755372	ribosomal protein S3 [Mus musculus].	Rps3			27050	5	3	4	4	6	3	0	6	3	6	1	4	3	2	0	3	0	5	3	9	0.324786	0.56701	0.0573446	0.610138
gi|70906474	Ca2+dependent activator protein for secretion isoform 1 [Mus musculus].	Cadps			27062	0	0	0	0	1	0	0	1	0	1	0	0	0	0	0	0	0	0	0	1	1	0.611111	0.390943	0.735849
gi|31559887	methylenetetrahydrofolate dehydrogenase (NADP+ dependent) 1-like [Mus musculus].	Mthfd1l			270685	0	0	0	0	0	0	1	1	0	0	0	0	0	0	0	0	0	0	0	0	0.777778	1	0.4613	0.144444
gi|27370536	hypothetical protein LOC271036 [Mus musculus].	4932415G16Rik			271036	0	0	0	1	0	1	0	2	0	0	0	1	0	0	0	0	0	0	0	1	0.651961	0.758621	0.0123412	0.917647
gi|94400840	hypothetical protein LOC271221 [Mus musculus].	5031414D18Rik			271221	0	0	0	0	0	0	0	0	0	0	0	0	0	0	0	1	0	0	0	1	1	0	0.716503	0
gi|21426889	ribosomal protein S11 [Mus musculus].	Rps11			27207	1	1	0	2	0	0	0	3	1	1	0	0	1	0	0	0	0	2	0	4	0.958899	0.556962	0.878429	0.461538
gi|7304913	5-azacytidine induced 2 isoform a [Mus musculus].	Azi2			27215	0	0	0	0	0	0	0	0	0	0	0	1	0	0	0	0	0	0	0	1	1	0	0.716503	0
gi|31542111	adducin 3 (gamma) [Mus musculus].	Add3			27360	0	0	0	1	0	0	0	1	0	0	0	1	0	0	0	0	0	0	0	1	1	0.611111	1	0.382353
gi|7305447	ribosomal protein S26 [Mus musculus].	Rps26			27370	0	0	1	0	2	2	0	3	0	0	0	0	2	0	0	0	0	0	0	1	0.27451	0.797101	0.380383	0.665529
gi|28395025	protein arginine N-methyltransferase 5 [Mus musculus].	Prmt5			27374	10	5	3	7	10	9	4	7	7	9	4	8	9	1	3	10	4	7	9	11	0.710596	0.515122	0.164688	0.567273
gi|94404773	PREDICTED: similar to jumonji domain containing 1B [Mus musculus].	Jmjd1b			277250	0	0	0	0	0	0	0	0	0	0	0	2	0	0	0	0	0	0	0	1	1	0	0.716503	0
gi|94372919	PREDICTED: similar to PRAME family member 8 [Mus musculus].	LOC277667			277667	0	0	0	0	0	0	0	0	0	0	0	0	0	0	0	1	0	0	0	1	1	0	0.716503	0
gi|82998825	PREDICTED: similar to Serdin1 [Mus musculus].	LOC278795			278795	0	0	0	1	0	0	2	2	0	0	0	0	1	0	0	0	0	0	2	2	0.903595	0.611111	0.182313	0.769737
gi|119672912	SR-related CTD associated factor 6 [Mus musculus].	Cherp			27967	0	1	0	1	0	0	0	2	0	0	1	1	0	0	0	0	0	0	0	2	1	0.611111	0.952223	0.461538
gi|29789343	eukaryotic translation initiation factor 3, subunit 9 [Mus musculus].	Eif3b			27979	3	5	4	7	7	3	1	7	1	3	2	5	4	1	0	0	0	0	3	7	0.025264	0.712743	0.0110596	0.684611
gi|31981086	EF hand domain containing 2 [Mus musculus].	Efhd2			27984	0	0	0	0	0	0	0	0	0	0	0	1	0	0	0	0	0	0	0	1	1	0	0.474656	0
gi|19527358	nuclear matrix protein SNEV [Mus musculus].	Prpf19			28000	0	0	0	0	1	0	0	1	0	0	0	0	0	0	0	0	0	0	0	0	0.777778	1	0.390943	0.735849
gi|125347464	afamin [Mus musculus].	Afm			280662	0	0	0	1	1	0	0	2	0	0	0	1	0	0	0	0	0	0	0	1	0.651961	0.758621	0.0123412	0.917647
gi|31083376	transient receptor potential cation channel, subfamily M, member 2 [Mus musculus].	Trpm2			28240	0	1	1	0	1	1	0	4	0	1	0	0	0	0	0	0	0	0	0	1	0.0947712	0.862745	0.0282849	0.760976
gi|82953221	PREDICTED: similar to Filamin-B (FLN-B) (Beta-filamin) (Actin-binding-like protein) (ABP-280-like protein) isoform 7 [Mus musculus].	Flnb			286940	0	0	0	0	3	0	0	1	0	0	0	2	0	0	0	0	0	0	0	1	0.777778	0.702128	0.166173	0.89313
gi|6753050	bridging integrator 1 isoform 1 [Mus musculus].	Bin1			30948	0	0	0	0	0	0	0	0	0	0	0	0	0	0	0	0	0	0	1	1	1	0	0.573683	0
gi|8393164	cyclic nucleotide gated channel beta 3 [Mus musculus].	Cngb3			30952	0	0	0	0	0	0	0	0	0	1	0	0	0	0	0	0	0	0	0	1	1	0	0.716503	0
gi|27805393	complement component C1SB [Mus musculus].	EG317677			317677	0	1	1	1	0	0	0	3	1	1	0	0	1	0	0	0	0	0	1	4	1	0.540984	0.286742	0.65
gi|30061377	histone 1, H2bg [Mus musculus].	Hist1h2bg			319181	0	0	0	0	0	0	0	0	0	0	0	0	0	0	0	4	0	0	0	1	1	0	0.716503	0
gi|30794206	splicing factor 3b, subunit 2 [Mus musculus].	Sf3b2			319322	3	9	9	13	18	11	9	7	0	13	4	6	10	2	0	6	0	0	10	7	0.0448718	0.689295	0.015654	0.683212
gi|85701883	hypothetical protein LOC319493 [Mus musculus].	A430078G23Rik			319493	0	0	0	1	1	1	0	3	0	0	0	1	0	0	0	0	0	0	0	1	0.27451	0.825	0.151667	0.704819
gi|46559745	hook homolog 3 [Mus musculus].	Hook3			320191	0	0	0	0	1	0	0	1	0	0	0	0	0	0	0	0	0	0	0	0	0.777778	1	0.390943	0.735849
gi|31560746	hypothetical protein LOC320538 [Mus musculus].	D130059P03Rik			320538	0	0	0	0	1	1	0	2	0	0	0	0	0	0	0	0	0	0	0	0	0.27451	1	0.53331	0.614173
gi|109689713	synaptonemal complex protein 2 [Mus musculus].	Sycp2			320558	0	0	0	0	0	0	0	0	0	0	0	0	1	0	0	0	0	0	0	1	1	0	0.573683	0
gi|83030296	PREDICTED: similar to Importin-8 (Imp8) (Ran-binding protein 8) (RanBP8) isoform 8 [Mus musculus].	Ipo8			320727	0	1	0	3	0	0	3	3	1	1	0	1	2	0	0	2	0	0	7	6	0.904977	0.44	0.0809192	0.735849
gi|47894398	tropomyosin 4 [Mus musculus].	Tpm4			326618	0	0	0	2	0	0	0	1	0	0	0	3	1	1	0	0	0	0	0	3	0.781863	0.385965	0.757042	0.443182
gi|40789298	PTPRF interacting protein alpha 2 [Mus musculus].	Ppfia2			327814	0	0	0	0	0	0	0	0	0	1	0	0	0	0	0	0	0	0	0	1	1	0	0.716503	0
gi|94397169	PREDICTED: similar to poly (ADP-ribose) polymerase family, member 4 [Mus musculus].	Parp4			328417	0	0	0	0	0	0	0	0	0	0	1	0	0	0	0	0	0	0	0	1	1	0	0.716503	0
gi|29244378	hypothetical protein LOC328783 [Mus musculus].	BC052484			328783	0	0	0	0	0	0	0	0	0	1	0	0	1	0	0	0	0	0	0	2	0.718954	0	0.573683	0
gi|133908636	triggering receptor expressed on myeloid cells-like 2 [Mus musculus].	Treml2			328833	0	0	0	0	0	0	0	0	0	0	0	1	0	0	0	0	0	0	0	1	1	0	0.716503	0
gi|124249107	hypothetical protein LOC328918 [Mus musculus].	C230097I24Rik			328918	0	0	0	0	0	0	0	0	0	0	0	0	0	0	1	1	0	0	0	2	0.718954	0	0.573683	0
gi|94363475	PREDICTED: hypothetical protein LOC329178 [Mus musculus].	BC042720			329178	0	0	0	0	0	0	0	0	0	0	0	1	0	0	0	0	0	0	0	1	1	0	0.716503	0
gi|82881544	PREDICTED: similar to protein phosphatase 1, regulatory (inhibitor) subunit 12B isoform b isoform 8 [Mus musculus].	Ppp1r12b			329251	0	0	0	0	0	0	0	0	0	0	0	0	0	0	0	0	0	0	1	1	1	0	0.573683	0
gi|58372116	beta-1,4-N-acetyl-galactosaminyl transferase 4 [Mus musculus].	B4galnt4			330671	0	0	0	0	0	0	0	0	0	0	0	0	1	0	0	0	0	0	0	1	1	0	0.397701	0
gi|50054141	diacylglycerol kinase kappa [Mus musculus].	Dgkk			331374	0	0	0	0	0	0	0	0	0	0	0	0	0	0	0	0	1	0	0	1	1	0	0.716503	0
gi|94376739	PREDICTED: similar to kinase suppressor of ras 2 [Mus musculus].	Ksr2			333050	0	0	0	0	0	0	0	0	0	0	0	0	1	0	0	0	0	0	0	1	1	0	0.716503	0
gi|85362701	FERM and PDZ domain containing 4 [Mus musculus].	Frmpd4			333605	0	0	0	0	0	0	0	0	0	0	0	1	0	0	0	0	0	0	0	1	1	0	0.716503	0
gi|94397796	PREDICTED: similar to voltage gated channel like 1 [Mus musculus].	Vgcnl1			338370	0	0	0	0	0	0	0	0	0	0	0	2	0	0	0	0	0	0	0	1	1	0	0.716503	0
gi|22094119	myosin XVIIIa [Mus musculus].	Myo18a			360013	24	20	12	26	22	11	19	7	15	25	8	37	23	7	1	17	1	8	24	11	0.338989	0.559181	0.417502	0.388724
gi|94389583	PREDICTED: hypothetical protein [Mus musculus].	E530015N03Rik			380650	0	0	0	0	0	0	1	1	0	0	0	0	0	0	0	0	0	0	1	1	1	0.611111	0.179703	0.847826
gi|94393609	PREDICTED: similar to Ig gamma-2B chain C region, membrane-bound form isoform 1 [Mus musculus].	Ighg			380794	2	3	3	2	3	2	1	7	4	2	0	3	1	0	0	5	4	3	1	8	0.821958	0.522255	0.177798	0.570906
gi|51767119	PREDICTED: similar to Ig heavy chain V-III region VH26 precursor [Mus musculus].	LOC380808			380808	0	0	0	0	0	0	0	0	0	0	0	0	0	0	0	0	1	0	0	1	1	0	0.716503	0
gi|82955459	PREDICTED: LIM domain only 7 isoform 3 [Mus musculus].	Lmo7			380928	0	0	0	1	0	0	0	1	0	0	1	0	0	0	0	0	0	0	0	1	1	0.611111	0.179703	0.847826
gi|85702171	histocompatibility 2, class II antigen E beta2 [Mus musculus].	H2-Eb2			381091	0	0	0	0	0	0	0	0	0	0	0	0	0	0	0	0	0	0	1	1	1	0	0.397701	0
gi|41235752	coiled-coil domain containing 68 [Mus musculus].	Ccdc68			381175	0	0	0	0	0	0	0	0	0	0	0	0	0	0	0	0	1	0	0	1	1	0	0.716503	0
gi|38490690	isoleucine-tRNA synthetase 2, mitochondrial [Mus musculus].	Iars2			381314	0	0	0	0	0	0	0	0	0	0	0	0	0	0	0	0	0	1	0	1	1	0	0.716503	0
gi|94373266	PREDICTED: hypothetical protein LOC381522 [Mus musculus].	E230008N13Rik			381522	0	1	0	1	0	0	0	2	0	2	0	0	0	0	0	0	0	0	0	1	0.651961	0.611111	0.156904	0.65
gi|38348560	hypothetical protein LOC381590 [Mus musculus].	C87499			381590	1	0	0	1	2	1	0	4	1	0	0	0	1	0	0	0	1	0	0	3	0.284879	0.723684	0.0197573	0.79918
gi|94374927	PREDICTED: similar to THAP domain containing 6 [Mus musculus].	Thap6			381650	0	0	0	0	0	0	0	0	0	0	0	1	0	0	0	0	0	0	0	1	1	0	0.716503	0
gi|94377466	PREDICTED: similar to Ig kappa chain V-IV region S107B precursor [Mus musculus].	Gm1077			381831	0	0	0	0	0	0	0	0	0	0	0	0	0	0	0	0	0	1	0	1	1	0	0.716503	0
gi|94382735	PREDICTED: similar to dynein, axonemal, heavy polypeptide 3 [Mus musculus].	Dnahc3			381917	0	0	0	1	1	0	0	2	0	0	0	0	0	0	0	0	0	1	0	1	0.651961	0.758621	0.302057	0.690265
gi|82921788	PREDICTED: similar to PR domain containing 10 isoform 1 isoform 5 [Mus musculus].	Prdm10			382066	0	0	0	0	0	0	0	0	0	0	0	2	0	0	0	0	0	0	0	1	1	0	0.716503	0
gi|38076180	PREDICTED: hypothetical protein [Mus musculus].	EG383815			383815	1	0	1	1	0	1	0	4	0	0	0	0	1	1	0	1	0	1	0	4	0.704374	0.611111	0.608374	0.553191
gi|47059145	fibronectin type III domain containing 5 [Mus musculus].	Fndc5			384061	0	0	0	0	0	0	0	0	0	0	0	1	1	0	0	0	0	0	0	2	0.718954	0	0.573683	0
gi|94379397	PREDICTED: similar to NACHT, leucine rich repeat and PYD containing 4A [Mus musculus].	Nalp4d			384752	0	2	0	0	0	0	0	1	0	0	0	1	0	0	0	0	0	0	0	1	0.777778	0.758621	0.166173	0.917647
gi|83022691	PREDICTED: similar to T-cell receptor alpha chain V region CTL-F3 precursor [Mus musculus].	LOC385047			385047	0	0	0	0	0	0	0	0	0	0	0	1	0	0	0	0	0	0	0	1	1	0	0.716503	0
gi|40255297	taste receptor, type 2, member 130 [Mus musculus].	Tas2r130			387355	0	0	0	0	0	0	0	0	0	0	0	0	1	0	0	0	0	0	0	1	1	0	0.573683	0
gi|94409877	PREDICTED: similar to TD and POZ domain containing 5 [Mus musculus].	Tdpoz5			399676	0	0	0	0	0	0	0	0	0	0	0	0	0	0	0	1	0	0	0	1	1	0	0.716503	0
gi|63572059	PREDICTED: hypothetical protein LOC403185 isoform 1 [Mus musculus].	4932443I19Rik			403185	0	0	0	0	0	0	0	0	0	0	0	0	0	0	0	1	0	0	0	1	1	0	0.716503	0
gi|51092291	keratin 83 [Mus musculus].	Krt83			406219	0	0	0	0	0	0	0	0	0	0	0	8	0	0	0	0	0	0	0	1	1	0	0.716503	0
gi|51767685	PREDICTED: similar to Sm D2 [Mus musculus].	EG432760			432760	0	0	0	0	0	0	0	0	0	0	0	1	0	0	0	0	0	0	0	1	1	0	0.716503	0
gi|85701478	hypothetical protein LOC432939 [Mus musculus].	EG432939			432939	0	0	0	0	0	0	0	0	0	0	0	1	0	0	0	0	0	0	0	1	1	0	0.716503	0
gi|51921343	hypothetical protein LOC432987 [Mus musculus].	EG432987			432987	0	0	0	0	0	0	0	0	2	0	0	0	0	0	0	0	0	3	0	2	0.718954	0	0.202636	0
gi|51704904	PREDICTED: hypothetical protein isoform 1 [Mus musculus].	EG433283			433283	0	0	0	0	0	0	0	0	0	0	0	2	0	0	0	0	0	0	0	1	1	0	0.474879	0
gi|94377435	PREDICTED: similar to Ig kappa chain V-V region MOPC 41 precursor [Mus musculus].	LOC434025			434025	0	0	0	0	0	0	0	0	1	0	0	1	0	0	0	0	0	1	0	3	0.404412	0	0.282602	0
gi|94382637	PREDICTED: similar to very large inducible GTPase 1 isoform A [Mus musculus].	Gm1966			434223	0	0	0	0	0	0	0	0	0	0	0	2	0	0	0	6	0	0	0	2	0.718954	0	0.573778	0
gi|82913849	PREDICTED: similar to cholinergic receptor, nicotinic, alpha polypeptide 10 isoform 4 [Mus musculus].	Chrna10			504186	0	0	0	0	0	0	0	0	0	0	0	1	0	0	0	0	0	0	0	1	1	0	0.716503	0
gi|30794474	mitchondrial ribosomal protein S7 [Mus musculus].	Mrps7			50529	0	0	0	0	1	0	0	1	0	0	0	0	1	0	0	0	0	0	0	1	1	0.611111	0.179703	0.847826
gi|9845257	histone 1, H1c [Mus musculus].	Hist1h1c			50708	0	0	0	1	0	0	0	1	0	0	0	1	1	0	0	0	0	0	0	2	1	0.44	0.776746	0.58209
gi|21703350	F-box protein 18 [Mus musculus].	Fbxo18			50755	0	0	0	0	0	0	0	0	0	0	0	2	0	0	0	0	0	0	0	1	1	0	0.716503	0
gi|7657077	F-box and leucine-rich repeat protein 8 [Mus musculus].	Fbxl8			50788	0	0	0	0	1	0	0	1	0	0	0	0	0	0	0	0	0	0	0	0	0.777778	1	0.59438	0.65
gi|29789080	coatomer protein complex, subunit beta 2 (beta prime) [Mus musculus].	Copb2			50797	0	0	0	0	0	0	0	0	0	0	0	0	0	0	0	2	0	0	0	1	1	0	0.716503	0
gi|8394460	tropomodulin 3 [Mus musculus].	Tmod3			50875	14	11	8	13	7	5	5	7	6	14	2	12	8	1	1	15	1	9	6	11	0.463361	0.568966	0.109888	0.601027
gi|31543876	tropomodulin 2 [Mus musculus].	Tmod2			50876	0	0	0	2	3	2	0	3	0	0	1	4	3	2	0	0	0	0	0	4	0.896682	0.52381	0.235415	0.661017
gi|94418917	PREDICTED: similar to complement component 1, s subcomponent [Mus musculus].	C1s			50908	1	0	0	0	4	0	0	2	0	0	0	1	0	0	0	0	0	1	0	2	0.651961	0.797101	0.100616	0.874439
gi|62990160	complement component 1, r subcomponent [Mus musculus].	C1r			50909	0	0	0	0	0	0	0	0	0	0	0	0	1	0	0	0	0	0	0	1	1	0	0.474656	0
gi|7710032	growth factor receptor bound protein 14 [Mus musculus].	Grb14			50915	0	0	0	0	0	0	0	0	0	0	0	1	0	0	0	0	0	0	0	1	1	0	0.716503	0
gi|9256547	Iroquois related homeobox 4 [Mus musculus].	Irx4			50916	0	0	0	0	0	0	0	0	0	0	0	1	0	0	0	0	0	0	0	1	1	0	0.716503	0
gi|148664250	heterogeneous nuclear ribonucleoprotein D-like [Mus musculus].	Hnrpdl			50926	0	0	1	2	2	0	0	3	0	0	0	1	0	0	0	0	0	0	0	1	0.148693	0.887097	0.439573	0.607477
gi|31980626	regulator of G-protein signaling 14 [Mus musculus].	Rgs14			51791	0	0	0	0	0	0	0	0	0	0	0	0	1	0	0	0	1	0	0	2	0.718954	0	0.573683	0
gi|8394027	alpha isoform of regulatory subunit A, protein phosphatase 2 [Mus musculus].	Ppp2r1a			51792	0	0	0	0	0	0	0	0	1	0	0	0	0	0	0	0	0	0	0	1	1	0	0.716503	0
gi|7949051	heterogeneous nuclear ribonucleoprotein U [Mus musculus].	Hnrnpu			51810	0	0	1	1	3	1	0	4	0	1	1	2	0	0	0	1	0	0	0	4	0.440422	0.653465	0.725017	0.544186
gi|46852193	progesterone-induced blocking factor 1 isoform a [Mus musculus].	D14Ertd581e			52023	0	0	0	0	1	0	0	1	0	0	0	1	0	0	0	0	0	0	0	1	1	0.611111	0.179703	0.847826
gi|13386120	nucleolar protein family A, member 2 [Mus musculus].	Nola2			52530	0	0	0	0	1	0	0	1	0	0	0	0	1	0	0	0	0	0	0	1	1	0.611111	0.59438	0.65
gi|13385406	coiled-coil domain containing 43 [Mus musculus].	Ccdc43			52715	0	0	0	1	0	0	0	1	0	0	0	0	1	0	0	0	0	0	0	1	1	0.611111	0.179703	0.847826
gi|31044436	hypothetical protein LOC52829 [Mus musculus].	D4Bwg0951e			52829	0	0	0	0	0	0	1	1	0	0	0	0	0	0	0	0	0	0	0	0	0.777778	1	0.776746	0.58209
gi|119360354	Nedd8 ultimate buster-1 [Mus musculus].	Nub1			53312	0	0	0	0	0	0	0	0	0	0	1	0	0	0	0	0	0	0	0	1	1	0	0.716503	0
gi|31980808	eukaryotic translation initiation factor 3, subunit G [Mus musculus].	Eif3g			53356	1	2	0	3	4	0	1	5	0	0	0	2	4	0	0	1	0	1	2	5	0.342383	0.633508	0.451663	0.587671
gi|94379684	PREDICTED: similar to hypoxia-inducible factor-3 alpha isoform c [Mus musculus].	Hif3a			53417	0	0	0	0	0	0	0	0	0	0	0	0	1	0	0	0	0	0	0	1	1	0	0.716503	0
gi|7657357	nucleosome assembly protein 1-like 1 [Mus musculus].	Nap1l1			53605	2	1	0	0	3	2	0	4	1	2	0	0	2	0	0	0	0	0	1	4	0.349925	0.676923	0.188645	0.669528
gi|66392595	mitogen-activated protein kinase kinase kinase 6 [Mus musculus].	Map3k6			53608	0	0	0	0	0	0	0	0	1	0	0	0	0	0	0	0	0	0	0	1	1	0	0.716503	0
gi|8393684	keratin 35 [Mus musculus].	Krt35			53617	0	0	0	0	0	0	0	0	0	0	0	7	0	0	0	0	0	0	0	1	1	0	0.716503	0
gi|31980832	keratin complex 2, basic gene 18 [Mus musculus].	Krt85			53622	0	0	0	0	0	0	0	0	0	0	0	10	0	0	0	0	0	0	0	1	1	0	0.474953	0
gi|70778863	insulinoma-associated 1 [Mus musculus].	Insm1			53626	0	0	0	0	0	0	0	0	0	0	0	1	0	0	0	0	0	0	0	1	1	0	0.716503	0
gi|62461575	hypothetical protein LOC53951 [Mus musculus].	2310002B06Rik			53951	0	0	0	2	0	0	0	1	0	0	0	0	0	0	0	0	0	0	0	0	0.777778	1	1	0.553191
gi|21426821	ribosomal protein S28 [Mus musculus].	Rps28			54127	0	1	1	1	1	1	1	6	0	0	0	0	1	0	0	2	0	0	0	2	0.0180995	0.758621	0.100342	0.625668
gi|8567340	coatomer protein complex, subunit gamma 2 [Mus musculus].	Copg2			54160	0	0	0	0	0	0	0	0	0	0	0	1	0	0	0	0	0	0	0	1	1	0	0.716503	0
gi|34328232	activating transcription factor 7 interacting protein [Mus musculus].	Atf7ip			54343	0	0	0	0	0	0	0	0	0	0	1	0	0	0	0	0	0	0	0	1	1	0	0.716503	0
gi|9055386	zinc finger protein 326 [Mus musculus].	Zfp326			54367	0	0	0	0	0	0	0	0	0	0	0	1	0	0	0	0	0	0	0	1	1	0	0.573683	0
gi|94388926	PREDICTED: similar to GLI pathogenesis-related 1 (glioma) [Mus musculus].	LOC544736			544736	0	0	0	0	0	0	0	0	0	1	0	0	0	0	0	0	0	0	0	1	1	0	0.573683	0
gi|63635417	PREDICTED: similar to Ig heavy chain V region 5-84 precursor [Mus musculus].	LOC544896			544896	0	0	0	0	0	0	0	0	0	0	0	0	0	0	0	0	0	2	0	1	1	0	0.716503	0
gi|82883506	PREDICTED: similar to centrosomal protein 170kDa isoform 3 [Mus musculus].	Cep170			545389	0	0	0	1	0	0	0	1	0	0	0	0	0	0	0	0	0	0	0	0	0.777778	1	0.390943	0.735849
gi|94372226	PREDICTED: similar to RP11-506B15.1 protein isoform 1 [Mus musculus].	LOC545674			545674	0	0	0	0	1	0	1	2	0	0	0	0	1	0	0	0	0	0	1	2	1	0.611111	0.653173	0.58209
gi|94377462	PREDICTED: similar to Ig kappa chain V-IV region S107B precursor [Mus musculus].	LOC546244			546244	0	0	0	1	1	1	0	3	1	0	0	1	1	0	0	1	0	0	0	4	1	0.540984	0.0305911	0.806897
gi|9055370	eukaryotic translation initiation factor 3, subunit I [Mus musculus].	Eif3i			54709	4	4	1	6	7	4	2	7	2	2	2	5	7	1	0	3	0	3	1	9	0.112745	0.628571	0.0121113	0.690265
gi|125628629	eukaryotic translation initiation factor 3, subunit 7 (zeta) [Mus musculus].	Eif3d			55944	1	1	2	3	2	0	0	5	0	2	0	3	3	0	0	0	0	0	0	3	0.21135	0.63871	0.035338	0.725207
gi|9256519	ribosomal protein, large, P1 [Mus musculus].	Rplp1			56040	0	0	0	0	1	1	0	2	0	0	0	0	1	0	0	0	0	0	0	1	0.651961	0.758621	0.53331	0.614173
gi|13591862	SET translocation [Mus musculus].	Set			56086	0	0	0	1	0	0	0	1	1	0	0	1	0	0	0	0	0	0	0	2	1	0.44	0.390943	0.735849
gi|31980953	hydroxyacid oxidase (glycolate oxidase) 3 [Mus musculus].	Hao3			56185	0	0	0	0	0	0	0	0	0	0	0	0	0	0	1	0	0	0	0	1	1	0	0.716503	0
gi|9625047	ubiquitin carboxyl-terminal esterase L5 [Mus musculus].	Uchl5			56207	1	1	4	3	9	7	0	6	0	1	0	4	5	0	0	2	0	0	1	5	0.0820136	0.751366	0.0488149	0.70601
gi|9845253	heterogeneous nuclear ribonucleoprotein H2 [Mus musculus].	Hnrph2			56258	0	0	0	0	0	0	1	1	1	0	0	2	0	0	0	0	0	2	2	4	0.323529	0.183333	0.290001	0.236364
gi|84871978	c-myc binding protein [Mus musculus].	Mycbp			56309	2	2	1	1	1	2	2	7	1	3	0	1	2	0	0	3	0	0	1	6	0.166415	0.611111	0.247173	0.550706
gi|34328251	drebrin 1 [Mus musculus].	Dbn1			56320	4	2	7	7	7	6	3	7	1	1	0	9	4	3	0	10	1	2	3	9	0.0955882	0.624606	0.000181045	0.816754
gi|77627973	methyltransferase-like 3 [Mus musculus].	Mettl3			56335	0	0	0	0	1	0	0	1	1	0	0	0	1	0	0	0	0	1	0	3	0.970588	0.34375	0.59438	0.65
gi|22203755	eukaryotic translation initiation factor 3, subunit C [Mus musculus].	Eif3c			56347	5	1	2	6	6	5	0	6	1	3	1	7	4	0	0	3	0	2	1	8	0.216817	0.641026	0.0891726	0.662364
gi|9789991	hydroxysteroid (17-beta) dehydrogenase 12 protein [Mus musculus].	Hsd17b12			56348	0	0	0	0	0	0	0	0	0	0	0	0	0	0	0	1	0	0	0	1	1	0	0.716503	0
gi|145587671	nuclear receptor coactivator 6 [Mus musculus].	Ncoa6			56406	0	0	0	0	0	0	0	0	0	0	0	0	0	0	0	1	0	0	0	1	1	0	0.716503	0
gi|31981027	adhesion regulating molecule 1 [Mus musculus].	Adrm1			56436	1	2	2	3	4	2	1	7	0	1	0	2	2	0	1	2	0	1	0	6	0.0262695	0.723684	0.00173476	0.74904
gi|9790221	actin related protein 2/3 complex, subunit 1A [Mus musculus].	Arpc1a			56443	0	0	0	1	0	0	0	1	0	0	0	1	0	0	0	0	0	0	0	1	1	0.611111	0.59438	0.65
gi|9789937	DnaJ (Hsp40) homolog, subfamily A, member 2 [Mus musculus].	Dnaja2			56445	0	0	0	0	0	0	0	0	0	1	0	2	0	0	0	0	0	0	0	2	0.718954	0	0.0990616	0
gi|20806532	cold shock domain protein A short isoform [Mus musculus].	Csda			56449	0	0	0	2	0	0	0	1	0	0	0	0	0	1	0	1	0	0	0	2	0.966503	0.611111	0.474183	0.258278
gi|9789893	actin-like 6A [Mus musculus].	Actl6a			56456	0	0	0	1	0	0	0	1	0	0	0	0	0	0	0	0	0	0	0	0	0.777778	1	0.390943	0.735849
gi|9790083	RuvB-like protein 1 [Mus musculus].	Ruvbl1			56505	0	0	0	2	1	0	0	2	0	0	0	0	2	0	0	0	0	0	1	2	0.903595	0.611111	0.9846	0.468
gi|9910570	polyamine modulated factor 1 binding protein 1 [Mus musculus].	Pmfbp1			56523	0	0	0	0	0	0	0	0	0	0	0	0	1	0	0	0	0	0	0	1	1	0	0.573683	0
gi|21426893	histone 1, H1b [Mus musculus].	Hist1h1b			56702	0	0	0	0	0	0	0	0	0	0	0	0	0	0	2	0	0	0	0	1	1	0	0.716503	0
gi|9910286	RAN binding protein 9 [Mus musculus].	Ranbp9			56705	0	0	0	0	0	0	0	0	0	0	0	1	0	0	0	0	0	0	0	1	1	0	0.335962	0
gi|9910314	cardiotrophin-like cytokine factor 1 [Mus musculus].	Clcf1			56708	0	0	0	0	0	0	0	0	0	0	0	1	0	0	0	0	0	0	0	1	1	0	0.474656	0
gi|9910294	keratin 71 [Mus musculus].	Krt71			56735	0	0	0	0	0	0	0	0	0	0	1	0	0	0	0	0	1	0	0	2	0.718954	0	0.573683	0
gi|26024336	ribosomal protein S27 [Mus musculus].	Rps27			57294	0	0	0	0	1	0	0	1	0	0	0	2	0	0	0	0	0	0	0	1	1	0.44	0.690013	0.357798
gi|27229063	proteasome 26S non-ATPase subunit 8 [Mus musculus].	Psmd8			57296	5	3	4	7	8	5	4	7	0	3	1	3	5	1	2	3	0	3	2	9	0.00163399	0.710952	0.00127759	0.6999
gi|10946596	reproductive homeobox 4B [Mus musculus].	Rhox4b			57737	0	0	0	0	0	0	0	0	0	0	0	1	0	0	0	0	0	0	0	1	1	0	0.716503	0
gi|10946614	WD repeat domain 12 [Mus musculus].	Wdr12			57750	0	0	0	0	0	0	0	0	1	0	0	0	0	0	0	0	0	0	0	1	1	0	0.716503	0
gi|71896543	SH3/ankyrin domain gene 3 [Mus musculus].	Shank3			58234	0	0	0	0	0	0	0	0	0	0	0	0	0	0	0	0	0	1	0	1	1	0	0.716503	0
gi|21704140	3-hydroxyisobutyrate dehydrogenase precursor [Mus musculus].	Hibadh			58875	0	0	0	0	0	0	0	0	1	0	0	0	0	0	0	0	0	1	0	2	0.718954	0	0.397701	0
gi|10946928	heterogeneous nuclear ribonucleoprotein H1 [Mus musculus].	Hnrph1			59013	2	1	2	4	3	2	0	6	0	2	0	0	3	0	0	2	0	0	0	3	0.033371	0.758621	0.0380179	0.678261
gi|145966883	proteasome (prosome, macropain) 26S subunit, non-ATPase, 14 [Mus musculus].	Psmd14			59029	4	5	1	3	4	3	1	7	0	2	2	1	3	2	0	1	0	3	1	8	0.034188	0.6875	0.0142422	0.672414
gi|40254525	tropomyosin 3, gamma [Mus musculus].	Tpm3			59069	3	0	1	4	4	0	0	4	1	0	1	0	3	3	0	3	0	0	0	5	0.440422	0.631579	0.562456	0.535469
gi|146229342	myosin light chain 2, precursor lymphocyte-specific isoform 1 [Mus musculus].	Mylc2pl			59310	0	0	0	0	0	0	0	0	0	1	0	1	0	0	0	0	0	0	0	2	0.718954	0	0.200296	0
gi|11230802	actinin alpha 4 [Mus musculus].	Actn4			60595	0	0	2	5	3	2	0	4	0	0	1	3	1	0	0	0	0	0	0	3	0.139706	0.790419	0.0216809	0.837209
gi|83029092	PREDICTED: similar to Ig kappa chain V-V region L7 precursor [Mus musculus].	LOC620017			620017	0	0	0	1	0	0	0	1	1	0	0	0	0	0	0	1	0	0	0	2	1	0.44	0.59438	0.65
gi|38084778	PREDICTED: similar to Aldehyde dehydrogenase 3 family, member B1 [Mus musculus].	Aldh3b2			621603	0	0	0	0	0	0	0	0	0	0	0	0	0	0	0	0	1	0	0	1	1	0	0.716503	0
gi|82904563	PREDICTED: similar to vomeronasal 1 receptor, D14 [Mus musculus].	LOC621620			621620	0	0	0	0	0	0	0	0	0	0	0	0	0	0	0	0	0	0	1	1	1	0	0.716503	0
gi|82899802	PREDICTED: hypothetical protein [Mus musculus].	EG622116			622116	0	0	0	0	0	0	0	0	0	0	0	1	0	0	0	0	0	0	0	1	1	0	0.716503	0
gi|85702306	hypothetical protein LOC622408 [Mus musculus].	EG622408			622408	0	0	0	0	0	0	0	0	0	0	0	0	0	0	0	0	1	0	0	1	1	0	0.716503	0
gi|94371724	PREDICTED: hypothetical protein [Mus musculus].	LOC623054			623054	0	0	0	0	0	0	0	0	0	0	1	0	0	0	0	0	0	0	0	1	1	0	0.573683	0
gi|85677491	docking protein 6 [Mus musculus].	Dok6			623279	0	0	0	0	0	0	0	0	0	0	0	0	0	0	0	0	0	0	1	1	1	0	0.716503	0
gi|82951459	PREDICTED: similar to heterogeneous nuclear ribonucleoprotein K [Mus musculus].	LOC624287			624287	0	0	0	0	0	0	0	0	2	2	0	0	0	0	0	0	0	0	0	2	0.718954	0	0.474656	0
gi|90903233	glutathione peroxidase 4 isoform 1 precursor [Mus musculus].	Gpx4			625249	1	0	0	0	0	0	0	1	0	0	0	0	0	0	0	0	0	0	0	0	0.777778	1	0.59438	0.65
gi|83030252	PREDICTED: similar to ribosomal protein S26 [Mus musculus].	EG626175			626175	0	0	0	0	0	0	0	0	0	0	0	2	0	0	0	0	0	0	0	1	1	0	0.716503	0
gi|94376081	PREDICTED: hypothetical protein [Mus musculus].	LOC627149			627149	0	0	0	0	1	0	0	1	0	0	0	0	0	0	0	0	0	0	0	0	0.777778	1	0.390943	0.735849
gi|94397072	PREDICTED: similar to Ig lambda chain V-III region LOI [Mus musculus].	LOC627171			627171	0	0	0	0	0	0	0	0	0	0	0	0	0	0	0	1	1	0	0	2	0.718954	0	0.573683	0
gi|94380184	PREDICTED: hypothetical protein [Mus musculus].	LOC627987			627987	0	0	0	0	0	0	0	0	0	0	0	0	0	0	0	1	0	0	0	1	1	0	0.716503	0
gi|82905265	PREDICTED: hypothetical protein [Mus musculus].	LOC628285			628285	0	0	0	0	0	0	0	0	0	0	0	0	0	0	0	1	0	0	0	1	1	0	0.716503	0
gi|94402044	PREDICTED: hypothetical protein [Mus musculus].	LOC628919			628919	0	0	0	0	0	0	0	0	0	0	0	0	0	0	0	1	0	0	0	1	1	0	0.716503	0
gi|94393210	PREDICTED: similar to Ig heavy chain V region M167 precursor [Mus musculus].	LOC629822			629822	0	0	0	0	0	0	0	0	0	0	0	2	0	0	0	0	0	0	0	1	1	0	0.716503	0
gi|82943345	PREDICTED: similar to Ig heavy chain V region 3 precursor [Mus musculus].	LOC629859			629859	1	1	1	1	1	0	0	5	1	1	0	1	1	0	0	1	1	1	0	7	1	0.528846	0.0625021	0.681818
gi|94369360	PREDICTED: similar to CG4841-PA [Mus musculus].	LOC630215			630215	0	0	0	0	0	0	0	0	1	0	0	0	0	0	0	0	0	0	0	1	1	0	0.716503	0
gi|94393697	PREDICTED: similar to Ig heavy chain V region M167 precursor [Mus musculus].	LOC630347			630347	3	2	2	2	3	3	0	6	0	2	2	0	3	0	0	0	0	0	0	3	0.030543	0.771028	0.00459432	0.742386
gi|82881172	PREDICTED: similar to Peroxiredoxin-2 (Thioredoxin peroxidase 1) (Thioredoxin-dependent peroxide reductase 1) (Thiol-specific antioxidant protein) (TSA) isoform 2 [Mus musculus].	LOC633295			633295	0	0	0	0	0	0	0	0	0	0	0	0	0	0	0	1	0	0	0	1	1	0	0.573683	0
gi|94393192	PREDICTED: similar to Ig heavy chain V region 5-84 precursor [Mus musculus].	LOC633568			633568	0	0	0	0	0	0	0	0	0	0	0	2	0	0	0	0	0	0	0	1	1	0	0.573778	0
gi|82954978	PREDICTED: similar to T-cell receptor alpha chain V region PY14 precursor [Mus musculus].	LOC633936			633936	0	0	0	0	0	0	0	0	0	0	0	0	0	0	0	0	0	0	1	1	1	0	0.716503	0
gi|82799602	PREDICTED: similar to Glyceraldehyde-3-phosphate dehydrogenase [Mus musculus].	LOC634088			634088	0	0	0	0	0	0	0	0	0	0	0	0	0	0	0	1	0	0	0	1	1	0	0.716503	0
gi|94404794	PREDICTED: similar to protocadherin alpha 6 [Mus musculus].	LOC634185			634185	0	0	0	0	0	0	0	0	0	0	1	0	0	0	0	0	0	0	0	1	1	0	0.716503	0
gi|94386478	PREDICTED: similar to alpha 3 type VI collagen isoform 1 precursor [Mus musculus].	LOC634429			634429	0	0	0	0	0	0	0	0	0	1	0	0	0	0	0	0	0	0	0	1	1	0	0.716503	0
gi|83000425	PREDICTED: hypothetical protein [Mus musculus].	LOC636245			636245	0	0	0	0	0	0	0	0	0	0	0	0	1	0	0	0	0	0	0	1	1	0	0.716503	0
gi|82800909	PREDICTED: similar to Extracellular calcium-sensing receptor precursor (CaSR) (Parathyroid Cell calcium-sensing receptor) isoform 2 [Mus musculus].	LOC637004			637004	0	0	0	0	0	0	0	0	0	0	0	1	0	0	0	0	0	0	0	1	1	0	0.716503	0
gi|82905477	PREDICTED: similar to 40S ribosomal protein S4, X isoform isoform 1 [Mus musculus].	LOC637070			637070	0	4	0	0	0	0	0	1	0	0	3	0	0	0	0	0	0	0	0	1	0.777778	0.676923	0.825111	0.481481
gi|94382893	PREDICTED: similar to Antigen KI-67 [Mus musculus].	LOC638774			638774	0	0	0	0	0	0	0	0	0	0	0	1	0	0	0	0	0	0	0	1	1	0	0.716503	0
gi|94381459	PREDICTED: similar to Mucin-5B precursor (Mucin 5 subtype B, tracheobronchial) (High molecular weight salivary mucin MG1) (Sublingual gland mucin) [Mus musculus].	LOC640180			640180	0	0	0	0	0	0	0	0	0	0	0	0	1	0	0	0	0	0	0	1	1	0	0.474656	0
gi|83019488	PREDICTED: similar to Ig kappa chain V-IV region B17 precursor [Mus musculus].	LOC640340			640340	0	1	1	1	1	1	0	5	0	1	1	0	1	0	0	2	0	0	0	4	0.334842	0.611111	0.0782871	0.665529
gi|94393188	PREDICTED: similar to Ig heavy chain V region 345 precursor [Mus musculus].	LOC641178			641178	0	0	0	0	0	0	0	0	2	1	0	2	0	0	0	2	0	0	0	4	0.215686	0	0.118981	0
gi|12584986	ribosomal protein L23 [Mus musculus].	Rpl23			65019	0	0	0	0	0	0	0	0	0	0	0	1	0	0	0	0	0	0	0	1	1	0	0.474656	0
gi|12746446	LIM domain and actin binding 1 [Mus musculus].	Lima1			65970	0	0	0	2	0	1	0	2	0	0	1	2	2	0	0	2	0	0	1	5	0.659502	0.370787	0.521229	0.625668
gi|13384692	splicing factor 3B, 14 kDa subunit [Mus musculus].	0610009D07Rik			66055	1	2	3	2	5	1	1	7	0	2	0	3	3	0	0	0	0	0	1	4	0.0421066	0.723684	0.00331697	0.755814
gi|21313620	eukaryotic translation initiation factor 3, subunit F [Mus musculus].	Eif3f			66085	0	3	1	2	3	3	2	6	0	5	0	2	3	2	0	2	0	1	1	7	0.275955	0.578947	0.283566	0.569343
gi|85540445	splicing factor 3b, subunit 5 [Mus musculus].	Sf3b5			66125	1	2	0	1	2	3	2	6	0	2	1	2	3	0	0	1	0	0	2	6	0.315108	0.611111	0.0189798	0.710265
gi|27754134	ribosomal protein L7-like 1 [Mus musculus].	Rpl7l1			66229	0	0	0	0	0	0	0	0	0	0	0	0	0	0	0	0	0	0	1	1	1	0	0.474656	0
gi|13384916	\ATPase, H+ transporting, lysosomal V1 subunit C1 [Mus musculus].	Atp6v1c1			66335	0	0	0	0	1	0	1	2	0	0	0	0	0	0	0	0	0	0	0	0	0.27451	1	0.405252	0.527027
gi|30794470	ribosomal L1 domain containing 1 [Mus musculus].	Rsl1d1			66409	0	0	0	1	0	0	0	1	0	0	0	0	0	0	0	0	0	0	1	1	1	0.611111	0.179703	0.847826
gi|13384974	MTERF domain containing 1 [Mus musculus].	Mterfd1			66410	0	0	0	0	0	0	0	0	0	0	0	0	0	0	0	1	0	0	0	1	1	0	0.716503	0
gi|46049022	proteasome, 26S, non-ATPase regulatory subunit 6 [Mus musculus].	Psmd6			66413	9	7	12	16	20	15	6	7	3	4	2	14	13	4	0	8	0	10	6	9	0.0221217	0.676067	0.00275924	0.682801
gi|13384986	hypothetical protein LOC66423 [Mus musculus].	2410022L05Rik			66423	0	0	0	0	0	0	0	0	0	0	0	0	0	0	1	2	0	0	0	2	0.718954	0	0.142681	0
gi|31088924	coiled-coil-helix-coiled-coil-helix domain containing 7 [Mus musculus].	Chchd7			66433	0	0	0	0	0	0	0	0	0	0	1	0	0	0	0	0	0	0	0	1	1	0	0.716503	0
gi|13195604	ribosomal protein S23 [Mus musculus].	Rps23			66475	2	1	0	0	3	0	0	3	1	1	0	2	2	1	0	0	0	0	0	5	0.907994	0.573913	0.703674	0.592405
gi|90669976	Zfp91-Cntf readthrough protein [Mus musculus].	Zfp91-cntf			664779	0	0	0	0	1	1	0	2	0	0	0	1	1	0	0	0	1	0	1	4	1	0.44	0.19909	0.735849
gi|21536222	ribosomal protein S21 [Mus musculus].	Rps21			66481	0	0	0	0	0	0	0	0	0	0	0	1	1	0	0	1	0	0	0	3	0.404412	0	0.474656	0
gi|13385044	ribosomal protein L35 [Mus musculus].	Rpl35			66489	0	0	0	0	0	0	0	0	0	0	0	1	0	0	0	0	0	0	0	1	1	0	0.200296	0
gi|34328268	mitogen-activated protein kinase kinase kinase 7 interacting protein 1 [Mus musculus].	Map3k7ip1			66513	0	1	0	1	2	0	2	4	0	1	1	0	3	0	0	0	0	0	0	3	0.305618	0.653465	0.225918	0.637602
gi|94372565	PREDICTED: hypothetical protein [Mus musculus].	LOC665147			665147	0	0	0	0	0	0	0	0	0	1	0	0	0	0	0	1	1	0	0	3	0.404412	0	0.33499	0
gi|57013279	cullin 7 [Mus musculus].	Cul7			66515	0	0	0	0	0	0	0	0	1	0	0	0	0	0	0	0	0	0	0	1	1	0	0.716503	0
gi|82893112	PREDICTED: similar to FERM and PDZ domain containing 1 isoform 2 [Mus musculus].	LOC666060			666060	0	0	0	0	1	0	0	1	0	0	0	0	0	0	0	0	0	1	0	1	1	0.611111	0.960804	0.481481
gi|21313390	2-oxoglutarate and iron-dependent oxygenase domain containing 2 [Mus musculus].	Ogfod2			66627	0	0	0	0	0	0	0	0	0	0	0	0	1	0	0	0	0	0	0	1	1	0	0.716503	0
gi|62243815	modulator of estrogen induced transcription isoform a [Mus musculus].	Sltm			66660	0	0	0	0	0	0	0	0	0	0	0	0	0	0	0	0	1	0	0	1	1	0	0.716503	0
gi|94363334	PREDICTED: hypothetical protein [Mus musculus].	LOC666713			666713	0	0	0	0	0	0	0	0	0	0	0	1	0	0	0	0	0	0	0	1	1	0	0.716503	0
gi|94395353	PREDICTED: hypothetical protein [Mus musculus].	EG666856			666856	0	0	0	0	0	0	0	0	0	0	0	1	0	0	0	0	0	0	0	1	1	0	0.716503	0
gi|27754120	4921506I22Rik protein [Mus musculus].	Rbm4b			66704	0	0	0	0	0	0	0	0	0	0	0	0	1	0	0	0	0	0	0	1	1	0	0.716503	0
gi|22122825	actin-related protein 2 [Mus musculus].	Actr2			66713	0	0	0	0	0	0	0	0	0	0	0	2	0	0	0	2	0	0	0	2	0.718954	0	0.398189	0
gi|94374799	PREDICTED: hypothetical protein [Mus musculus].	LOC667140			667140	0	0	0	0	0	0	0	0	0	0	0	0	1	0	0	0	0	0	0	1	1	0	0.716503	0
gi|94377484	PREDICTED: similar to Ig kappa chain V-V region MPC11 precursor [Mus musculus].	LOC667865			667865	1	1	1	1	2	1	1	7	3	1	1	1	1	1	0	2	2	1	0	9	0.995475	0.49162	0.0874229	0.605825
gi|94390118	PREDICTED: similar to ribosomal protein L24 [Mus musculus].	LOC667996			667996	0	0	0	0	0	0	0	0	0	0	0	1	0	0	0	0	0	0	0	1	1	0	0.397701	0
gi|126723102	hypothetical protein LOC668212 [Mus musculus].	C030014M07Rik			668212	0	0	0	1	0	0	0	1	0	1	0	1	1	0	0	0	0	0	0	3	0.970588	0.34375	0.937334	0.527027
gi|94383845	PREDICTED: hypothetical protein [Mus musculus].	LOC668258			668258	0	0	0	0	0	0	0	0	0	0	0	1	0	0	0	0	0	0	0	1	1	0	0.716503	0
gi|94393152	PREDICTED: similar to CG14535-PA [Mus musculus].	LOC668303			668303	0	0	1	0	0	0	0	1	0	0	0	0	0	0	0	2	0	0	0	1	1	0.44	0.194264	0.735849
gi|94393198	PREDICTED: similar to Ig heavy chain V region MOPC 47A [Mus musculus].	LOC668417			668417	0	0	0	2	0	0	1	2	3	0	0	0	0	0	0	2	0	0	0	2	1	0.485294	0.209647	0.704819
gi|94393200	PREDICTED: similar to Ig heavy chain V region 441 precursor [Mus musculus].	LOC668418			668418	0	0	1	0	0	1	0	2	1	1	0	2	1	0	0	0	0	2	1	6	0.350679	0.282051	0.471901	0.58209
gi|13385280	SERPINE1 mRNA binding protein 1 [Mus musculus].	Serbp1			66870	0	0	0	0	0	0	0	0	0	0	0	1	0	0	0	1	0	0	0	2	0.718954	0	0.200296	0
gi|94406989	PREDICTED: similar to SSXB1 protein [Mus musculus].	LOC668976			668976	0	0	0	0	1	0	0	1	0	0	0	1	0	0	0	0	1	0	0	2	1	0.44	0.390943	0.735849
gi|110625714	NUF2R protein [Mus musculus].	Nuf2			66977	0	0	0	0	0	0	0	0	0	0	0	1	0	0	0	0	0	0	0	1	1	0	0.716503	0
gi|94365892	PREDICTED: similar to melanoma antigen [Mus musculus].	LOC669821			669821	0	0	0	0	0	0	0	0	0	0	0	0	0	0	1	0	0	0	0	1	1	0	0.716503	0
gi|13385384	proteasome 26S non-ATPase subunit 12 [Mus musculus].	Psmd12			66997	11	8	8	13	17	11	4	7	4	7	5	12	10	2	0	15	1	6	5	10	0.0719583	0.628073	0.00750847	0.655309
gi|134053913	proteasome 26S non-ATPase subunit 5 [Mus musculus].	Psmd5			66998	3	3	9	11	14	9	2	7	0	4	0	7	12	0	0	3	0	2	5	6	0.0542986	0.708333	0.0123011	0.708333
gi|94386971	PREDICTED: similar to Dedicator of cytokinesis protein 6 [Mus musculus].	LOC670024			670024	0	0	0	4	0	2	1	3	0	0	1	0	0	0	0	0	0	0	2	2	0.319444	0.785714	0.00324596	0.928571
gi|40068491	DEAD box polypeptide 17 isoform 2 [Mus musculus].	Ddx17			67040	1	1	0	0	0	0	0	2	1	1	0	0	1	0	0	0	0	1	1	5	0.83371	0.385965	0.920227	0.503226
gi|23510257	MON2 homolog [Mus musculus].	Mon2			67074	0	0	0	0	0	0	0	0	0	0	0	0	0	0	0	1	0	0	0	1	1	0	0.716503	0
gi|94406883	PREDICTED: similar to programmed cell death 4 [Mus musculus].	LOC670861			670861	0	0	0	1	0	0	0	1	0	0	0	1	0	0	0	0	0	0	0	1	1	0.611111	0.776746	0.58209
gi|27754103	proteasome 26S ATPase subunit 6 [Mus musculus].	Psmc6			67089	10	5	8	13	13	13	5	7	4	5	4	10	8	0	0	4	2	6	6	9	0.0107466	0.682407	0.00207612	0.682067
gi|94394413	PREDICTED: similar to AHNAK nucleoprotein isoform 1 [Mus musculus].	LOC670948			670948	0	1	1	1	1	1	1	6	1	1	1	1	1	1	0	1	1	1	1	10	1	0.485294	0.721857	0.518847
gi|13399310	ribosomal protein S10 [Mus musculus].	Rps10			67097	3	1	1	3	4	0	2	6	0	1	1	0	2	0	1	1	0	2	2	7	0.106083	0.6875	0.0686854	0.661017
gi|31541911	leucine rich repeat containing 40 [Mus musculus].	Lrrc40			67144	0	0	0	0	0	0	0	0	1	0	0	0	1	0	0	0	0	0	0	2	0.718954	0	0.573683	0
gi|119508441	proteasome 26S non-ATPase subunit 9 [Mus musculus].	Psmd9			67151	1	0	1	1	0	0	0	3	0	0	0	2	0	0	0	1	0	1	0	3	0.855204	0.540984	0.821646	0.420863
gi|13385514	hypothetical protein LOC67164 [Mus musculus].	2610209A20Rik			67164	0	0	0	0	0	0	0	0	0	0	1	0	0	0	0	1	0	0	0	2	0.718954	0	0.474656	0
gi|22164768	coiled-coil domain containing 25 [Mus musculus].	Ccdc25			67179	1	1	0	1	0	0	0	3	1	0	0	1	1	0	0	1	1	1	0	6	1	0.44	0.151667	0.704819
gi|83745120	ribosomal protein, large P2 [Mus musculus].	Rplp2			67186	0	1	0	0	1	1	0	3	0	2	1	2	1	0	0	1	0	0	0	5	0.820513	0.402439	0.859374	0.329577
gi|21313090	coiled-coil domain containing 77 [Mus musculus].	Ccdc77			67200	0	0	0	0	0	0	0	0	0	0	0	0	0	0	0	0	0	1	0	1	1	0	0.716503	0
gi|94398129	PREDICTED: similar to non-POU domain containing, octamer-binding [Mus musculus].	LOC672095			672095	0	0	0	1	1	0	0	2	0	0	0	0	0	0	0	0	0	0	0	0	0.27451	1	0.19909	0.735849
gi|21313074	hypothetical protein LOC67217 [Mus musculus].	2810055F11Rik			67217	0	0	0	0	0	0	0	0	0	0	0	0	0	0	0	0	1	0	0	1	1	0	0.716503	0
gi|94395663	PREDICTED: zinc finger, SWIM domain containing 6 [Mus musculus].	Zswim6			67263	0	0	0	0	0	0	0	0	1	0	0	0	0	0	0	0	0	0	0	1	1	0	0.716503	0
gi|71037403	myosin light chain, regulatory B-like [Mus musculus].	2900073G15Rik			67268	0	0	0	0	0	0	4	1	0	0	0	0	0	0	0	0	0	0	0	0	0.777778	1	0.834942	0.443182
gi|78191789	dedicator of cytokinesis 7 [Mus musculus].	Dock7			67299	21	27	9	17	16	5	9	7	11	20	6	12	18	1	0	7	0	8	17	9	0.185458	0.62039	0.00157659	0.775229
gi|51491845	clathrin, heavy polypeptide (Hc) [Mus musculus].	Cltc			67300	0	0	0	0	2	2	0	2	0	0	0	4	1	1	0	0	0	0	0	3	0.786765	0.511628	0.100688	0.787879
gi|94400003	PREDICTED: similar to Eukaryotic translation initiation factor 4B (eIF-4B) [Mus musculus].	LOC673055			673055	0	0	0	0	0	0	0	0	0	0	0	0	0	0	0	1	0	0	0	1	1	0	0.398189	0
gi|12963643	mitochondrial ribosomal protein L46 [Mus musculus].	Mrpl46			67308	0	0	0	0	0	0	0	0	0	0	0	0	0	0	0	1	0	0	0	1	1	0	0.716503	0
gi|13385598	small nuclear ribonucleoprotein D3 [Mus musculus].	Snrpd3			67332	1	0	1	1	2	1	1	6	0	1	0	1	1	0	0	1	0	0	1	5	0.131599	0.6875	0.536839	0.534247
gi|94420130	PREDICTED: similar to reduced expression 2 [Mus musculus].	LOC673332			673332	0	0	0	0	0	0	0	0	0	0	0	1	0	0	0	0	0	0	0	1	1	0	0.716503	0
gi|94366224	PREDICTED: hypothetical protein LOC67350 [Mus musculus].	1700084E18Rik			67350	0	0	0	0	0	0	0	0	0	0	0	0	1	0	0	0	0	0	0	1	1	0	0.716503	0
gi|71043961	trypsinogen 7 [Mus musculus].	2210010C04Rik			67373	0	1	0	0	0	0	0	1	0	2	0	0	0	0	0	1	1	0	0	3	0.781863	0.282051	0.690013	0.357798
gi|94411836	PREDICTED: similar to 5-methyltetrahydrofolate-homocysteine methyltransferase reductase [Mus musculus].	LOC673918			673918	0	0	0	0	0	0	0	0	0	0	0	0	1	0	0	0	0	0	0	1	1	0	0.716503	0
gi|94411893	PREDICTED: similar to Putative Sp100-related protein [Mus musculus].	LOC673944			673944	1	0	1	1	1	1	1	6	0	0	1	1	1	1	0	1	1	1	1	8	0.970588	0.540984	0.153095	0.603093
gi|82948725	PREDICTED: similar to Ig heavy chain V region M167 precursor [Mus musculus].	LOC674066			674066	0	2	0	2	0	0	0	2	0	2	2	2	0	0	0	1	0	1	0	5	0.83371	0.44	1	0.514851
gi|13385652	ribosomal protein S20 [Mus musculus].	Rps20			67427	1	0	0	1	2	0	1	4	1	0	0	0	2	0	0	0	0	3	3	4	0.802413	0.466102	0.986825	0.473301
gi|13385664	microtubule-associated protein 1 light chain 3 beta [Mus musculus].	Map1lc3b			67443	1	0	0	0	0	0	1	2	0	1	1	0	1	0	0	0	0	0	1	4	1	0.44	0.19909	0.735849
gi|34576561	splicing factor 3a, subunit 1 [Mus musculus].	Sf3a1			67465	0	5	5	8	8	4	3	6	0	4	2	2	1	0	0	0	0	0	5	5	0.015083	0.787419	0.0583591	0.659324
gi|13385692	G patch domain containing 1 [Mus musculus].	Gpatch1			67471	0	0	0	0	1	1	0	2	0	1	0	0	0	0	0	0	0	0	0	1	0.651961	0.758621	0.302057	0.690265
gi|21312938	methyltransferase 10 domain containing [Mus musculus].	Mett10d			67493	0	0	0	0	1	0	0	1	0	0	0	0	0	0	0	1	0	0	0	1	1	0.611111	0.179703	0.847826
gi|33563288	cell division cycle and apoptosis regulator 1 [Mus musculus].	Ccar1			67500	0	0	0	0	0	0	0	0	0	1	0	0	0	0	0	0	0	0	0	1	1	0	0.283647	0
gi|94391223	PREDICTED: hypothetical protein [Mus musculus].	LOC675384			675384	0	0	0	0	0	0	0	0	0	0	0	0	0	1	0	0	0	0	0	1	1	0	0.282602	0
gi|94366107	PREDICTED: similar to developmental pluripotency-associated 2 [Mus musculus].	LOC675685			675685	0	0	0	0	0	0	0	0	1	0	0	0	0	0	0	0	0	0	0	1	1	0	0.716503	0
gi|27229052	hypothetical protein LOC67604 [Mus musculus].	1110007L15Rik			67604	0	0	0	0	0	0	0	0	0	0	0	1	0	0	0	0	0	0	0	1	1	0	0.716503	0
gi|13385786	hypothetical protein LOC67645 [Mus musculus].	4930511I11Rik			67645	0	0	0	0	0	0	0	0	0	0	0	0	0	0	0	0	0	0	1	1	1	0	0.716503	0
gi|94388876	PREDICTED: similar to neuron navigator 3 isoform 2 [Mus musculus].	LOC676640			676640	0	0	0	0	0	0	0	0	0	1	0	0	0	0	0	0	0	0	0	1	1	0	0.716503	0
gi|12963655	ribosomal protein L38 [Mus musculus].	Rpl38			67671	0	0	1	2	1	1	0	4	0	0	0	2	1	0	0	0	0	0	0	2	0.219206	0.723684	0.800146	0.498721
gi|94411100	PREDICTED: similar to keratin Kb40 [Mus musculus].	LOC676721			676721	0	0	1	2	0	0	1	3	0	1	0	0	1	0	0	0	0	0	0	2	0.364379	0.758621	0.890734	0.503226
gi|13385800	transcription elongation factor B (SIII), polypeptide 2 [Mus musculus].	Tceb2			67673	0	0	0	1	0	0	0	1	0	0	1	0	0	0	0	1	0	0	0	2	1	0.44	0.59438	0.65
gi|117606387	nudix-type motif 13 [Mus musculus].	Nudt13			67725	0	0	0	0	0	0	0	0	0	0	0	0	1	0	0	0	0	0	0	1	1	0	0.474656	0
gi|94385811	PREDICTED: hypothetical protein [Mus musculus].	LOC677254			677254	0	0	0	0	0	0	0	0	0	0	0	0	0	0	0	0	0	0	1	1	1	0	0.716503	0
gi|13385866	actin related protein 2/3 complex, subunit 5 [Mus musculus].	Arpc5			67771	1	0	0	0	0	0	0	1	0	0	1	0	0	0	0	0	0	0	0	1	1	0.611111	0.59438	0.65
gi|13385910	hypothetical protein LOC67859 [Mus musculus].	2310002J15Rik			67859	0	0	0	0	0	0	0	0	0	0	0	0	0	0	0	0	0	1	0	1	1	0	0.716503	0
gi|13385914	regulator of G-protein signalling 10 [Mus musculus].	Rgs10			67865	0	0	0	0	0	0	0	0	0	0	0	0	0	0	1	0	0	0	0	1	1	0	0.716503	0
gi|146134409	diacetyl/L-xylulose reductase [Mus musculus].	Dcxr			67880	0	0	0	0	0	0	0	0	0	0	0	0	1	0	0	0	0	1	0	2	0.718954	0	0.573683	0
gi|9055336	GIPC PDZ domain containing family, member 1 [Mus musculus].	Gipc1			67903	0	0	0	0	0	0	0	0	0	1	0	0	0	0	0	0	0	0	1	2	0.718954	0	0.397701	0
gi|21728376	myosin light chain, regulatory B [Mus musculus].	Mylc2b			67938	4	2	3	3	3	3	4	7	2	3	2	4	3	2	0	5	1	2	1	10	0.120664	0.580336	0.506646	0.432242
gi|13385958	ribosomal protein S27-like [Mus musculus].	Rps27l			67941	0	0	0	1	0	0	0	1	0	1	0	0	0	0	0	0	0	0	0	1	1	0.611111	0.721857	0.410526
gi|27754056	tubulin, beta 6 [Mus musculus].	Tubb6			67951	0	0	0	0	0	3	0	1	0	0	0	0	0	0	0	0	0	0	0	0	0.777778	1	0.431856	0.544186
gi|46358331	U2-associated SR140 protein [Mus musculus].	2610101N10Rik			67958	0	2	0	0	2	0	1	3	0	2	1	1	2	0	0	0	0	0	4	5	1	0.44	0.737251	0.357798
gi|13386034	ribosomal protein S13 [Mus musculus].	Rps13			68052	1	1	1	2	4	1	0	6	0	3	0	2	2	0	0	1	0	0	1	5	0.270865	0.635838	0.0648183	0.681818
gi|13386054	actin related protein 2/3 complex, subunit 4 [Mus musculus].	Arpc4			68089	0	0	0	0	2	0	0	1	0	0	0	0	2	0	0	0	0	0	1	2	1	0.511628	0.871157	0.481481
gi|31980891	5'-nucleotidase, cytosolic III-like [Mus musculus].	Nt5c3l			68106	0	0	0	0	0	0	0	0	0	0	0	0	0	0	0	0	1	0	0	1	1	0	0.716503	0
gi|18079341	eukaryotic translation initiation factor 3, subunit H [Mus musculus].	Eif3h			68135	2	1	0	1	4	1	0	5	0	1	1	4	2	0	0	2	1	0	0	6	0.689857	0.5625	0.0901982	0.69505
gi|13384710	nucleolar protein family A, member 1 [Mus musculus].	Nola1			68147	0	0	1	1	0	0	1	3	0	2	0	2	1	0	0	0	0	1	0	4	1	0.44	0.650203	0.510917
gi|31980885	general transcription factor II E, polypeptide 2 (beta subunit) [Mus musculus].	Gtf2e2			68153	0	0	0	0	1	0	0	1	0	0	0	0	0	0	0	0	0	0	0	0	0.777778	1	0.390943	0.735849
gi|18250296	ribosomal protein L24 [Mus musculus].	Rpl24			68193	0	0	0	0	1	0	0	1	0	0	0	0	0	0	0	0	0	0	0	0	0.777778	1	0.566235	0.3
gi|13386106	nudix (nucleoside diphosphate linked moiety X)-type motif 21 [Mus musculus].	Nudt21			68219	0	1	0	1	1	0	0	3	0	1	0	0	0	0	0	0	0	0	1	2	0.544118	0.702128	0.0160496	0.806897
gi|47679095	keratin 42 [Mus musculus].	Krt42			68239	2	0	0	3	7	0	0	3	5	0	0	0	0	0	0	0	0	4	0	2	0.454248	0.676923	0.496535	0.619868
gi|21311825	hypothetical protein LOC68277 [Mus musculus].	2310057M21Rik			68277	0	0	0	0	0	0	0	0	0	0	1	0	0	0	0	0	0	0	0	1	1	0	0.716503	0
gi|38084531	PREDICTED: hypothetical protein LOC68364 isoform 1 [Mus musculus].	0610030E20Rik			68364	0	0	0	0	0	0	0	0	0	0	0	1	0	0	0	0	0	0	0	1	1	0	0.716503	0
gi|55926215	dual specificity phosphatase 23 [Mus musculus].	Dusp23			68440	0	0	0	0	0	0	0	0	0	0	0	1	0	0	0	0	0	0	0	1	1	0	0.573683	0
gi|124248556	F-box and WD-40 domain protein 9 [Mus musculus].	Fbxw9			68628	0	0	0	1	0	0	0	1	0	0	0	0	1	0	0	0	0	0	0	1	1	0.611111	0.179703	0.847826
gi|20149752	mitogen-activated protein kinase kinase kinase 7 interacting protein 2 [Mus musculus].	Map3k7ip2			68652	0	0	0	0	0	0	0	0	0	0	0	1	0	0	0	0	0	2	0	2	0.718954	0	0.573778	0
gi|83627691	hypothetical protein LOC68736 [Mus musculus].	1110034B05Rik			68736	0	1	0	0	0	0	0	1	0	1	0	0	0	0	0	0	0	0	0	1	1	0.611111	0.59438	0.65
gi|30794436	TAF11 RNA polymerase II, TATA box binding protein (TBP)-associated factor [Mus musculus].	Taf11			68776	0	0	0	1	0	0	0	1	0	1	1	0	0	0	0	0	1	0	0	3	0.970588	0.34375	0.59438	0.65
gi|40254283	valyl-tRNA synthetase 2-like [Mus musculus].	Vars2			68915	0	0	0	0	0	0	0	0	0	1	0	0	0	0	0	0	0	0	0	1	1	0	0.573683	0
gi|37537534	RNA polymerase II associated protein 1 [Mus musculus].	Rpap1			68925	0	0	1	0	1	0	0	2	0	1	0	1	0	0	0	1	0	0	0	3	1	0.511628	0.653173	0.58209
gi|58037131	pentatricopeptide repeat domain 2 [Mus musculus].	Ptcd2			68927	0	0	0	0	0	0	0	0	0	0	0	0	0	0	0	1	0	0	0	1	1	0	0.716503	0
gi|21312151	putative breast adenocarcinoma marker [Mus musculus].	Chmp2a			68953	0	0	0	0	0	0	0	0	0	0	0	1	0	0	0	0	0	0	0	1	1	0	0.573683	0
gi|94380652	PREDICTED: similar to U2 small nuclear ribonucleoprotein A (U2 snRNP-A) [Mus musculus].	Snrpa1			68981	4	16	9	16	22	23	5	7	1	8	2	12	15	0	0	5	0	1	9	8	0.0143917	0.737994	0.00367984	0.738931
gi|31980642	PRP31 [Mus musculus].	Prpf31			68988	2	1	0	1	0	0	0	3	0	0	0	0	0	0	0	1	0	0	0	1	0.211601	0.862745	0.222458	0.3083
gi|134053905	proteasome 26S non-ATPase subunit 11 [Mus musculus].	Psmd11			69077	6	9	11	16	19	15	9	7	4	10	5	12	15	2	1	6	0	8	11	10	0.0486425	0.643496	0.0119589	0.636888
gi|94373921	PREDICTED: similar to purity of essence CG14472-PA [Mus musculus].	Zubr1			69116	0	0	0	0	0	0	0	0	0	0	0	0	0	0	0	0	0	2	0	1	1	0	0.716503	0
gi|94375017	PREDICTED: SEC31-like 1 [Mus musculus].	Sec31l1			69162	0	0	0	0	0	0	0	0	0	0	0	0	0	0	0	2	0	0	0	1	1	0	0.474879	0
gi|21313014	sorting nexing 24 [Mus musculus].	Snx24			69226	0	0	0	0	0	0	0	0	0	1	1	0	0	0	0	0	0	0	0	2	0.718954	0	0.282602	0
gi|31560110	GTP binding protein 4 [Mus musculus].	Gtpbp4			69237	0	0	0	0	0	0	0	0	0	0	1	0	0	0	0	0	0	0	0	1	1	0	0.716503	0
gi|66793400	hypothetical protein LOC69329 [Mus musculus].	1700003M02Rik			69329	0	0	0	0	0	0	0	0	0	0	0	0	0	0	0	1	0	0	0	1	1	0	0.716503	0
gi|21539657	HemK methyltransferase family member 1 [Mus musculus].	Hemk1			69536	0	0	0	0	0	0	0	0	0	0	0	0	0	0	0	0	0	0	1	1	1	0	0.716503	0
gi|123959722	hypothetical protein LOC69553 [Mus musculus].	2310033K02Rik			69553	0	0	0	0	0	0	0	0	0	0	0	2	0	0	0	1	1	0	0	3	0.404412	0	0.474879	0
gi|82949650	PREDICTED: cell division cycle 2-like 5 (cholinesterase-related cell division controller) isoform 8 [Mus musculus].	Cdc2l5			69562	0	0	0	0	0	0	0	0	0	1	0	0	0	0	0	0	0	0	0	1	1	0	0.716503	0
gi|145046273	Rho guanine nucleotide exchange factor 12 [Mus musculus].	Arhgef12			69632	0	1	0	0	0	0	0	1	0	1	0	0	0	0	0	0	0	0	0	1	1	0.611111	0.776746	0.58209
gi|73476383	hypothetical protein LOC69697 [Mus musculus].	2310057J16Rik			69697	2	0	0	1	0	0	0	2	0	1	0	1	0	0	0	0	0	0	1	3	0.867647	0.611111	0.464655	0.676301
gi|94383361	PREDICTED: hypothetical protein LOC69765 [Mus musculus].	1500004F05Rik			69765	0	0	0	1	0	0	0	1	0	0	0	1	0	0	0	0	0	0	0	1	1	0.611111	0.179703	0.847826
gi|28316732	WNK lysine deficient protein kinase 4 [Mus musculus].	Wnk4			69847	0	0	0	0	0	0	0	0	0	0	0	0	0	0	0	0	1	0	0	1	1	0	0.474656	0
gi|58037185	hypothetical protein LOC69861 [Mus musculus].	2010003K11Rik			69861	0	0	0	0	0	0	0	0	1	0	0	0	0	0	0	0	0	1	0	2	0.718954	0	0.573683	0
gi|83027678	PREDICTED: small nuclear ribonucleoprotein polypeptide F [Mus musculus].	Snrpf			69878	0	0	0	0	0	0	0	0	0	1	0	0	0	0	0	0	0	0	0	1	1	0	0.716503	0
gi|94390964	PREDICTED: hypothetical protein LOC69926 [Mus musculus].	2810003K23Rik			69926	0	0	0	0	1	0	0	1	1	0	0	0	1	0	0	1	0	1	0	4	0.647059	0.282051	0.534765	0.357798
gi|82965163	PREDICTED: similar to leucine-rich repeats and calponin homology (CH) domain containing 3 isoform 8 [Mus musculus].	Lrch3			70144	5	5	3	3	4	2	2	7	1	3	2	4	5	0	0	0	0	3	4	7	0.134867	0.631579	0.00217167	0.748201
gi|74315975	proteasome 26S non-ATPase subunit 1 [Mus musculus].	Psmd1			70247	14	14	15	23	23	17	8	7	3	11	8	12	14	7	0	10	3	12	13	10	0.00307944	0.658268	0.00478874	0.640819
gi|21314830	polyposis locus protein 1-like 1 [Mus musculus].	Reep6			70335	0	0	0	0	0	0	0	0	0	0	0	0	0	0	0	1	0	0	0	1	1	0	0.716503	0
gi|19263322	WD repeat domain 77 [Mus musculus].	Wdr77			70465	4	4	4	5	5	5	5	7	3	4	1	3	4	3	0	2	2	3	4	10	0.00125691	0.634234	0.386127	0.553191
gi|31712008	cytoskeleton associated protein 2-like [Mus musculus].	Ckap2l			70466	0	0	0	0	0	0	0	0	0	0	0	0	1	0	0	0	0	0	0	1	1	0	0.716503	0
gi|17941277	Stam binding protein [Mus musculus].	Stambp			70527	0	0	1	0	0	0	0	1	0	0	0	1	0	0	0	0	0	0	0	1	1	0.611111	0.390943	0.735849
gi|58037213	leucine rich repeat and fibronectin type III domain containing 2 [Mus musculus].	Lrfn2			70530	0	0	0	0	0	0	0	0	0	0	0	0	0	0	0	0	0	0	1	1	1	0	0.716503	0
gi|84872191	protein tyrosine phosphatase-like protein PTPLB [Mus musculus].	Ptplb			70757	0	0	0	0	0	1	0	1	0	0	0	0	1	0	0	0	0	0	0	1	1	0.611111	0.390943	0.735849
gi|82956672	PREDICTED: extraembryonic development protein isoform 8 [Mus musculus].	Edd1			70790	0	0	0	0	0	0	0	0	0	0	0	0	2	0	0	0	0	0	0	1	1	0	0.716503	0
gi|94391959	PREDICTED: similar to Keratin, type I cytoskeletal 10 (Cytokeratin-10) (CK-10) (Keratin-10) (K10) (56 kDa cytokeratin) (Keratin, type I cytoskeletal 59 kDa) [Mus musculus].	4733401L19Rik			70843	0	1	0	0	0	1	2	3	0	0	0	0	0	1	0	0	0	0	2	2	0.499183	0.676923	0.451341	0.527027
gi|82906706	PREDICTED: coiled-coil domain containing 81 isoform 3 [Mus musculus].	Ccdc81			70884	0	0	0	1	1	1	0	3	0	1	0	1	0	0	0	0	0	0	0	2	0.544118	0.702128	0.742054	0.544186
gi|30519957	phytanoyl-CoA hydroxylase interacting protein-like [Mus musculus].	Phyhipl			70911	0	0	0	0	0	0	0	0	0	0	0	0	1	0	0	0	0	0	0	1	1	0	0.716503	0
gi|17985999	tripartite motif-containing 69 [Mus musculus].	Trim69			70928	0	0	0	0	0	0	0	0	0	0	0	0	0	0	0	1	0	0	0	1	1	0	0.716503	0
gi|28524459	PREDICTED: multimerin 1 [Mus musculus].	Mmrn1			70945	0	0	0	0	0	0	0	0	0	0	0	1	0	0	0	0	0	0	0	1	1	0	0.716503	0
gi|20845666	PREDICTED: hypothetical protein LOC71007 isoform 1 [Mus musculus].	4933400E14Rik			71007	0	0	0	0	0	0	0	0	0	1	0	0	0	0	0	0	0	0	0	1	1	0	0.716503	0
gi|67906189	regulatory factor X, 4 isoform 2 [Mus musculus].	Rfx4			71137	0	0	0	0	0	0	0	0	0	0	0	1	0	0	0	0	0	0	0	1	1	0	0.716503	0
gi|110625827	leucine rich repeat (in FLII) interacting protein 2 [Mus musculus].	Lrrfip2			71268	5	2	1	3	0	0	2	5	0	2	0	2	1	1	0	3	0	1	4	7	0.514203	0.593361	0.583292	0.52322
gi|54145496	SAPS domain family, member 2 isoform 1 [Mus musculus].	Saps2			71474	0	0	0	0	0	0	0	0	0	0	1	0	0	0	0	0	0	0	0	1	1	0	0.716503	0
gi|68299824	myosin IE [Mus musculus].	Myo1e			71602	0	0	0	0	0	0	0	0	0	0	0	1	0	0	0	0	0	0	0	1	1	0	0.573778	0
gi|94370359	PREDICTED: similar to topoisomerase (DNA) III alpha [Mus musculus].	4930422G04Rik			71643	0	0	0	0	0	0	0	0	0	0	0	1	0	0	0	1	1	0	0	3	0.404412	0	0.474656	0
gi|31980667	MUS81 endonuclease [Mus musculus].	Mus81			71711	0	0	0	0	0	0	0	0	0	0	0	1	0	0	0	0	0	0	0	1	1	0	0.716503	0
gi|85861229	general transcription factor IIIC, polypeptide 2, beta [Mus musculus].	Gtf3c2			71752	0	0	0	0	0	0	0	0	0	0	0	0	0	0	0	0	0	0	1	1	1	0	0.716503	0
gi|21313640	adaptor-related protein complex 2, beta 1 subunit isoform b [Mus musculus].	Ap2b1			71770	0	1	0	3	2	1	0	4	0	0	0	0	2	0	0	0	0	0	0	1	0.0767974	0.846154	0.518273	0.565217
gi|94387888	PREDICTED: similar to DUF729 domain containing 1 isoform 2 [Mus musculus].	2610016C23Rik			71804	0	0	0	1	1	1	0	3	0	0	0	0	1	0	0	1	0	0	0	2	0.544118	0.702128	0.608374	0.443182
gi|27369533	nucleoporin 93 [Mus musculus].	Nup93			71805	0	0	0	1	1	0	0	2	0	0	0	0	0	0	0	0	1	1	0	2	1	0.611111	0.0484522	0.847826
gi|29336026	myosin, heavy polypeptide 14 [Mus musculus].	Myh14			71960	0	0	0	8	0	0	0	1	0	0	0	0	8	0	0	0	0	0	0	1	1	0.611111	0.573172	0.723898
gi|21312524	cytochrome b5 reductase 1 [Mus musculus].	Cyb5r1			72017	0	0	1	1	0	1	0	3	0	0	1	1	1	0	0	0	0	0	0	3	0.855204	0.611111	0.0996821	0.735849
gi|21312472	harmonin-interacting ankyrin-repeat containing [Mus musculus].	Anks4b			72074	0	0	0	0	0	0	0	0	0	0	0	0	0	0	0	0	1	0	0	1	1	0	0.716503	0
gi|94404437	PREDICTED: motile sperm domain containing 4 [Mus musculus].	Mospd4			72076	0	0	0	0	0	0	0	0	0	0	0	0	0	0	0	1	0	0	0	1	1	0	0.716503	0
gi|63572154	PREDICTED: DDHD domain containing 2 [Mus musculus].	Ddhd2			72108	0	0	0	0	0	0	0	0	0	0	0	0	0	0	0	1	0	0	0	1	1	0	0.716503	0
gi|82907178	PREDICTED: hypothetical protein LOC72184 isoform 1 [Mus musculus].	2810406K13Rik			72184	0	0	0	0	0	0	0	0	0	1	0	0	0	0	0	0	0	0	0	1	1	0	0.716503	0
gi|74271884	cell cycle progression 1 [Mus musculus].	Ccpg1			72278	0	0	0	0	0	0	0	0	0	0	0	1	0	0	0	0	0	0	0	1	1	0	0.716503	0
gi|31980740	naked cuticle-2 [Mus musculus].	Nkd2			72293	0	0	0	0	0	0	0	0	0	0	0	0	0	0	0	0	0	0	1	1	1	0	0.716503	0
gi|110625935	kelch repeat and BTB (POZ) domain containing 5 [Mus musculus].	Kbtbd5			72330	0	0	0	0	0	0	0	0	0	1	0	0	0	0	0	0	0	0	1	2	0.718954	0	0.573683	0
gi|134031976	leucine-rich PPR motif-containing protein [Mus musculus].	Lrpprc			72416	0	0	0	0	0	0	0	0	0	0	0	0	0	0	0	0	0	1	0	1	1	0	0.474656	0
gi|23956212	HIV TAT specific factor 1 [Mus musculus].	Htatsf1			72459	1	5	5	5	8	5	3	7	0	3	1	5	3	1	0	2	0	0	5	7	0.0199221	0.715447	0.0128866	0.695652
gi|24496776	BCL2-associated transcription factor 1 isoform 2 [Mus musculus].	Bclaf1			72567	1	0	0	0	0	0	0	1	0	2	3	5	3	0	0	0	0	1	2	6	0.0788084	0.0894309	0.128411	0.0522788
gi|82893533	PREDICTED: zinc fingerprotein 618 [Mus musculus].	Zfp618			72701	0	0	0	0	0	0	0	0	0	0	0	1	0	0	0	0	0	0	0	1	1	0	0.716503	0
gi|22003852	VEPH isoform B [Mus musculus].	Veph1			72789	0	0	0	1	0	0	0	1	1	0	0	1	1	0	0	0	0	1	0	4	0.647059	0.282051	0.721857	0.410526
gi|21536246	DEAD (Asp-Glu-Ala-Asp) box polypeptide 41 [Mus musculus].	Ddx41			72935	0	0	0	0	0	0	0	0	1	0	0	0	0	0	0	0	0	0	0	1	1	0	0.716503	0
gi|94391541	PREDICTED: similar to la related protein isoform 2 [Mus musculus].	Larp1			73158	0	1	0	0	0	0	0	1	0	0	0	0	0	0	0	0	0	0	1	1	1	0.611111	0.179703	0.847826
gi|82915767	PREDICTED: similar to zinc finger protein 53 isoform 3 [Mus musculus].	3110052M02Rik			73229	0	0	0	0	0	0	0	0	0	0	0	0	0	0	0	0	0	1	0	1	1	0	0.716503	0
gi|58037313	coiled-coil domain containing 18 [Mus musculus].	Ccdc18			73254	0	0	0	0	0	0	0	0	0	0	0	1	0	0	0	0	0	0	0	1	1	0	0.716503	0
gi|13386316	actin-related protein T2 [Mus musculus].	Actrt2			73353	0	0	0	0	0	0	0	0	0	0	0	0	0	0	0	0	0	1	0	1	1	0	0.573683	0
gi|94406164	PREDICTED: hypothetical protein LOC73433 [Mus musculus].	1700048O14Rik			73433	0	0	0	0	0	0	0	0	0	0	0	0	0	1	0	0	0	0	0	1	1	0	0.397701	0
gi|30352010	IWS1 homolog [Mus musculus].	Iws1			73473	0	0	0	0	0	0	0	0	0	0	0	0	0	0	0	0	0	0	1	1	1	0	0.573683	0
gi|58037335	developmental pluripotency-associated 2 [Mus musculus].	Dppa2			73703	0	0	0	0	0	0	0	0	0	0	0	0	1	0	0	0	0	0	0	1	1	0	0.716503	0
gi|21746161	tubulin, beta [Mus musculus].	Tubb2b			73710	0	11	7	8	7	6	5	6	7	11	0	5	6	2	0	6	0	5	0	7	0.135118	0.622108	0.0129667	0.722831
gi|94385646	PREDICTED: similar to mucin 17 [Mus musculus].	1110008I14Rik			73732	0	0	0	0	0	0	0	0	0	0	0	0	0	0	0	0	0	0	1	1	1	0	0.716503	0
gi|21312044	eukaryotic translation initiation factor 3, subunit K [Mus musculus].	Eif3k			73830	0	0	2	2	0	0	0	2	0	1	0	0	0	1	0	0	0	0	0	2	0.400327	0.758621	0.510242	0.712329
gi|94384164	PREDICTED: similar to OTU domain containing 4 protein isoform 1 isoform 5 [Mus musculus].	Otud4			73945	2	2	1	0	2	1	3	6	0	2	0	3	2	0	0	1	0	1	0	5	0.152526	0.657609	0.404002	0.489168
gi|15149484	cyclic AMP-regulated phosphoprotein, 21 isoform 2 [Mus musculus].	Arpp21			74100	0	0	0	0	0	0	0	0	0	1	0	0	0	0	0	0	0	1	0	2	0.718954	0	0.573683	0
gi|94364394	PREDICTED: similar to IQ motif and WD repeats 1 isoform a isoform 4 [Mus musculus].	Iqwd1			74106	0	0	0	1	0	0	0	1	0	0	0	0	1	0	0	0	0	0	0	1	1	0.611111	0.179703	0.847826
gi|23956222	ARP3 actin-related protein 3 homolog [Mus musculus].	Actr3			74117	2	0	0	1	0	1	0	3	0	0	0	0	1	1	0	0	0	0	0	2	0.364379	0.758621	0.394583	0.614173
gi|75991698	ankyrin repeat domain 9 [Mus musculus].	Ankrd9			74251	0	0	0	0	0	0	0	0	0	1	0	0	0	0	0	0	0	0	0	1	1	0	0.573683	0
gi|148839318	SMC hinge domain containing 1 [Mus musculus].	Smchd1			74355	0	0	0	0	0	0	0	0	0	0	0	1	0	0	0	1	1	0	0	3	0.404412	0	0.139819	0
gi|20985424	PREDICTED: ADP-ribosylation factor-like 13 isoform 1 [Mus musculus].	Arl13a			74448	0	0	0	0	0	0	0	0	0	0	1	0	0	0	0	0	0	0	0	1	1	0	0.573683	0
gi|51776221	PREDICTED: RNA binding motif 31, Y-linked [Mus musculus].	Rbm31y			74484	0	0	0	0	0	1	0	1	0	0	0	0	1	0	0	0	0	0	0	1	1	0.611111	0.179703	0.847826
gi|29789235	phosphatidylinositol 3-kinase, catalytic, beta polypeptide [Mus musculus].	Pik3cb			74769	0	0	0	0	0	0	0	0	0	0	0	1	0	0	0	0	0	0	0	1	1	0	0.716503	0
gi|20984424	PREDICTED: hypothetical protein LOC74910 [Mus musculus].	4930480E11Rik			74910	0	0	0	0	0	0	0	0	0	0	0	0	0	0	1	0	0	0	0	1	1	0	0.716503	0
gi|22095003	splicing factor 3a, subunit 3 [Mus musculus].	Sf3a3			75062	0	2	2	1	6	3	1	6	0	2	0	1	1	0	0	0	0	0	2	4	0.0372046	0.797101	0.0301502	0.693128
gi|94376508	PREDICTED: hypothetical protein LOC75129 [Mus musculus].	4930524J08Rik			75129	0	0	0	0	0	0	0	0	0	0	0	1	0	0	0	0	0	0	0	1	1	0	0.716503	0
gi|94371031	PREDICTED: hypothetical protein LOC75137 [Mus musculus].	4930535B03Rik			75137	1	0	0	0	0	0	0	1	0	0	0	1	0	0	0	0	0	0	0	1	1	0.611111	0.179703	0.847826
gi|47777353	Fgfr1 oncogene partner [Mus musculus].	Fgfr1op			75296	0	0	0	1	0	0	0	1	0	0	0	1	0	0	0	0	0	0	0	1	1	0.611111	0.937334	0.527027
gi|114158701	probable nucleolar complex protein 14 [Mus musculus].	Nol14			75416	0	0	0	1	1	0	0	2	1	0	0	0	0	0	0	0	0	0	0	1	0.651961	0.758621	0.653173	0.58209
gi|116812875	SECIS binding protein 2 [Mus musculus].	Secisbp2			75420	0	0	0	0	0	0	0	0	1	0	0	0	0	0	0	0	0	3	0	2	0.718954	0	0.398067	0
gi|19526759	spermatogenesis associated 19 [Mus musculus].	Spata19			75469	0	0	0	1	1	0	0	2	0	0	0	1	0	0	0	0	0	0	0	1	0.651961	0.758621	0.0123412	0.917647
gi|27414493	E1A binding protein p400 [Mus musculus].	Ep400			75560	0	1	1	1	0	0	0	3	0	0	1	0	0	0	0	1	0	0	0	2	0.544118	0.702128	0.454409	0.603093
gi|21704128	eukaryotic translation initiation factor 4B [Mus musculus].	Eif4b			75705	1	0	0	1	0	0	1	3	0	0	0	0	0	0	0	2	0	0	0	1	0.27451	0.702128	0.0817785	0.704819
gi|94402499	PREDICTED: similar to serine/arginine repetitive matrix 2 [Mus musculus].	Srrm2			75956	1	1	1	1	1	1	1	7	0	1	1	1	1	0	0	0	1	1	1	7	0.215686	0.611111	0.0237853	0.65
gi|91208439	leucine zipper protein 5 [Mus musculus].	Ncapg2			76044	0	0	0	0	0	0	0	0	0	0	0	0	0	0	0	0	0	0	1	1	1	0	0.716503	0
gi|94377089	PREDICTED: hypothetical protein LOC76224 [Mus musculus].	6530409C15Rik			76224	0	0	1	0	0	1	0	2	0	0	0	0	1	0	0	1	0	0	0	2	1	0.611111	1	0.503226
gi|17921980	component of oligomeric golgi complex 2 [Mus musculus].	Cog2			76332	0	0	0	0	0	0	0	0	0	1	0	2	1	0	0	0	0	0	0	3	0.404412	0	0.283647	0
gi|58037443	RIKEN cDNA 2310003C23 [Mus musculus].	2310003C23Rik			76425	1	0	0	0	0	0	0	1	0	0	0	0	0	0	0	0	0	0	0	0	0.777778	1	0.6584	0.165957
gi|116089318	dishevelled associated activator of morphogenesis 2 [Mus musculus].	Daam2			76441	0	0	0	0	0	0	0	0	0	0	0	1	0	0	0	0	0	0	0	1	1	0	0.716503	0
gi|126506304	CLIP-associating protein CLASP2 isoform a [Mus musculus].	Clasp2			76499	2	2	0	0	1	0	0	3	0	7	1	0	0	0	0	4	0	1	5	5	0.767722	0.303867	0.585396	0.481481
gi|29789245	centrosomal colon cancer autoantigen [Mus musculus].	Sdccag8			76816	0	0	0	0	0	0	0	0	0	0	0	1	0	0	0	0	0	0	0	1	1	0	0.716503	0
gi|33504483	ribosomal protein S9-like [Mus musculus].	Rps9			76846	0	1	1	0	2	0	1	4	0	2	1	2	1	0	0	0	0	0	0	4	0.679864	0.56701	0.340878	0.594512
gi|84370256	cytoplasmic FMR1 interacting protein 2 [Mus musculus].	Cyfip2			76884	0	0	0	1	0	0	0	1	0	0	0	0	0	0	0	0	0	0	0	0	0.777778	1	0.411221	0.65
gi|22779924	RNA binding motif protein 17 [Mus musculus].	Rbm17			76938	0	0	0	0	0	0	0	0	0	1	1	0	0	0	0	0	0	0	0	2	0.718954	0	0.170257	0
gi|47679093	suppression of tumorigenicity 5 isoform 1 [Mus musculus].	St5			76954	0	0	0	0	0	0	0	0	0	0	0	0	0	0	0	0	0	0	1	1	1	0	0.716503	0
gi|85701680	keratin 76 [Mus musculus].	Krt76			77055	0	0	0	0	6	3	0	2	4	0	0	2	0	0	1	0	0	0	0	3	0.705882	0.668919	0.330895	0.746809
gi|82950644	PREDICTED: heterogeneous nuclear ribonucleoprotein A0 isoform 2 [Mus musculus].	Hnrpa0			77134	0	0	0	0	2	0	0	1	0	0	1	0	0	0	0	0	0	0	0	1	0.777778	0.758621	0.531325	0.787879
gi|51765108	PREDICTED: WD repeat domain containing 82 isoform 1 [Mus musculus].	Wdr82			77305	0	0	1	0	0	0	0	1	0	0	0	1	0	0	0	0	0	0	0	1	1	0.611111	0.179703	0.847826
gi|94380908	PREDICTED: hypothetical protein LOC77505 [Mus musculus].	8030491N06Rik			77505	0	1	0	0	1	0	0	2	1	0	0	0	0	0	0	0	0	0	0	1	0.651961	0.758621	0.0123412	0.917647
gi|94376355	PREDICTED: similar to LIM domain only protein 7 [Mus musculus].	3732412D22Rik			77569	0	0	0	0	0	0	0	0	0	0	0	0	0	1	0	0	0	0	0	1	1	0	0.716503	0
gi|33598964	myosin heavy chain 10, non-muscle [Mus musculus].	Myh10			77579	14	4	15	25	17	15	2	7	16	14	13	41	38	14	1	34	4	5	4	11	0.9819	0.44	0.00470304	0.696834
gi|82957636	PREDICTED: similar to SET binding factor 1 isoform a isoform 2 [Mus musculus].	Sbf1			77980	1	0	0	0	1	0	0	2	0	0	0	0	0	0	0	0	0	0	0	0	0.27451	1	0.586111	0.110169
gi|13386452	histone 3, H2ba [Mus musculus].	Hist3h2ba			78303	0	0	0	0	0	0	0	0	0	0	0	0	0	0	1	0	0	0	0	1	1	0	0.573778	0
gi|124244040	eukaryotic translation initiation factor 3, subunit J [Mus musculus].	Eif3j			78655	2	1	4	7	6	5	2	7	2	1	1	4	4	1	0	1	0	3	0	8	0.0270236	0.713942	0.00960529	0.718281
gi|46048256	RIKEN cDNA 4921505C17 [Mus musculus].	4921505C17Rik			78757	0	0	0	2	0	0	0	1	0	0	0	0	1	0	0	0	0	0	0	1	0.777778	0.758621	0.691687	0.735849
gi|21313472	hypothetical protein LOC78772 [Mus musculus].	4930507C10Rik			78772	0	0	0	0	0	0	0	0	0	0	0	0	1	0	0	0	0	0	0	1	1	0	0.716503	0
gi|82957032	PREDICTED: similar to F-box protein 43 [Mus musculus].	Fbxo43			78803	0	0	0	0	0	0	0	0	0	1	0	0	0	0	0	0	0	0	0	1	1	0	0.573683	0
gi|82932148	PREDICTED: tomosyn isoform 2 [Mus musculus].	Stxbp5			78808	0	0	0	0	0	0	0	0	0	0	0	1	0	0	0	0	0	0	0	1	1	0	0.716503	0
gi|21313536	dihydrolipoamide S-succinyltransferase (E2 component of 2-oxo-glutarate complex) [Mus musculus].	Dlst			78920	0	0	0	0	0	0	0	0	0	0	0	1	0	0	0	0	0	0	0	1	1	0	0.716503	0
gi|120587021	phosphatidylinositol glycan, class T [Mus musculus].	Pigt			78928	0	0	0	0	0	0	0	0	0	0	1	0	0	0	0	0	0	1	0	2	0.718954	0	0.33499	0
gi|14042921	splicing factor 3b, subunit 1 [Mus musculus].	Sf3b1			81898	12	18	9	23	25	18	12	7	0	15	4	20	17	2	0	11	1	4	10	9	0.0199221	0.6864	0.00434188	0.694309
gi|21687186	voltage-dependent calcium channel gamma-8 subunit [Mus musculus].	Cacng8			81905	0	0	0	0	0	0	0	0	0	0	0	1	0	0	0	0	0	0	0	1	1	0	0.716503	0
gi|13626032	klotho beta [Mus musculus].	Klb			83379	0	0	0	0	0	0	0	0	0	0	0	0	0	0	0	1	0	0	0	1	1	0	0.716503	0
gi|22507333	RNA binding motif protein 5 [Mus musculus].	Rbm5			83486	0	0	0	1	0	0	0	1	0	0	0	0	0	0	0	0	0	0	0	0	0.777778	1	0.473401	0.246835
gi|13937397	solute carrier family 12 (potassium/chloride transporters), member 9 [Mus musculus].	Slc12a9			83704	0	0	0	0	0	0	0	0	0	0	0	0	1	0	0	0	0	0	0	1	1	0	0.716503	0
gi|94395818	PREDICTED: similar to transmembrane 7 superfamily member 1 [Mus musculus].	Gpr137b			83924	0	0	0	0	0	0	0	0	0	0	0	1	0	0	0	0	0	0	0	1	1	0	0.716503	0
gi|14161698	plasmalemma vesicle associated protein [Mus musculus].	Plvap			84094	0	0	0	0	0	0	0	0	0	0	0	0	0	0	0	0	0	1	1	2	0.718954	0	0.573683	0
gi|51092287	SET domain, bifurcated 1 [Mus musculus].	Setdb1			84505	0	0	0	0	0	0	0	0	0	0	0	0	1	0	0	0	0	0	0	1	1	0	0.716503	0
gi|14211542	hepcidin antimicrobial peptide [Mus musculus].	Hamp			84506	0	0	0	0	0	0	0	0	0	1	0	0	0	0	0	0	0	0	1	2	0.718954	0	0.33499	0
gi|30524922	RNA binding motif protein 9 isoform 2 [Mus musculus].	Rbm9			93686	0	0	1	2	3	0	0	3	0	1	0	1	0	1	0	1	0	0	1	5	0.78356	0.653465	0.0567235	0.847826
gi|18087767	protocadherin gamma subfamily A, 8 [Mus musculus].	Pcdhga8			93716	0	0	0	0	0	0	0	0	0	0	0	1	0	0	0	0	0	0	0	1	1	0	0.716503	0
gi|21361209	histone cluster 2, H4 [Mus musculus].	Hist2h4			97122	0	0	0	1	0	0	0	1	1	1	0	1	0	0	2	2	0	2	0	6	0.136878	0.148649	0.141719	0.209677
gi|21703762	eukaryotic translation initiation factor 3, subunit M [Mus musculus].	Eif3m			98221	1	1	1	0	2	0	0	4	0	0	0	0	0	0	0	0	0	0	0	0	0.0228758	1	0.0486091	0.755814
gi|19527048	heterogeneous nuclear ribonucleoprotein F [Mus musculus].	Hnrpf			98758	3	0	2	0	0	0	1	3	0	0	0	1	0	0	0	0	0	0	0	1	0.148693	0.90411	0.555659	0.58209
gi|94367379	PREDICTED: myosin regulatory light polypeptide 9 isoform 1 [Mus musculus].	Myl9			98932	0	0	0	3	0	0	0	1	1	0	0	3	0	0	0	4	0	0	0	3	0.781863	0.370787	0.22538	0.217877
gi|94366720	PREDICTED: hypothetical protein LOC99003 isoform 3 [Mus musculus].	Qser1			99003	0	0	0	0	0	2	0	1	0	0	0	0	1	0	0	0	0	0	0	1	0.777778	0.758621	0.531325	0.787879
gi|30424970	anaphase promoting complex subunit 2 [Mus musculus].	Anapc2			99152	0	0	0	0	0	1	0	1	0	0	0	0	1	0	0	0	1	0	0	2	1	0.44	0.390943	0.735849
gi|19527078	fibrinogen, gamma polypeptide [Mus musculus].	Fgg			99571	6	3	1	1	1	1	1	7	2	4	1	2	1	0	0	0	0	1	2	7	0.349045	0.628571	0.0866759	0.690265

## Sheet: Spleen
giName	proteinName	geneName	String-Mouse	Sting-Human	geneID	Peptides KI	Peptides KI	Peptides KI	Peptides KI	Peptides KI	Peptides KI	Peptides KI	KI detected	Peptides WT	Peptides WT	Peptides WT	Peptides WT	Peptides WT	Peptides WT	WT detected	p-value tissue	Ratio tissue	p-value all	Ratio all	Added based on identification as highest confidence in another organ	Added based on STRING interaction with a core protein
gi|22507329	E2F transcription factor 4 [Mus musculus].	E2f4	E2f4	E2f4	104394	2	9	7	7	12	15	4	7	0	0	0	0	0	0	0	0.0011655	1	2.84167e-11	1
gi|6724313	cyclin D3 [Mus musculus].	Ccnd3	Ccnd3	Ccnd3	12445	1	1	1	1	2	1	1	7	0	0	0	0	0	0	0	0.0011655	1	2.51511e-11	1
gi|110227586	cyclin E1 [Mus musculus].	Ccne1	Ccne1	Ccne1	12447	14	20	25	19	28	21	17	7	0	0	1	0	0	3	2	0.0011655	0.96861	7.19284e-08	0.988906
gi|31542366	cell division cycle 2 homolog A [Mus musculus].	Cdc2a	Cdk1	Cdk1	12534	0	9	7	8	9	10	5	6	0	0	0	0	0	0	0	0.00815851	1	1.14659e-09	1
gi|7949020	cyclin-dependent kinase 2 isoform 2 [Mus musculus].	Cdk2	Cdk2	Cdk2	12566	14	22	20	20	28	25	23	7	0	3	0	0	0	3	2	0.0011655	0.955975	1.61395e-07	0.983737
gi|6680908	cyclin-dependent kinase 5 [Mus musculus].	Cdk5	Cdk5	Cdk5	12568	0	3	3	3	3	0	3	5	0	0	0	0	0	0	0	0.032634	1	5.03578e-07	0.988176
gi|14149637	cyclin-dependent kinase 6 [Mus musculus].	Cdk6	Cdk6	Cdk6	12571	0	0	0	2	0	2	0	2	0	0	0	0	0	0	0	0.538462	1	0.000860596	1	Y
gi|6671726	cyclin-dependent kinase inhibitor 1A (P21) [Mus musculus].	Cdkn1a	Cdkn1a	Cdkn1a	12575	0	0	2	2	2	0	0	3	0	0	0	0	0	0	0	0.244755	1	3.37506e-05	1	Y
gi|31542372	cyclin-dependent kinase inhibitor 1B (P27) [Mus musculus].	Cdkn1b	Cdkn1b	Cdkn1b	12576	5	11	10	7	11	9	7	7	3	3	1	0	0	3	4	0.0011655	0.837209	1.66265e-06	0.935626
gi|31981849	cyclin-dependent kinase inhibitor 1C (P57) [Mus musculus].	Cdkn1c	Cdkn1c	Cdkn1c	12577	2	3	4	3	3	4	1	7	1	0	0	0	0	3	2	0.0128205	0.810811	6.47061e-07	0.910152
gi|31982405	E2F transcription factor 5 [Mus musculus].	E2f5	E2f5	E2f5	13559	0	1	0	2	3	3	1	5	0	0	0	0	0	0	0	0.032634	1	4.00498e-08	1
gi|33859482	eukaryotic translation elongation factor 2 [Mus musculus].	Eef2	Eef2	Eef2	13629	1	1	4	3	4	0	2	6	0	0	0	0	0	0	0	0.00815851	1	2.6982e-06	0.954323
gi|6754256	heat shock protein 9A [Mus musculus].	Hspa9	Hspa9	Hspa9	15526	0	1	0	1	1	0	0	3	0	0	0	0	0	0	0	0.244755	1	0.0160496	0.806897	Y
gi|6679351	protein kinase C, mu [Mus musculus].	Prkcm	Prkd1	Prkd1	18760	0	0	0	0	0	1	0	1	0	0	0	0	0	0	0	1	1	0.0214559	1	Y
gi|47059484	retinoblastoma binding protein 4 [Mus musculus].	Rbbp4	Rbbp4	Rbbp4	19646	0	4	6	5	4	5	0	5	0	0	0	0	0	0	0	0.032634	1	4.00498e-08	1
gi|33859602	retinoblastoma-like protein 1 [Mus musculus].	Rbl1	Rbl1	Rbl1	19650	2	10	13	7	14	19	1	7	0	0	0	0	0	0	0	0.0011655	1	2.85184e-11	1
gi|31560553	retinoblastoma-like 2 [Mus musculus].	Rbl2	Rbl2	Rbl2	19651	5	36	20	35	43	69	9	7	0	0	0	0	0	0	0	0.0011655	1	2.85184e-11	1
gi|8567402	splicing factor, arginine/serine-rich 3 (SRp20) [Mus musculus].	Sfrs3	Sfrs3	SRSF3	20383	0	1	2	2	2	2	0	5	0	0	0	0	0	0	0	0.032634	1	0.000665897	0.862408
gi|94386374	PREDICTED: similar to Transcription factor Dp-2 (E2F dimerization partner 2) (Dp-3) [Mus musculus].	Tfdp2	Tfdp2	Tfdp2	211586	1	3	6	3	4	2	1	7	0	0	0	0	0	0	0	0.0011655	1	2.83154e-11	1
gi|31560543	S-phase kinase-associated protein 1A [Mus musculus].	Skp1a	Skp1a	SKP1	21402	1	2	1	3	3	3	1	7	0	0	0	0	0	0	0	0.0011655	1	2.33238e-08	0.962963
gi|30424607	lin-52 homolog [Mus musculus].	Lin52	Lin52	Lin52	217708	1	2	3	2	2	4	0	6	0	0	0	0	0	0	0	0.00815851	1	1.13487e-09	1
gi|6678305	transcription factor Dp 1 [Mus musculus].	Tfdp1	Tfdp1	Tfdp1	21781	3	5	5	4	5	6	3	7	0	0	0	0	0	0	0	0.0011655	1	2.80134e-11	1
gi|27370036	lin-54 homolog [Mus musculus].	Lin54	Lin54	Lin54	231506	0	3	3	3	0	4	1	5	0	0	0	0	0	0	0	0.032634	1	3.97875e-08	1
gi|7949135	S-phase kinase-associated protein 2 isoform a [Mus musculus].	Skp2	Skp2	Skp2	27401	2	3	3	4	3	5	2	7	0	0	0	0	0	0	0	0.0011655	1	2.80134e-11	1
gi|29244575	extracellular signal-regulated kinase 7 [Mus musculus].	Mapk15	Mapk15	Mapk15	332110	0	0	0	0	0	1	0	1	0	0	0	0	0	0	0	1	1	0.0214559	1	Y
gi|8393135	CDC28 protein kinase 1b [Mus musculus].	Cks1b	Cks1b	Cks1b	54124	0	0	0	0	1	1	0	2	0	0	0	0	0	0	0	0.538462	1	0.000860596	1	Y
gi|68299824	myosin IE [Mus musculus].	Myo1e	Myo1e	Myo1e	71602	1	4	4	3	2	5	0	6	0	0	0	0	4	0	1	0.0431235	0.802817	2.74077e-07	0.954897
gi|30424802	type I interferon receptor beta chain-associated [Mus musculus].	Lin9	Lin9	Lin9	72568	0	5	3	4	5	5	0	5	0	0	0	0	0	0	0	0.032634	1	3.97875e-08	1
gi|83816897	DEP domain containing 6 isoform b [Mus musculus].	Depdc6	Depdc6	Depdc6	97998	0	2	2	1	1	0	2	5	0	0	0	0	0	0	0	0.032634	1	3.96569e-08	1
gi|33469101	inhibitor of kappaB kinase beta [Mus musculus].	Ikbkb	Ikbkb	Ikbkb	16150	0	1	1	1	1	0	1	5	0	0	0	0	0	0	0	0.032634	1	3.77424e-08	1		Y
gi|116517290	G protein-coupled receptor kinase-interactor 2 isoform 2 [Mus musculus].	Git2	Git2	Git2	26431	1	1	1	1	1	0	0	5	0	0	0	0	0	0	0	0.032634	1	3.77424e-08	1
gi|21312161	protein phosphatase 2 (formerly 2A), regulatory subunit B (PR 52), beta isoform isoform 2 [Mus musculus].	Ppp2r2b	Ppp2r2b	Ppp2r2b	72930	0	1	1	1	1	0	1	5	0	0	0	0	0	0	0	0.032634	1	9.73435e-06	0.933014		Y
gi|31980865	translokin [Mus musculus].	Cep57	Cep57	Cep57	74360	0	1	1	1	1	1	0	5	0	0	0	0	0	0	0	0.032634	1	3.77424e-08	1
gi|62899041	radical S-adenosyl methionine and flavodoxin domains 1 isoform 1 [Mus musculus].	Tyw1	Tyw1	Tyw1	100929	0	0	0	0	0	1	0	1	0	0	0	0	0	0	0	1	1	0.0214559	1
gi|23956278	glutamate-rich WD repeat containing 1 [Mus musculus].	Grwd1	Grwd1	Grwd1	101612	0	0	0	0	1	0	0	1	0	0	0	0	0	0	0	1	1	0.0214559	1
gi|70995287	calcineurin binding protein 1 [Mus musculus].	Cabin1	Cabin1	Cabin1	104248	0	0	1	0	0	0	1	2	0	0	0	0	0	0	0	0.538462	1	0.000860596	1
gi|19527068	nucleolar and spindle associated protein 1 isoform a [Mus musculus].	Nusap1	Nusap1	Nusap1	108907	0	1	0	0	0	0	0	1	0	0	0	0	0	0	0	1	1	0.0214559	1
gi|33239431	RCC1-like [Mus musculus].	Rcc2	Rcc2	Rcc2	108911	0	0	1	0	1	0	0	2	0	0	0	0	0	0	0	0.538462	1	0.0123412	0.917647
gi|61097906	actinin, alpha 1 [Mus musculus].	Actn1	Actn1	Actn1	109711	0	0	0	4	4	0	0	2	0	0	0	0	0	0	0	0.538462	1	0.000860596	1		Y
gi|21704066	RAS-related protein-1a [Mus musculus].	Rap1a	Rap1a	Rap1a	109905	0	0	0	0	1	0	0	1	0	0	0	0	0	0	0	1	1	0.0214559	1
gi|110347475	anaplastic lymphoma kinase [Mus musculus].	Alk	Alk	Alk	11682	0	0	0	0	1	0	0	1	0	0	0	0	0	0	0	1	1	0.0214559	1
gi|6671569	acidic ribosomal phosphoprotein P0 [Mus musculus].	Arbp	Rplp0	Rplp0	11837	0	0	1	2	0	0	0	2	0	0	0	0	0	0	0	0.538462	1	0.0111903	0.943548		Y
gi|46488926	astrotactin 1 [Mus musculus].	Astn1	Astn1	Astn1	11899	0	0	1	0	0	1	0	2	0	0	0	0	0	0	0	0.538462	1	0.000860596	1
gi|116256512	heterogeneous nuclear ribonucleoprotein D isoform a [Mus musculus].	Hnrpd	Hnrnpd	HNRNPD	11991	1	2	1	2	0	0	0	4	0	0	0	0	0	0	0	0.0979021	1	0.000602344	0.917647
gi|6753172	B-cell leukemia/lymphoma 6 [Mus musculus].	Bcl6	Bcl6	Bcl6	12053	0	0	0	0	1	0	0	1	0	0	0	0	0	0	0	1	1	0.0214559	1
gi|6753316	cyclin T1 [Mus musculus].	Ccnt1	Ccnt1	Ccnt1	12455	0	0	0	0	0	1	0	1	0	0	0	0	0	0	0	1	1	0.0214559	1		Y
gi|6753322	chaperonin subunit 4 (delta) [Mus musculus].	Cct4	Cct4	Cct4	12464	0	0	0	1	1	0	0	2	0	0	0	0	0	0	0	0.538462	1	0.0123412	0.917647		Y
gi|6671702	chaperonin subunit 5 (epsilon) [Mus musculus].	Cct5	Cct5	Cct5	12465	0	0	1	2	1	0	0	3	0	0	0	0	0	0	0	0.244755	1	0.000575484	0.957055
gi|6753324	chaperonin subunit 6a (zeta) [Mus musculus].	Cct6a	Cct6a	Cct6a	12466	0	0	1	1	1	0	0	3	0	0	0	0	0	0	0	0.244755	1	0.000639551	0.943548
gi|31982472	chaperonin subunit 7 (eta) [Mus musculus].	Cct7	Cct7	Cct7	12468	0	0	0	0	0	0	1	1	0	0	0	0	0	0	0	1	1	0.0214559	1
gi|6753492	coronin, actin binding protein 1A [Mus musculus].	Coro1a	Coro1a	Coro1a	12721	0	0	1	1	2	0	0	3	0	0	0	0	0	0	0	0.244755	1	0.0103231	0.881356
gi|32441276	cordon-bleu protein [Mus musculus].	Cobl	Cobl	Cobl	12808	0	0	1	0	0	0	0	1	0	0	0	0	0	0	0	1	1	0.0214559	1
gi|83816956	cytochrome c oxidase, subunit VI a, polypeptide 2 precursor [Mus musculus].	Cox6a2	Cox6a2	Cox6a2	12862	0	1	0	0	0	0	0	1	0	0	0	0	0	0	0	1	1	0.0214559	1
gi|6681069	cysteine and glycine-rich protein 1 [Mus musculus].	Csrp1	Csrp1	Csrp1	13007	0	0	1	0	0	0	0	1	0	0	0	0	0	0	0	1	1	0.0214559	1
gi|6681079	cathepsin B preproprotein [Mus musculus].	Ctsb	Ctsb	Ctsb	13030	0	0	0	1	0	0	0	1	0	0	0	0	0	0	0	1	1	0.0214559	1
gi|6681099	cytochrome P450, family 19, subfamily a, polypeptide 1 [Mus musculus].	Cyp19a1	Cyp19a1	Cyp19a1	13075	0	0	0	0	0	1	0	1	0	0	0	0	0	0	0	1	1	0.0214559	1
gi|116268125	cytochrome P450, family 2, subfamily c, polypeptide 29 [Mus musculus].	Cyp2c29	Cyp2c29	Cyp2c29	13095	0	0	0	0	0	0	1	1	0	0	0	0	0	0	0	1	1	0.0214559	1
gi|47059035	cytochrome P450, family 4, subfamily a, polypeptide 10 [Mus musculus].	Cyp4a10	Cyp4a10	CYP4A11	13117	0	0	0	0	1	0	0	1	0	0	0	0	0	0	0	1	1	0.0214559	1
gi|7304993	drebrin-like [Mus musculus].	Dbnl	Dbnl	Dbnl	13169	0	0	0	0	1	0	0	1	0	0	0	0	0	0	0	1	1	0.0214559	1
gi|83816893	DEAD (Asp-Glu-Ala-Asp) box polypeptide 5 [Mus musculus].	Ddx5	Ddx5	Ddx5	13207	0	0	0	0	2	0	0	1	0	0	0	0	0	0	0	1	1	0.0214559	1
gi|29789042	dopamine receptor 5 [Mus musculus].	Drd5	Drd5	Drd5	13492	0	0	0	0	0	1	0	1	0	0	0	0	0	0	0	1	1	0.0214559	1
gi|6679705	ecotropic viral integration site 1 [Mus musculus].	Evi1	Mecom	EVI1	14013	0	0	0	0	1	1	1	3	0	0	0	0	0	0	0	0.244755	1	3.37506e-05	1
gi|18141561	interleukin 25 [Mus musculus].	Il25	Il25	Il25	140806	0	0	0	0	0	0	1	1	0	0	0	0	0	0	0	1	1	0.0214559	1
gi|6680019	glutamate-cysteine ligase , modifier subunit [Mus musculus].	Gclm	Gclm	Gclm	14630	0	0	0	0	1	0	0	1	0	0	0	0	0	0	0	1	1	0.0214559	1
gi|6680041	guanine nucleotide binding protein, alpha transducing 1 [Mus musculus].	Gnat1	Gnat1	Gnat1	14685	0	0	0	0	0	1	0	1	0	0	0	0	0	0	0	1	1	0.0214559	1
gi|31980680	glypican 3 [Mus musculus].	Gpc3	Gpc3	Gpc3	14734	0	0	1	1	0	0	0	2	0	0	0	0	0	0	0	0.538462	1	0.000860596	1
gi|111378397	glycosylphosphatidylinositol specific phospholipase D1 [Mus musculus].	Gpld1	Gpld1	Gpld1	14756	0	0	0	0	0	1	0	1	0	0	0	0	0	0	0	1	1	0.0214559	1
gi|6680083	growth factor receptor bound protein 2 [Mus musculus].	Grb2	Grb2	Grb2	14784	0	0	0	1	0	0	0	1	0	0	0	0	0	0	0	1	1	0.0214559	1		Y
gi|41680705	glutamate receptor, ionotropic, NMDA2A (epsilon 1) [Mus musculus].	Grin2a	Grin2a	Grin2a	14811	0	0	0	0	0	1	0	1	0	0	0	0	0	0	0	1	1	0.0214559	1		Y
gi|91932791	thyroid hormone receptor interactor 12 [Mus musculus].	Trip12	Trip12	Trip12	14897	0	1	1	0	0	0	0	2	0	0	0	0	0	0	0	0.538462	1	0.000860596	1
gi|34734056	hemopoietic cell kinase isoform p59Hck [Mus musculus].	Hck	Hck	Hck	15162	0	0	0	0	0	0	2	1	0	0	0	0	0	0	0	1	1	0.0214559	1
gi|20799907	histone 2, H2aa1 [Mus musculus].	Hist2h2aa1	Hist2h2aa1	Hist2h2aa1	15267	0	0	3	0	0	2	0	2	0	0	0	0	0	0	0	0.538462	1	0.0419064	0.874439
gi|31542602	ELAV (embryonic lethal, abnormal vision, Drosophila)-like 1 (Hu antigen R) [Mus musculus].	Elavl1	Elavl1	Elavl1	15568	0	0	0	0	1	0	0	1	0	0	0	0	0	0	0	1	1	0.0214559	1
gi|6754356	inositol polyphosphate-5-phosphatase D [Mus musculus].	Inpp5d	Inpp5d	Inpp5d	16331	0	0	0	2	2	0	0	2	0	0	0	0	0	0	0	0.538462	1	0.000860596	1
gi|70887795	potassium voltage-gated channel, subfamily Q, member 1 [Mus musculus].	Kcnq1	Kcnq1	Kcnq1	16535	0	0	0	0	0	1	0	1	0	0	0	0	0	0	0	1	1	0.0214559	1
gi|6680558	kinesin family member 1A [Mus musculus].	Kif1a	Kif1a	Kif1a	16560	0	0	0	1	0	0	0	1	0	0	0	0	0	0	0	1	1	0.0214559	1
gi|6680606	keratin complex 1, acidic, gene 19 [Mus musculus].	Krt19	Krt19	Krt19	16669	0	0	2	0	0	5	0	2	0	0	0	0	0	0	0	0.538462	1	0.000863145	1
gi|82966388	PREDICTED: similar to keratin associated protein 8-1 [Mus musculus].	Krtap8-1	Krtap8-1	Krtap8-1	16703	0	0	0	1	0	0	0	1	0	0	0	0	0	0	0	1	1	0.0214559	1
gi|117168301	laminin, alpha 1 precursor [Mus musculus].	Lama1	Lama1	Lama1	16772	0	0	1	0	1	0	0	2	0	0	0	0	0	0	0	0.538462	1	0.000860596	1
gi|82995771	PREDICTED: laminin, alpha 3 isoform 1 [Mus musculus].	Lama3	Lama3	Lama3	16774	0	0	1	0	0	0	0	1	0	0	0	0	0	0	0	1	1	0.0214559	1
gi|6678690	LIM homeobox protein 5 [Mus musculus].	Lhx5	Lhx5	Lhx5	16873	0	0	0	0	0	0	1	1	0	0	0	0	0	0	0	1	1	0.0214559	1
gi|31559998	nucleoporin 155 [Mus musculus].	Nup155	Nup155	Nup155	170762	0	0	0	1	0	0	0	1	0	0	0	0	0	0	0	1	1	0.0214559	1
gi|33859484	minichromosome maintenance deficient 3 [Mus musculus].	Mcm3	Mcm3	Mcm3	17215	0	0	1	0	0	0	0	1	0	0	0	0	0	0	0	1	1	0.0214559	1		Y
gi|89363038	menage a trois 1 [Mus musculus].	Mnat1	Mnat1	Mnat1	17420	0	0	0	0	1	0	0	1	0	0	0	0	0	0	0	1	1	0.0214559	1		Y
gi|85702362	natriuretic peptide receptor 3 isoform a [Mus musculus].	Npr3	Npr3	Npr3	18162	0	0	0	0	0	1	0	1	0	0	0	0	0	0	0	1	1	0.0214559	1
gi|33238876	olfactory receptor 57 [Mus musculus].	Olfr57	Olfr57	OR7A17	18357	0	0	0	0	0	1	0	1	0	0	0	0	0	0	0	1	1	0.0214559	1
gi|31982724	MYB binding protein (P160) 1a [Mus musculus].	Mybbp1a	Mybbp1a	Mybbp1a	18432	0	1	1	1	0	0	0	3	0	0	0	0	0	0	0	0.244755	1	3.37506e-05	1
gi|6997239	poly(rC) binding protein 2 [Mus musculus].	Pcbp2	Pcbp2	Pcbp2	18521	0	0	1	1	0	0	0	2	0	0	0	0	0	0	0	0.538462	1	0.0123412	0.917647		Y
gi|34147045	6-phosphofructo-2-kinase/fructose-2,6-biphosphatase 2 [Mus musculus].	Pfkfb2	Pfkfb2	Pfkfb2	18640	0	0	0	1	0	0	0	1	0	0	0	0	0	0	0	1	1	0.0214559	1
gi|6679321	phosphatidylinositol 3-kinase, regulatory subunit, polypeptide 2 (p85 beta) [Mus musculus].	Pik3r2	Pik3r2	Pik3r2	18709	0	0	0	1	0	0	0	1	0	0	0	0	0	0	0	1	1	0.0214559	1
gi|84794597	protein phosphatase 3, regulatory subunit B, alpha isoform (calcineurin B, type I) [Mus musculus].	Ppp3r1	Ppp3r1	Ppp3r1	19058	0	0	0	0	0	0	1	1	0	0	0	0	0	0	0	1	1	0.0214559	1
gi|6755212	proteasome (prosome, macropain) 28 subunit, alpha [Mus musculus].	Psme1	Psme1	Psme1	19186	0	0	0	1	1	0	0	2	0	0	0	0	0	0	0	0.538462	1	0.000860596	1
gi|116517301	polypyrimidine tract binding protein 1 isoform 1 [Mus musculus].	Ptbp1	Ptbp1	Ptbp1	19205	0	0	0	0	2	0	0	1	0	0	0	0	0	0	0	1	1	0.0214559	1
gi|117168271	dicer1 [Mus musculus].	Dicer1	Dicer1	Dicer1	192119	0	0	0	0	0	1	0	1	0	0	0	0	0	0	0	1	1	0.0214559	1
gi|133505845	protein tyrosine phosphatase, non-receptor type 1 [Mus musculus].	Ptpn1	Ptpn1	Ptpn1	19246	0	1	0	0	1	0	0	2	0	0	0	0	0	0	0	0.538462	1	0.0123412	0.917647		Y
gi|25092609	protein tyrosine phosphatase, receptor type, S [Mus musculus].	Ptprs	Ptprs	Ptprs	19280	0	1	1	0	0	0	0	2	0	0	0	0	0	0	0	0.538462	1	0.000860596	1
gi|7710086	RAB10, member RAS oncogene family [Mus musculus].	Rab10	Rab10	Rab10	19325	0	0	0	0	1	0	0	1	0	0	0	0	0	0	0	1	1	0.0214559	1
gi|33859616	REV3-like, catalytic subunit of DNA polymerase zeta RAD54 like [Mus musculus].	Rev3l	Rev3l	Rev3l	19714	0	0	0	0	1	0	1	2	0	0	0	0	0	0	0	0.538462	1	0.0123412	0.917647
gi|14149647	ribosomal protein L9 [Mus musculus].	Rpl9	Rpl9	Rpl9	20005	0	0	0	0	1	0	0	1	0	0	0	0	0	0	0	1	1	0.0214559	1
gi|6677799	ribosomal protein S15 [Mus musculus].	Rps15	Rps15	Rps15	20054	0	0	1	0	0	0	0	1	0	0	0	0	0	0	0	1	1	0.0214559	1		Y
gi|94366786	PREDICTED: similar to ryanodine receptor 3 [Mus musculus].	Ryr3	Ryr3	Ryr3	20192	1	1	0	0	0	1	0	3	0	0	0	0	0	0	0	0.244755	1	3.37506e-05	1
gi|6755392	S100 calcium binding protein A6 (calcyclin) [Mus musculus].	S100a6	S100a6	S100a6	20200	0	0	0	1	0	0	0	1	0	0	0	0	0	0	0	1	1	0.0214559	1
gi|6677837	S100 calcium binding protein A9 (calgranulin B) [Mus musculus].	S100a9	S100a9	S100a9	20202	0	1	1	1	0	0	0	3	0	0	0	0	0	0	0	0.244755	1	3.37506e-05	1
gi|110626031	KH domain containing, RNA binding, signal transduction associated 1 [Mus musculus].	Khdrbs1	Khdrbs1	Khdrbs1	20218	0	0	0	1	0	0	0	1	0	0	0	0	0	0	0	1	1	0.0214559	1		Y
gi|22267440	SH3 domain protein 3 [Mus musculus].	Ostf1	Ostf1	Ostf1	20409	0	1	1	1	3	0	0	4	0	0	0	0	0	0	0	0.0979021	1	1.22607e-06	1
gi|6678001	solute carrier family 1 (neuronal/epithelial high affinity glutamate transporter, system Xag), member 1 [Mus musculus].	Slc1a1	Slc1a1	Slc1a1	20510	0	0	1	0	0	0	0	1	0	0	0	0	0	0	0	1	1	0.0214559	1
gi|19526481	spectrin alpha 1 [Mus musculus].	Spna1	Spna1	Spna1	20739	0	2	4	7	9	3	1	6	1	1	0	1	1	0	4	0.0524476	0.847826	1.81552e-06	0.973129
gi|94401407	PREDICTED: similar to Nucleolar preribosomal-associated protein 1 isoform 2 [Mus musculus].	4921511H13Rik	Urb1	Urb1	207932	0	0	1	0	0	0	0	1	0	0	0	0	0	0	0	1	1	0.0214559	1
gi|23510303	pleckstrin homology-like domain, family B, member 2 [Mus musculus].	Phldb2	Phldb2	Phldb2	208177	0	0	0	0	0	1	0	1	0	0	0	0	0	0	0	1	1	0.0214559	1
gi|126722700	Fanconi anemia, complementation group I [Mus musculus].	Fanci	Fanci	Fanci	208836	0	0	0	0	1	1	0	2	0	0	0	0	0	0	0	0.538462	1	0.000860596	1
gi|6755682	serine/threonine kinase receptor associated protein [Mus musculus].	Strap	Strap	Strap	20901	0	0	1	1	1	0	1	4	0	0	0	0	0	0	0	0.0979021	1	1.203e-06	1
gi|33942087	cyclin B3 [Mus musculus].	Ccnb3	Ccnb3	Ccnb3	209091	0	0	0	0	0	1	0	1	0	0	0	0	0	0	0	1	1	0.0214559	1		Y
gi|22165347	eukaryotic translation initiation factor 1 [Mus musculus].	Eif1	Eif1	Eif1	20918	0	0	0	0	0	0	1	1	0	0	0	0	0	0	0	1	1	0.0214559	1
gi|39930325	kinesin-like 7 [Mus musculus].	Kif15	Kif15	Kif15	209737	0	0	0	0	1	0	0	1	0	0	0	0	0	0	0	1	1	0.0214559	1
gi|82904132	PREDICTED: similar to immunity-related GTPase family, cinema 1 isoform 3 [Mus musculus].	Irgc1	Irgc1	IRGC	210145	0	0	0	0	0	0	1	1	0	0	0	0	0	0	0	1	1	0.0214559	1
gi|94404743	PREDICTED: similar to Putative Polycomb group protein ASXL1 (Additional sex combs-like protein 1) [Mus musculus].	Asxl3	Asxl3	Asxl3	211961	0	1	1	0	1	1	0	4	0	0	0	0	0	0	0	0.0979021	1	1.203e-06	1
gi|21703784	Bcl2-associated athanogene 2 [Mus musculus].	Bag2	Bag2	Bag2	213539	0	0	1	0	0	0	0	1	0	0	0	0	0	0	0	1	1	0.0214559	1
gi|32189438	transcription elongation factor A (SII), 3 [Mus musculus].	Tcea3	Tcea3	Tcea3	21401	0	0	0	0	1	0	0	1	0	0	0	0	0	0	0	1	1	0.0214559	1
gi|6756073	zinc finger E-box binding homeobox 1 [Mus musculus].	Zeb1	Zeb1	Zeb1	21417	0	0	0	0	0	0	1	1	0	0	0	0	0	0	0	1	1	0.0214559	1
gi|21314846	wingless-type MMTV integration site 9A [Mus musculus].	Wnt9a	Wnt9a	Wnt9a	216795	0	0	0	0	0	1	0	1	0	0	0	0	0	0	0	1	1	0.0214559	1
gi|61656180	WD repeat domain 50 [Mus musculus].	Utp18	Utp18	Utp18	217109	0	1	0	0	0	0	0	1	0	0	0	0	0	0	0	1	1	0.0214559	1
gi|22122503	pleckstrin homology domain containing, family H (with MyTH4 domain) member 3 [Mus musculus].	Plekhh3	Plekhh3	Plekhh3	217198	0	0	0	0	0	1	0	1	0	0	0	0	0	0	0	1	1	0.0214559	1
gi|29244002	Ras and Rab interactor 3 [Mus musculus].	Rin3	Rin3	Rin3	217835	0	0	0	0	0	1	0	1	0	0	0	0	0	0	0	1	1	0.0214559	1
gi|6755793	tissue inhibitor of metalloproteinase 3 [Mus musculus].	Timp3	Timp3	Timp3	21859	0	0	1	0	0	0	0	1	0	0	0	0	0	0	0	1	1	0.0214559	1
gi|6678357	thymidine kinase 1 [Mus musculus].	Tk1	Tk1	Tk1	21877	0	0	0	1	0	0	0	1	0	0	0	0	0	0	0	1	1	0.0214559	1		Y
gi|6755809	talin 1 [Mus musculus].	Tln1	Tln1	Tln1	21894	0	1	0	1	1	0	0	3	0	0	0	0	0	0	0	0.244755	1	3.37506e-05	1
gi|6755943	ubiquitin specific protease 4 (proto-oncogene) [Mus musculus].	Usp4	Usp4	Usp4	22258	0	2	1	1	1	0	0	4	0	0	0	0	0	0	0	0.0979021	1	1.22607e-06	1		Y
gi|31981440	vav 1 oncogene [Mus musculus].	Vav1	Vav1	Vav1	22324	0	0	0	0	0	0	1	1	0	0	0	0	0	0	0	1	1	0.0214559	1
gi|24418895	FLYWCH-type zinc finger 1 [Mus musculus].	Flywch1	Flywch1	Flywch1	224613	1	0	0	0	0	0	0	1	0	0	0	0	0	0	0	1	1	0.0214559	1
gi|33147082	HLA-B-associated transcript 3 [Mus musculus].	Bat3	Bat3	Bat3	224727	0	2	3	1	1	0	0	4	0	0	0	0	0	0	0	0.0979021	1	1.23774e-06	1
gi|22122625	3-hydroxyisobutyryl-Coenzyme A hydrolase [Mus musculus].	Hibch	Hibch	Hibch	227095	0	0	0	0	0	0	1	1	0	0	0	0	0	0	0	1	1	0.0214559	1
gi|27369952	glycosyltransferase-like domain containing 1 [Mus musculus].	Gtdc1	Gtdc1	Gtdc1	227835	0	0	0	0	0	1	0	1	0	0	0	0	0	0	0	1	1	0.0214559	1
gi|21704070	chloride channel CLIC-like 1 [Mus musculus].	Clcc1	Clcc1	Clcc1	229725	0	0	0	0	1	0	0	1	0	0	0	0	0	0	0	1	1	0.0214559	1
gi|31981898	ubiquitin specific protease 1 [Mus musculus].	Usp1	Usp1	Usp1	230484	0	0	1	0	0	0	0	1	0	0	0	0	0	0	0	1	1	0.0214559	1
gi|27370092	Tu translation elongation factor, mitochondrial [Mus musculus].	Tufm	Tufm	Tufm	233870	0	1	1	2	1	0	0	4	0	0	0	0	0	0	0	0.0979021	1	0.000278092	0.902778
gi|94385047	PREDICTED: similar to carbonic reductase 4 isoform 2 [Mus musculus].	Cbr4	Cbr4	Cbr4	234309	1	0	0	0	0	0	0	1	0	0	0	0	0	0	0	1	1	0.0214559	1
gi|85701820	cDNA sequence BC023829 [Mus musculus].	BC023829	BC023829	BC023829	236848	0	0	0	0	0	0	1	1	0	0	0	0	0	0	0	1	1	0.0214559	1
gi|27370234	coiled-coil domain containing 14 [Mus musculus].	Ccdc14	Ccdc14	Ccdc14	239839	0	1	1	0	0	0	0	2	0	0	0	0	0	0	0	0.538462	1	0.000860596	1
gi|40254201	G protein-coupled receptor 156 [Mus musculus].	Gpr156	Gpr156	Gpr156	239845	0	0	0	0	0	1	0	1	0	0	0	0	0	0	0	1	1	0.0214559	1
gi|38348566	H1 histone family, member X [Mus musculus].	H1fx	H1fx	H1fx	243529	0	0	0	0	1	0	0	1	0	0	0	0	0	0	0	1	1	0.0214559	1
gi|37059803	microcephalin [Mus musculus].	Mcph1	Mcph1	Mcph1	244329	0	0	0	0	0	1	0	1	0	0	0	0	0	0	0	1	1	0.0214559	1
gi|30425322	WD repeat domain 40C [Mus musculus].	Wdr40c	Dcaf12l2	Dcaf12l2	245403	0	0	0	0	0	1	1	2	0	0	0	0	0	0	0	0.538462	1	0.000860596	1
gi|33239114	olfactory receptor 474 [Mus musculus].	Olfr474	Olfr474	Olfr474	258488	0	0	0	0	1	0	0	1	0	0	0	0	0	0	0	1	1	0.0214559	1
gi|23346547	immunoglobulin superfamily, member 4C [Mus musculus].	Cadm4	Cadm4	Cadm4	260299	0	0	1	0	0	0	0	1	0	0	0	0	0	0	0	1	1	0.0214559	1
gi|31560517	ribosomal protein L27a [Mus musculus].	Rpl27a	Rpl27a	Rpl27a	26451	0	0	1	0	0	0	0	1	0	0	0	0	0	0	0	1	1	0.0214559	1
gi|27370486	general transcription factor IIIC, polypeptide 4 [Mus musculus].	Gtf3c4	Gtf3c4	Gtf3c4	269252	0	0	1	1	0	0	0	2	0	0	0	0	0	0	0	0.538462	1	0.0123412	0.917647
gi|7549752	cullin 1 [Mus musculus].	Cul1	Cul1	Cul1	26965	0	0	0	0	1	0	0	1	0	0	0	0	0	0	0	1	1	0.0214559	1		Y
gi|31712036	eukaryotic translation initiation factor 5A [Mus musculus].	Eif5a	Eif5a	Eif5a	276770	0	1	1	1	1	0	0	4	0	0	0	0	0	0	0	0.0979021	1	1.203e-06	1
gi|31981269	thioredoxin-like 2 [Mus musculus].	Txnl2	Glrx3	Glrx3	30926	0	0	0	1	0	0	0	1	0	0	0	0	0	0	0	1	1	0.0214559	1
gi|40556391	transforming acidic coiled-coil containing protein 1 short isoform [Mus musculus].	Tacc1	Tacc1	Tacc1	320165	0	0	1	0	0	0	1	2	0	0	0	0	0	0	0	0.538462	1	0.000860596	1
gi|94407202	PREDICTED: similar to BCL6 co-repressor-like 1 [Mus musculus].	Bcorl1	Bcorl1	Bcorl1	320376	0	1	0	1	0	0	0	2	0	0	0	0	0	0	0	0.538462	1	0.000860596	1
gi|83627724	hypothetical protein LOC320609 isoform b [Mus musculus].	D330017J20Rik	Fam40b	Fam40b	320609	0	0	0	0	0	1	0	1	0	0	0	0	0	0	0	1	1	0.0214559	1
gi|29244374	hypothetical protein LOC328561 [Mus musculus].	9130218O11Rik	Apol10b	Apol10b	328561	0	0	1	0	0	0	0	1	0	0	0	0	0	0	0	1	1	0.0214559	1
gi|28491531	PREDICTED: similar to ribosomal protein S8 isoform 1 [Mus musculus].	LOC330948	Rps8	Rps8	330948	0	0	0	0	0	1	0	1	0	0	0	0	0	0	0	1	1	0.0214559	1
gi|41235755	G protein-coupled receptor 176 [Mus musculus].	Gpr176	Gpr176	Gpr176	381413	0	0	0	1	0	0	0	1	0	0	0	0	0	0	0	1	1	0.0214559	1
gi|62909983	cleavage and polyadenylation specific factor 6 [Mus musculus].	Cpsf6	Cpsf6	Cpsf6	432508	0	0	1	0	1	0	0	2	0	0	0	0	0	0	0	0.538462	1	0.000860596	1
gi|82958682	PREDICTED: similar to bridging integrator 2 (predicted) [Mus musculus].	LOC432983	Bin2	Bin2	432983	0	1	1	0	0	0	0	2	0	0	0	0	0	0	0	0.538462	1	0.000860596	1
gi|94407978	PREDICTED: similar to M phase phosphoprotein 6 [Mus musculus].	LOC436217	Mphosph6	Mphosph6	436217	0	0	0	0	0	0	1	1	0	0	0	0	0	0	0	1	1	0.0214559	1
gi|31980859	Rho guanine nucleotide exchange factor (GEF7) [Mus musculus].	Arhgef7	Arhgef7	Arhgef7	54126	0	0	0	1	0	0	0	1	0	0	0	0	0	0	0	1	1	0.0214559	1
gi|94383550	PREDICTED: similar to Microtubule-associated serine/threonine-protein kinase 3 [Mus musculus].	Mast3	Mast3	Mast3	546071	0	0	0	0	0	1	1	2	0	0	0	0	0	0	0	0.538462	1	0.000860596	1
gi|82898775	PREDICTED: hypothetical protein [Mus musculus].	LOC546886	LOC546886	LOC546886	546886	0	0	0	0	0	1	0	1	0	0	0	0	0	0	0	1	1	0.0214559	1
gi|31980922	eukaryotic translation elongation factor 1 beta 2 [Mus musculus].	Eef1b2	Eef1b2	Eef1b2	55949	0	0	0	1	1	0	0	2	0	0	0	0	0	0	0	0.538462	1	0.0123412	0.917647
gi|46909602	SAM domain- and HD domain-containing protein 1 [Mus musculus].	Samhd1	Samhd1	Samhd1	56045	0	2	1	1	1	0	0	4	0	0	0	0	0	0	0	0.0979021	1	1.22607e-06	1
gi|11464971	pleckstrin [Mus musculus].	Plek	Plek	Plek	56193	0	1	2	2	1	0	0	4	0	0	0	0	0	0	0	0.0979021	1	1.23384e-06	1
gi|9790159	phosphatidylinositol transfer protein, beta [Mus musculus].	Pitpnb	Pitpnb	Pitpnb	56305	0	1	0	0	0	0	0	1	0	0	0	0	0	0	0	1	1	0.0214559	1
gi|114145495	par-6 (partitioning defective 6,) homolog alpha isoform 1 [Mus musculus].	Pard6a	Pard6a	Pard6a	56513	0	0	0	0	0	1	0	1	0	0	0	0	0	0	0	1	1	0.0214559	1
gi|10048418	T-box 20 isoform b [Mus musculus].	Tbx20	Tbx20	Tbx20	57246	0	0	0	0	0	1	0	1	0	0	0	0	0	0	0	1	1	0.0214559	1
gi|15805028	interferon-stimulated protein [Mus musculus].	Isg20	Isg20	Isg20	57444	0	0	0	0	0	0	1	1	0	0	0	0	0	0	0	1	1	0.0214559	1
gi|23956112	ring finger protein 8 [Mus musculus].	Rnf8	Rnf8	Rnf8	58230	0	0	0	0	0	0	1	1	0	0	0	0	0	0	0	1	1	0.0214559	1
gi|54607112	Erbb2 interacting protein isoform 2 [Mus musculus].	Erbb2ip	Erbb2ip	Erbb2ip	59079	0	0	0	0	0	1	0	1	0	0	0	0	0	0	0	1	1	0.0214559	1
gi|82880886	PREDICTED: similar to 60S ribosomal protein L6 (TAX-responsive enhancer element binding protein 107) (TAXREB107) [Mus musculus].	LOC620213	Rpl6	Rpl6	620213	0	0	0	1	0	0	0	1	0	0	0	0	0	0	0	1	1	0.0214559	1
gi|82995895	PREDICTED: similar to ribosomal protein L24-like [Mus musculus].	LOC623867	Rsl24d1	Rsl24d1	623867	0	0	0	0	0	0	1	1	0	0	0	0	0	0	0	1	1	0.0214559	1
gi|94386023	PREDICTED: similar to zinc finger protein 426 [Mus musculus].	LOC624824	Zfp42	Zfp42	624824	0	0	0	0	0	1	0	1	0	0	0	0	0	0	0	1	1	0.0214559	1
gi|82959202	PREDICTED: similar to ribosomal protein S18 [Mus musculus].	LOC625835	Rps18	Rps18	625835	0	0	0	0	0	2	0	1	0	0	0	0	0	0	0	1	1	0.0214559	1
gi|83014618	PREDICTED: similar to Igh protein [Mus musculus].	LOC631064	LOC631064	LOC631064	631064	0	0	1	0	0	0	0	1	0	0	0	0	0	0	0	1	1	0.0214559	1
gi|82881172	PREDICTED: similar to Peroxiredoxin-2 (Thioredoxin peroxidase 1) (Thioredoxin-dependent peroxide reductase 1) (Thiol-specific antioxidant protein) (TSA) isoform 2 [Mus musculus].	LOC633295	LOC633295	LOC633295	633295	0	1	0	0	2	0	0	2	0	0	0	0	0	0	0	0.538462	1	0.0419064	0.89313
gi|82931192	PREDICTED: similar to Leucine-rich repeat-containing protein 2 isoform 2 [Mus musculus].	LOC634286	Lrrc2	Lrrc2	634286	0	0	1	0	0	0	0	1	0	0	0	0	0	0	0	1	1	0.0214559	1
gi|82905418	PREDICTED: similar to ribosomal protein L23a [Mus musculus].	LOC636444	Gm3362	Gm3362	636444	0	0	0	0	1	0	0	1	0	0	0	0	0	0	0	1	1	0.0214559	1
gi|94377478	PREDICTED: similar to Ig kappa chain V-V region MPC11 precursor [Mus musculus].	LOC637227	LOC637227	LOC637227	637227	0	0	0	2	0	0	0	1	0	0	0	0	0	0	0	1	1	0.0214559	1
gi|13928670	vacuolar protein sorting 35 [Mus musculus].	Vps35	Vps35	Vps35	65114	0	2	0	1	0	0	0	2	0	0	0	0	0	0	0	0.538462	1	0.013692	0.89313
gi|21312022	peptidylprolyl isomerase H [Mus musculus].	Ppih	Ppih	Ppih	66101	0	0	0	0	0	1	0	1	0	0	0	0	0	0	0	1	1	0.0214559	1
gi|15277331	FK506 binding protein 11 [Mus musculus].	Fkbp11	Fkbp11	Fkbp11	66120	0	0	0	0	0	1	0	1	0	0	0	0	0	0	0	1	1	0.0214559	1
gi|13384784	ubiquitin-like 5 [Mus musculus].	Ubl5	Ubl5	Ubl5	66177	0	0	0	0	0	1	0	1	0	0	0	0	0	0	0	1	1	0.0214559	1
gi|114158675	serine (or cysteine) proteinase inhibitor, clade B, member 1a [Mus musculus].	Serpinb1a	Serpinb1a	Serpinb1a	66222	0	0	0	1	0	0	0	1	0	0	0	0	0	0	0	1	1	0.0214559	1
gi|34328329	dosage compensation-related protein DPY30 [Mus musculus].	2810410M20Rik	Dpy30	Dpy30	66310	0	0	0	1	0	0	0	1	0	0	0	0	0	0	0	1	1	0.0214559	1
gi|115298670	U5 snRNP-specific protein (Prp8-binding) [Mus musculus].	Wdr57	Snrnp40	Snrnp40	66585	0	0	0	1	1	0	0	2	0	0	0	0	0	0	0	0.538462	1	0.000860596	1
gi|12963599	cyclin H [Mus musculus].	Ccnh	Ccnh	Ccnh	66671	0	0	0	1	0	0	0	1	0	0	0	0	0	0	0	1	1	0.0214559	1		Y
gi|40254514	GTPase activating protein and VPS9 domains 1 [Mus musculus].	Gapvd1	Gapvd1	Gapvd1	66691	0	0	0	0	1	0	0	1	0	0	0	0	0	0	0	1	1	0.0214559	1
gi|27754120	4921506I22Rik protein [Mus musculus].	Rbm4b	Rbm4b	Rbm4b	66704	0	1	0	0	0	1	0	2	0	0	0	0	0	0	0	0.538462	1	0.0123412	0.917647
gi|38194232	apoptosis regulator BCL-G [Mus musculus].	Bcl2l14	Bcl2l14	Bcl2l14	66813	0	0	0	0	0	1	0	1	0	0	0	0	0	0	0	1	1	0.0214559	1
gi|94377098	PREDICTED: similar to hCG2042334 [Mus musculus].	EG668210	EG668210	EG668210	668210	0	0	0	1	0	0	0	1	0	0	0	0	0	0	0	1	1	0.0214559	1
gi|94369934	PREDICTED: hypothetical protein [Mus musculus].	LOC668869	LOC668869	LOC668869	668869	0	0	0	0	1	0	0	1	0	0	0	0	0	0	0	1	1	0.0214559	1
gi|94395953	PREDICTED: hypothetical protein [Mus musculus].	LOC669420	LOC669420	LOC669420	669420	0	0	0	0	0	1	0	1	0	0	0	0	0	0	0	1	1	0.0214559	1
gi|13385700	hypothetical protein LOC67483 [Mus musculus].	1700028P14Rik	AV209940	AV209940	67483	0	0	0	0	0	0	1	1	0	0	0	0	0	0	0	1	1	0.0214559	1
gi|30794458	component of oligomeric golgi complex 6 [Mus musculus].	Cog6	Cog6	Cog6	67542	0	1	0	0	0	0	0	1	0	0	0	0	0	0	0	1	1	0.0214559	1
gi|94374500	PREDICTED: hypothetical protein [Mus musculus].	LOC676322	LOC676322	LOC676322	676322	0	0	0	0	0	0	1	1	0	0	0	0	0	0	0	1	1	0.0214559	1
gi|94369372	PREDICTED: hypothetical protein [Mus musculus].	LOC676357	LOC676357	LOC676357	676357	0	0	0	0	0	1	0	1	0	0	0	0	0	0	0	1	1	0.0214559	1
gi|13385848	F-box only protein 32 [Mus musculus].	Fbxo32	Fbxo32	Fbxo32	67731	0	1	0	0	0	0	0	1	0	0	0	0	0	0	0	1	1	0.0214559	1		Y
gi|40254244	loss of heterozygosity, 11, chromosomal region 2, gene A homolog [Mus musculus].	Loh11cr2a	Vwa5a	Vwa5a	67776	0	0	1	1	1	0	0	3	0	0	0	0	0	0	0	0.244755	1	3.37506e-05	1
gi|18250284	isocitrate dehydrogenase 3 (NAD+) alpha [Mus musculus].	Idh3a	Idh3a	Idh3a	67834	0	0	0	0	0	0	1	1	0	0	0	0	0	0	0	1	1	0.0214559	1
gi|13386106	nudix (nucleoside diphosphate linked moiety X)-type motif 21 [Mus musculus].	Nudt21	Nudt21	Nudt21	68219	0	0	1	1	1	0	0	3	0	0	0	0	0	0	0	0.244755	1	0.0160496	0.806897
gi|31044429	required for meiotic nuclear division 5 homolog A [Mus musculus].	Rmnd5a	Rmnd5a	Rmnd5a	68477	0	0	0	0	0	1	0	1	0	0	0	0	0	0	0	1	1	0.0214559	1
gi|94405793	PREDICTED: similar to heterogeneous nuclear ribonucleoprotein U [Mus musculus].	Hnrpul2	Hnrnpul2	HNRNPUL2	68693	0	0	0	0	0	1	0	1	0	0	0	0	0	0	0	1	1	0.0214559	1
gi|94400529	PREDICTED: similar to bactin1 [Mus musculus].	1810012N18Rik	Lrrc58	Lrrc58	69110	0	0	0	0	0	0	1	1	0	0	0	0	0	0	0	1	1	0.0214559	1
gi|75677555	peroxidasin [Mus musculus].	Pxdn	Pxdn	Pxdn	69675	0	0	0	0	0	1	0	1	0	0	0	0	0	0	0	1	1	0.0214559	1
gi|51093867	carbamoyl-phosphate synthetase 2, aspartate transcarbamylase, and dihydroorotase [Mus musculus].	Cad	Cad	Cad	69719	0	1	0	0	1	0	0	2	0	0	0	0	0	0	0	0.538462	1	0.000860596	1
gi|31541947	forty-two-three domain containing 1 [Mus musculus].	Fyttd1	Fyttd1	Fyttd1	69823	0	1	0	0	0	0	0	1	0	0	0	0	0	0	0	1	1	0.0214559	1
gi|94374844	PREDICTED: SEC3-like 1 isoform 6 [Mus musculus].	Exoc1	Exoc1	Exoc1	69940	0	0	0	0	0	0	1	1	0	0	0	0	0	0	0	1	1	0.0214559	1
gi|51921279	hypothetical protein LOC70227 [Mus musculus].	3000002G13Rik	Zfp619	Zfp619	70227	0	1	0	0	0	0	0	1	0	0	0	0	0	0	0	1	1	0.0214559	1
gi|18875324	DAZ associated protein 1 [Mus musculus].	Dazap1	Dazap1	Dazap1	70248	0	0	0	0	1	0	0	1	0	0	0	0	0	0	0	1	1	0.0214559	1
gi|22296587	coiled-coil domain containing 99 [Mus musculus].	Ccdc99	Ccdc99	Ccdc99	70385	0	0	0	1	0	0	0	1	0	0	0	0	0	0	0	1	1	0.0214559	1
gi|118130870	hypothetical protein LOC70559 [Mus musculus].	5730442P18Rik	Sh3d20	Sh3d20	70559	0	0	1	0	0	1	0	2	0	0	0	0	0	0	0	0.538462	1	0.000860596	1
gi|94385841	PREDICTED: similar to KIAA0999 protein [Mus musculus].	BC033915	Sik3	Sik3	70661	0	0	0	0	0	1	0	1	0	0	0	0	0	0	0	1	1	0.0214559	1
gi|18201859	5'-nucleotidase, cytosolic IB [Mus musculus].	Nt5c1b	Nt5c1b	Nt5c1b	70881	0	1	0	0	0	0	0	1	0	0	0	0	0	0	0	1	1	0.0214559	1
gi|27229118	methyltransferase like 7B [Mus musculus].	Mettl7b	Mettl7b	Mettl7b	71664	0	1	0	0	0	0	0	1	0	0	0	0	0	0	0	1	1	0.0214559	1
gi|31560090	hypothetical protein LOC71772 [Mus musculus].	1300012G16Rik	Plbd2	Plbd2	71772	0	0	0	1	1	0	0	2	0	0	0	0	0	0	0	0.538462	1	0.000860596	1
gi|40789239	hypothetical protein LOC71782 [Mus musculus].	D5Ertd585e	Ankle2	Ankle2	71782	0	0	0	0	0	0	1	1	0	0	0	0	0	0	0	1	1	0.0214559	1
gi|13386282	cytochrome P450, family 2, subfamily c, polypeptide 55 [Mus musculus].	Cyp2c55	Cyp2c55	Cyp2c55	72082	0	0	0	0	0	1	0	1	0	0	0	0	0	0	0	1	1	0.0214559	1
gi|62821774	defective in sister chromatid cohesion homolog 1 [Mus musculus].	2600005O03Rik	Dscc1	Dscc1	72107	0	0	0	0	0	1	0	1	0	0	0	0	0	0	0	1	1	0.0214559	1
gi|12963793	RIKEN cDNA 1810009J06 [Mus musculus].	1810009J06Rik	Gm2663	Gm2663	73626	0	0	0	0	0	0	1	1	0	0	0	0	0	0	0	1	1	0.0214559	1
gi|116089322	protease, serine, 15 [Mus musculus].	Lonp1	Lonp1	Lonp1	74142	0	0	1	0	0	0	0	1	0	0	0	0	0	0	0	1	1	0.0214559	1
gi|51776221	PREDICTED: RNA binding motif 31, Y-linked [Mus musculus].	Rbm31y	Rbm31y	Rbm31y	74484	0	0	0	0	0	1	1	2	0	0	0	0	0	0	0	0.538462	1	0.0123412	0.917647
gi|21313004	hypothetical protein LOC75660 [Mus musculus].	1810054G18Rik	Lin37	Lin37	75660	0	0	1	0	0	0	0	1	0	0	0	0	0	0	0	1	1	0.0214559	1		Y
gi|15011884	meningioma expressed antigen 5 (hyaluronidase) [Mus musculus].	Mgea5	Mgea5	Mgea5	76055	0	1	0	0	0	0	0	1	0	0	0	0	0	0	0	1	1	0.0214559	1
gi|94401946	PREDICTED: hypothetical protein LOC76448 isoform 3 [Mus musculus].	2310014H01Rik	AA407849	AA407849	76448	0	0	0	0	0	1	0	1	0	0	0	0	0	0	0	1	1	0.0214559	1
gi|65301143	testes-specific heterogenous nuclear ribonucleoprotein G-T [Mus musculus].	1700012H05Rik	Rbmxl2	Rbmxl2	76572	0	0	0	0	0	1	0	1	0	0	0	0	0	0	0	1	1	0.0214559	1
gi|112363072	actin related protein 2/3 complex, subunit 2 [Mus musculus].	Arpc2	Arpc2	Arpc2	76709	0	0	1	0	0	0	0	1	0	0	0	0	0	0	0	1	1	0.0214559	1
gi|21313308	heterogeneous nuclear ribonucleoprotein M [Mus musculus].	Hnrpm	Hnrnpm	HNRNPM	76936	0	1	1	1	2	0	0	4	0	0	0	0	1	0	1	0.293706	0.810811	0.00111794	0.874439
gi|30424928	hypothetical protein LOC78286 [Mus musculus].	5330421F07Rik	Nav2	Nav2	78286	0	0	1	0	0	0	0	1	0	0	0	0	0	0	0	1	1	0.0214559	1
gi|82950147	PREDICTED: desmoplakin isoform 1 [Mus musculus].	Dsp			109620	0	0	4	0	0	8	0	2	1	0	0	0	0	0	1	0.538462	0.911392	0.15814	0.858716
gi|110347469	pregnancy zone protein [Mus musculus].	Pzp			11287	0	0	0	0	1	0	0	1	0	0	0	0	0	0	0	1	1	0.179703	0.847826
gi|6753320	chaperonin subunit 3 (gamma) [Mus musculus].	Cct3			12462	0	0	0	0	1	0	0	1	0	0	0	0	0	0	0	1	1	0.179703	0.847826
gi|13385624	eukaryotic translation initiation factor 2, subunit 1 alpha [Mus musculus].	Eif2s1			13665	0	0	0	0	0	0	1	1	0	0	0	0	0	0	0	1	1	0.179703	0.847826
gi|28395018	junction plakoglobin [Mus musculus].	Jup			16480	0	0	1	0	0	6	0	2	0	0	0	0	0	0	0	0.538462	1	0.106695	0.847826
gi|6754524	lactate dehydrogenase 1, A chain [Mus musculus].	Ldha			16828	0	0	0	0	1	0	0	1	0	0	0	0	0	0	0	1	1	0.179703	0.847826
gi|31982122	phospholipase C, beta 3 [Mus musculus].	Plcb3			18797	0	0	0	1	0	0	0	1	0	0	0	0	0	0	0	1	1	0.179703	0.847826
gi|8394024	protein phosphatase 2a, catalytic subunit, beta isoform [Mus musculus].	Ppp2cb			19053	0	0	0	0	1	0	0	1	0	0	0	0	0	0	0	1	1	0.179703	0.847826
gi|31981515	ribosomal protein L7 [Mus musculus].	Rpl7			19989	0	0	0	1	0	0	0	1	0	0	0	0	0	0	0	1	1	0.179703	0.847826
gi|6677795	polymerase (RNA) II (DNA directed) polypeptide A [Mus musculus].	Polr2a			20020	0	0	0	0	1	0	0	1	0	0	0	0	0	0	0	1	1	0.179703	0.847826
gi|119226235	nuclear receptor co-repressor 2 [Mus musculus].	Ncor2			20602	0	0	0	0	0	1	0	1	0	0	0	0	0	0	0	1	1	0.179703	0.847826
gi|6678265	t-complex testis expressed 1 [Mus musculus].	Dynlt1			21648	0	0	0	1	0	0	0	1	0	0	0	0	0	0	0	1	1	0.179703	0.847826
gi|6755787	tripartite motif protein 28 [Mus musculus].	Trim28			21849	0	0	0	0	1	0	0	1	0	0	0	0	0	0	0	1	1	0.179703	0.847826
gi|6678413	triosephosphate isomerase 1 [Mus musculus].	Tpi1			21991	0	0	0	0	1	0	0	1	0	0	0	0	0	0	0	1	1	0.179703	0.847826
gi|85861178	Rho GTPase activating protein 28 [Mus musculus].	Arhgap28			268970	0	0	0	0	0	1	0	1	0	0	0	0	0	0	0	1	1	0.179703	0.847826
gi|28893195	hypothetical protein LOC320549 [Mus musculus].	D5Ertd577e			320549	0	1	0	0	0	0	0	1	0	0	0	0	0	0	0	1	1	0.179703	0.847826
gi|56090231	WD repeat domain 22 [Mus musculus].	Wdr22			320808	0	0	0	0	0	1	0	1	0	0	0	0	0	0	0	1	1	0.179703	0.847826
gi|51762957	PREDICTED: similar to ZNF91L isoform 1 [Mus musculus].	BC063263			434178	0	0	0	0	0	0	1	1	0	0	0	0	0	0	0	1	1	0.179703	0.847826
gi|30794474	mitchondrial ribosomal protein S7 [Mus musculus].	Mrps7			50529	0	0	1	0	0	0	0	1	0	0	0	0	0	0	0	1	1	0.179703	0.847826
gi|8394027	alpha isoform of regulatory subunit A, protein phosphatase 2 [Mus musculus].	Ppp2r1a			51792	0	0	0	0	1	0	0	1	0	0	0	0	0	0	0	1	1	0.179703	0.847826
gi|31543902	thioredoxin-like 1 [Mus musculus].	Txnl1			53382	0	0	0	1	0	0	0	1	0	0	0	0	0	0	0	1	1	0.179703	0.847826
gi|9910228	FK506 binding protein 12-rapamycin associated protein 1 [Mus musculus].	Frap1			56717	0	2	2	3	0	0	0	3	0	0	0	0	0	0	0	0.244755	1	0.0677921	0.829787
gi|94385873	PREDICTED: similar to Glyceraldehyde-3-phosphate dehydrogenase (GAPDH) [Mus musculus].	LOC640374			640374	0	0	0	0	0	1	0	1	0	0	0	0	0	0	0	1	1	0.179703	0.847826
gi|13385552	ribosomal protein L39 [Mus musculus].	Rpl39			67248	0	0	1	0	0	0	0	1	0	0	0	0	0	0	0	1	1	0.179703	0.847826
gi|94395663	PREDICTED: zinc finger, SWIM domain containing 6 [Mus musculus].	Zswim6			67263	0	0	0	0	0	2	0	1	0	0	0	0	0	0	0	1	1	0.166173	0.917647
gi|94388876	PREDICTED: similar to neuron navigator 3 isoform 2 [Mus musculus].	LOC676640			676640	0	0	0	0	0	1	0	1	0	0	0	0	0	0	0	1	1	0.179703	0.847826
gi|21539657	HemK methyltransferase family member 1 [Mus musculus].	Hemk1			69536	0	0	0	0	0	1	0	1	0	0	0	0	0	0	0	1	1	0.179703	0.847826
gi|70778909	apoptosis-inducing factor like [Mus musculus].	Aifm3			72168	0	1	0	0	0	0	0	1	0	0	0	0	0	0	0	1	1	0.179703	0.847826
gi|94399777	PREDICTED: similar to cleavage and polyadenylation specific factor 1 [Mus musculus].	Cpsf1			94230	0	0	1	0	0	0	0	1	0	0	0	0	0	0	0	1	1	0.179703	0.847826
gi|124301201	ovarian zinc finger protein [Mus musculus].	Nfxl1			100978	0	0	0	0	0	0	0	0	0	0	0	0	0	1	1	0.923077	0	0.716503	0
gi|30725754	protein kinase D2 [Mus musculus].	Prkd2			101540	0	1	1	1	0	0	0	3	0	1	0	0	1	0	2	1	0.5625	0.0160496	0.769737
gi|19527174	splicing factor 3b, subunit 3 [Mus musculus].	Sf3b3			101943	0	2	1	2	0	1	0	4	5	4	0	5	8	4	5	0.02331	0.165138	0.0104577	0.106315
gi|54312129	mitochondrial tumor suppressor 1 isoform 1 [Mus musculus].	Mtus1			102103	0	0	0	0	0	0	0	0	0	0	0	0	0	1	1	0.923077	0	0.716503	0
gi|75832039	sorting nexin 25 [Mus musculus].	Snx25			102141	0	0	0	0	0	1	0	1	0	0	0	0	0	0	0	1	1	0.798517	0.382353
gi|82973377	PREDICTED: synaptojanin 1 [Mus musculus].	Synj1			104015	11	30	28	26	40	43	16	7	38	37	4	35	48	4	6	0.907925	0.50043	0.291157	0.557184
gi|31982535	spermatogenesis associated 7 [Mus musculus].	Spata7			104871	0	0	0	0	0	0	0	0	0	0	0	0	1	0	1	0.923077	0	0.573683	0
gi|82949186	PREDICTED: peripherial benzodiazepine receptor associated protein isoform 4 [Mus musculus].	BC016423			105203	0	0	0	0	0	0	0	0	0	0	0	0	0	1	1	0.923077	0	0.573683	0
gi|19527344	serine/threonine kinase 38 [Mus musculus].	Stk38			106504	0	3	4	4	3	2	2	6	3	2	0	3	3	0	4	0.484848	0.583784	0.00275895	0.769737
gi|94401552	PREDICTED: RNA binding motif protein 16 isoform 1 [Mus musculus].	Rbm16			106583	0	0	0	0	0	0	0	0	0	0	0	0	0	1	1	0.923077	0	0.716503	0
gi|58037145	small nuclear ribonucleoprotein D2 [Mus musculus].	Snrpd2			107686	0	1	1	1	0	0	0	3	1	1	0	1	1	0	4	0.7669	0.391304	0.278771	0.305483
gi|54291704	phosphofurin acidic cluster sorting protein 1 [Mus musculus].	Pacs1			107975	0	0	0	0	1	0	0	1	0	0	0	0	0	0	0	1	1	0.59438	0.65
gi|18158420	calcium/calmodulin-dependent protein kinase II, delta isoform 3 [Mus musculus].	Camk2d			108058	0	1	0	3	2	0	0	3	0	0	0	1	1	0	2	0.60373	0.72	0.0242855	0.847826
gi|94373681	PREDICTED: rearranged L-myc fusion sequence [Mus musculus].	Rlf			109263	0	0	0	0	0	0	1	1	0	0	0	0	2	0	1	0.923077	0.3	0.820821	0.481481
gi|21704182	kinesin family member 22 [Mus musculus].	Kif22			110033	0	1	0	0	0	0	1	2	0	0	0	0	0	0	0	0.538462	1	0.302057	0.690265
gi|33859809	fibrinogen, B beta polypeptide [Mus musculus].	Fgb			110135	0	0	0	0	0	0	0	0	0	1	0	0	0	0	1	0.923077	0	0.119104	0
gi|145301549	hemoglobin alpha, adult chain 2 [Mus musculus].	Hba-a2			110257	0	3	3	3	4	0	1	5	1	2	0	1	3	5	5	0.98951	0.5	0.0619748	0.722222
gi|20911031	keratin complex 2, basic, gene 5 [Mus musculus].	Krt5			110308	0	1	4	1	1	4	1	6	3	1	0	2	3	8	5	0.522145	0.376963	0.813213	0.428964
gi|90568038	ATP-binding cassette 1, sub-family A, member 1 [Mus musculus].	Abca1			11303	0	0	0	0	0	0	0	0	0	0	0	0	0	1	1	0.923077	0	0.716503	0
gi|16716569	protease, serine, 1 [Mus musculus].	Prss1			114228	0	1	1	1	1	1	1	6	1	1	0	1	1	0	4	0.874126	0.5625	0.0233253	0.690265
gi|94372354	PREDICTED: similar to Microtubule-actin crosslinking factor 1 (Actin cross-linking family 7) isoform 21 [Mus musculus].	Macf1			11426	0	0	0	0	0	0	0	0	0	0	0	0	1	0	1	0.923077	0	0.283647	0
gi|31542070	acid phosphatase 1, soluble [Mus musculus].	Acp1			11431	0	0	0	0	0	0	0	0	0	0	0	0	1	0	1	0.923077	0	0.716503	0
gi|21357425	keratin complex 2, basic, gene 20 [Mus musculus].	Krt82			114566	2	0	0	0	0	0	0	1	2	0	0	0	0	0	1	1	0.461538	0.594809	0.65
gi|6671509	actin, beta, cytoplasmic [Mus musculus].	Actb			11461	8	18	15	19	22	18	19	7	20	20	4	21	27	3	6	0.613054	0.517766	0.0263785	0.600543
gi|14192922	actin, alpha, cardiac [Mus musculus].	Actc1			11464	5	14	0	14	17	15	0	5	12	13	0	0	20	2	4	0.589744	0.54242	0.181913	0.618896
gi|16716589	ribosomal protein L31 [Mus musculus].	Rpl31			114641	0	1	0	1	0	0	0	2	0	1	0	1	1	0	3	0.825175	0.363636	0.302057	0.690265
gi|6671507	actin, alpha 2, smooth muscle, aorta [Mus musculus].	Acta2			11475	0	0	11	0	0	15	0	2	12	13	0	14	20	0	4	0.19697	0.274165	0.667742	0.632959
gi|7304861	adducin 1 (alpha) isoform 2 [Mus musculus].	Add1			11518	0	3	2	2	2	0	0	4	1	2	0	4	3	0	4	0.726107	0.435484	0.080203	0.69505
gi|33859506	albumin 1 [Mus musculus].	Alb1			11657	0	0	0	0	0	0	0	0	1	0	0	1	0	5	3	0.13986	0	0.141753	0
gi|85702366	ankyrin repeat and FYVE domain containing 1 [Mus musculus].	Ankfy1			11736	0	1	2	5	2	0	0	4	0	1	0	0	2	0	2	0.440559	0.740741	0.000795403	0.917647
gi|88853578	adaptor protein complex AP-1, beta 1 subunit [Mus musculus].	Ap1b1			11764	0	0	0	0	0	0	0	0	2	0	0	0	1	0	2	0.384615	0	0.335502	0
gi|6671561	adaptor protein complex AP-2, alpha 1 subunit isoform a [Mus musculus].	Ap2a1			11771	0	2	2	2	3	2	0	5	0	4	0	3	5	0	3	0.778555	0.44	0.186537	0.605078
gi|40254646	adaptor protein complex AP-2, alpha 2 subunit [Mus musculus].	Ap2a2			11772	0	0	0	0	3	0	0	1	4	3	0	3	5	0	4	0.107226	0.146341	0.512834	0.400685
gi|6753074	adaptor protein complex AP-2, mu1 [Mus musculus].	Ap2m1			11773	0	0	0	0	0	0	0	0	0	0	0	0	1	0	1	0.923077	0	0.397701	0
gi|12963527	actin related protein 2/3 complex, subunit 1B [Mus musculus].	Arpc1b			11867	0	0	0	1	1	0	0	2	1	0	0	1	2	0	3	0.564103	0.3	0.471901	0.58209
gi|18252782	serine (or cysteine) proteinase inhibitor, clade C (antithrombin), member 1 [Mus musculus].	Serpinc1			11905	0	0	0	0	0	0	0	0	0	0	0	0	0	1	1	0.923077	0	0.716503	0
gi|19705578	vacuolar H+ATPase B2 [Mus musculus].	Atp6v1b2			11966	0	0	0	0	0	0	0	0	0	0	0	0	1	0	1	0.923077	0	0.202956	0
gi|111074522	protocadherin 15 [Mus musculus].	Pcdh15			11994	0	0	0	0	0	0	0	0	0	0	0	0	0	1	1	0.923077	0	0.573683	0
gi|114326457	brain derived neurotrophic factor isoform 2 [Mus musculus].	Bdnf			12064	0	0	0	0	0	0	0	0	0	0	0	0	0	1	1	0.923077	0	0.716503	0
gi|33859516	bicaudal D homolog 1 [Mus musculus].	Bicd1			12121	1	1	1	0	0	0	0	3	1	0	0	0	0	0	1	0.685315	0.72	0.000639551	0.943548
gi|124286805	complement component 1, q subcomponent, A chain [Mus musculus].	C1qa			12259	1	1	1	2	3	2	0	6	2	4	0	2	3	0	4	0.628205	0.437956	0.358743	0.558739
gi|6753220	complement component 1, q subcomponent, B chain [Mus musculus].	C1qb			12260	0	1	2	1	0	0	0	3	0	0	0	0	3	0	1	0.685315	0.533333	0.37888	0.336207
gi|112181167	complement component 1, q subcomponent binding protein [Mus musculus].	C1qbp			12261	0	1	2	1	0	0	0	3	1	0	0	0	0	0	1	0.538462	0.774194	0.0240162	0.847826
gi|113680120	complement component 1, q subcomponent, gamma polypeptide [Mus musculus].	C1qc			12262	0	1	1	0	2	0	0	3	2	2	0	2	3	0	4	0.19697	0.275862	0.0972339	0.32636
gi|6680832	calmodulin 2 [Mus musculus].	Calm2			12314	1	2	2	2	2	4	1	7	2	2	0	2	2	1	5	0.645688	0.571429	0.473276	0.545455
gi|33468887	capping protein (actin filament) muscle Z-line, alpha 1 [Mus musculus].	Capza1			12340	1	3	2	2	3	3	0	6	4	3	0	4	3	0	4	0.568765	0.461538	0.00323994	0.764706
gi|6671672	capping protein (actin filament) muscle Z-line, alpha 2 [Mus musculus].	Capza2			12343	0	4	4	5	5	4	2	6	5	5	0	6	7	1	5	0.356643	0.461538	0.00507505	0.778702
gi|6753262	capping protein (actin filament) muscle Z-line, beta isoform b [Mus musculus].	Capzb			12345	1	4	4	1	5	7	3	7	6	4	0	5	5	0	4	1	0.517241	0.00383426	0.751735
gi|6753304	serine (or cysteine) proteinase inhibitor, clade H, member 1 [Mus musculus].	Serpinh1			12406	0	0	0	0	0	0	0	0	0	1	0	0	0	0	1	0.923077	0	0.716503	0
gi|14994303	RB1-inducible coiled-coil 1 [Mus musculus].	Rb1cc1			12421	0	0	1	0	0	0	0	1	0	0	0	0	0	0	0	1	1	0.390943	0.735849
gi|6680868	cyclin D1 [Mus musculus].	Ccnd1			12443	1	0	0	0	0	1	0	2	1	0	0	0	0	0	1	1	0.631579	0.0484522	0.847826
gi|126723461	chaperonin subunit 8 (theta) [Mus musculus].	Cct8			12469	0	0	0	0	1	0	0	1	0	0	0	0	0	0	0	1	1	0.390943	0.735849
gi|6753380	cyclin-dependent kinase 4 [Mus musculus].	Cdk4			12567	2	4	4	5	3	5	0	6	4	2	0	0	0	0	2	0.0617716	0.766667	2.79912e-06	0.934375
gi|6680924	cofilin 1, non-muscle [Mus musculus].	Cfl1			12631	1	2	2	3	2	0	0	5	2	0	0	2	1	0	3	0.475524	0.631579	0.00181258	0.835118
gi|7304967	clusterin [Mus musculus].	Clu			12759	0	0	0	0	1	0	0	1	0	0	0	0	1	0	1	1	0.461538	0.937334	0.527027
gi|6680952	calponin 2 [Mus musculus].	Cnn2			12798	0	0	0	0	1	0	0	1	0	0	0	1	0	0	1	1	0.461538	0.179703	0.847826
gi|6753476	cyclic nucleotide phosphodiesterase 1 [Mus musculus].	Cnp1			12799	0	0	0	1	0	0	0	1	0	0	0	0	0	0	0	1	1	1	0.317073
gi|124487346	procollagen, type XI, alpha 1 [Mus musculus].	Col11a1			12814	0	0	0	0	0	0	0	0	0	0	0	0	0	3	1	0.923077	0	0.0822665	0
gi|7656987	procollagen, type V, alpha 1 [Mus musculus].	Col5a1			12831	0	0	0	0	0	0	0	0	0	0	0	0	0	1	1	0.923077	0	0.397701	0
gi|31542427	casein kinase II, alpha 1 polypeptide [Mus musculus].	Csnk2a1			12995	0	2	0	1	3	2	0	4	1	1	0	1	3	0	4	0.93007	0.533333	0.240853	0.65
gi|75677414	cortactin [Mus musculus].	Cttn			13043	0	0	0	0	1	0	0	1	1	1	0	1	1	2	5	0.041958	0.125	0.0431478	0.0800821
gi|7657011	damage specific DNA binding protein 1 [Mus musculus].	Ddb1			13194	0	0	0	1	0	0	0	1	0	0	0	0	0	0	0	1	1	1	0.357798
gi|110835723	DEAH (Asp-Glu-Ala-His) box polypeptide 15 isoform 2 [Mus musculus].	Dhx15			13204	0	0	0	0	0	0	0	0	0	1	0	1	1	0	3	0.13986	0	0.0182893	0
gi|6753620	DEAD/H (Asp-Glu-Ala-Asp/His) box polypeptide 3, X-linked [Mus musculus].	Ddx3x			13205	1	2	2	2	3	1	0	6	2	3	0	2	2	0	4	1	0.511628	0.000493473	0.825
gi|24429590	DEAH (Asp-Glu-Ala-His) box polypeptide 9 [Mus musculus].	Dhx9			13211	0	1	2	2	2	0	0	4	2	4	0	1	4	0	4	0.592075	0.352941	0.167586	0.629032
gi|33563250	desmin [Mus musculus].	Des			13346	0	0	0	0	0	2	0	1	0	0	0	0	0	0	0	1	1	0.194264	0.614173
gi|40254642	discs large homolog 1 [Mus musculus].	Dlg1			13383	0	0	0	0	0	0	0	0	0	0	0	0	0	1	1	0.923077	0	0.716503	0
gi|7106295	DnaJ (Hsp40) homolog, subfamily C, member 1 [Mus musculus].	Dnajc1			13418	0	0	0	0	0	0	0	0	0	0	0	0	0	1	1	0.923077	0	0.716503	0
gi|6753668	docking protein 2 [Mus musculus].	Dok2			13449	0	0	0	0	0	0	0	0	0	0	0	0	0	1	1	0.923077	0	0.716503	0
gi|46879190	developmental endothelial locus-1 isoform b [Mus musculus].	Edil3			13612	0	0	0	0	0	0	0	0	0	0	0	1	1	0	2	0.384615	0	0.397701	0
gi|126032329	eukaryotic translation elongation factor 1 alpha 1 [Mus musculus].	Eef1a1			13627	0	1	2	0	0	0	3	3	0	0	0	3	3	0	2	1	0.461538	0.754071	0.510917
gi|6681273	eukaryotic translation elongation factor 1 alpha 2 [Mus musculus].	Eef1a2			13628	0	0	0	0	2	0	0	1	1	1	0	0	0	0	2	0.874126	0.461538	0.155726	0.284672
gi|146219837	eukaryotic translation initiation factor 3, subunit 10 (theta) [Mus musculus].	Eif3s10			13669	0	2	1	2	5	0	0	4	1	1	0	1	1	0	4	0.69697	0.681818	0.577606	0.576071
gi|7305019	eukaryotic translation initiation factor 4A2 [Mus musculus].	Eif4a2			13682	0	0	0	2	0	0	1	2	1	1	0	2	2	0	4	0.343823	0.3	0.480239	0.431734
gi|6679685	enhancer of rudimentary homolog [Mus musculus].	Erh			13877	1	3	3	1	4	5	1	7	3	3	0	3	5	2	5	1	0.490909	0.00996705	0.72
gi|37693997	FYVE, RhoGEF and PH domain containing 6 [Mus musculus].	Fgd6			13998	0	0	0	0	0	0	0	0	0	0	0	1	0	1	2	0.384615	0	0.573683	0
gi|46877043	engulfment and cell motility 2, ced-12 homolog isoform 3 [Mus musculus].	Elmo2			140579	0	2	3	3	2	0	0	4	1	2	0	3	4	0	4	0.90676	0.461538	0.00326802	0.847826
gi|17933766	engulfment and cell motility 1 isoform 1 [Mus musculus].	Elmo1			140580	0	1	2	4	3	3	0	5	3	3	0	2	5	0	4	0.848485	0.461538	0.00152067	0.828431
gi|34147055	ubiquitination factor E4A [Mus musculus].	Ube4a			140630	0	1	0	0	0	0	0	1	0	1	0	0	0	0	1	1	0.461538	0.390943	0.735849
gi|6679753	Finkel-Biskis-Reilly murine sarcoma virus (FBR-MuSV) ubiquitously expressed (fox derived) [Mus musculus].	Fau			14109	0	0	1	0	0	0	0	1	0	0	0	1	1	0	2	0.874126	0.3	0.144975	0.209677
gi|31982373	fibrillarin [Mus musculus].	Fbl			14113	0	0	0	0	1	0	0	1	1	0	0	0	0	0	1	1	0.461538	0.179703	0.847826
gi|6857783	Fc receptor, IgG, low affinity IIb isoform 2 [Mus musculus].	Fcgr2b			14130	0	0	1	0	0	0	0	1	0	1	0	1	3	0	3	0.335664	0.146341	0.616521	0.527027
gi|6753834	Fc receptor, IgG, low affinity III [Mus musculus].	Fcgr3			14131	0	1	1	1	1	0	0	4	0	2	0	2	2	0	3	0.562937	0.363636	0.00280966	0.787879
gi|33563252	fibrinogen, alpha polypeptide [Mus musculus].	Fga			14161	0	0	0	0	0	0	0	0	0	0	0	0	1	0	1	0.923077	0	0.0353956	0
gi|31982367	faciogenital dysplasia homolog [Mus musculus].	Fgd1			14163	0	1	1	0	0	0	0	2	0	1	0	0	0	0	1	1	0.631579	0.0123412	0.917647
gi|11528490	flightless I homolog [Mus musculus].	Flii			14248	3	13	12	10	13	12	7	7	13	13	0	11	15	0	4	0.917249	0.535714	0.00928035	0.67591
gi|6679937	glyceraldehyde-3-phosphate dehydrogenase [Mus musculus].	Gapdh			14433	0	2	2	2	3	0	1	5	2	1	0	1	3	3	5	0.869464	0.461538	0.074191	0.681818
gi|21489969	ubiquitin specific protease 15 [Mus musculus].	Usp15			14479	0	2	2	4	3	0	0	4	2	1	0	2	6	0	4	1	0.461538	0.112825	0.710265
gi|6680047	guanine nucleotide binding protein (G protein), beta polypeptide 2 like 1 [Mus musculus].	Gnb2l1			14694	0	4	3	3	3	0	3	5	3	5	0	5	5	0	4	0.344988	0.432432	0.77868	0.523929
gi|31981722	heat shock 70kD protein 5 (glucose-regulated protein) [Mus musculus].	Hspa5			14828	1	5	7	6	9	5	0	6	5	5	1	6	6	0	5	0.65035	0.551532	0.27936	0.580252
gi|31982300	hemoglobin, beta adult major chain [Mus musculus].	Hbb-b1			15129	0	5	4	3	7	0	3	5	0	0	0	2	5	4	3	0.417249	0.631579	0.0020562	0.853731
gi|17647499	hemoglobin, beta adult minor chain [Mus musculus].	Hbb-b2			15130	1	0	0	0	0	1	3	3	1	1	0	0	0	0	2	0.848485	0.681818	0.293324	0.716912
gi|94381431	PREDICTED: similar to Hemoglobin epsilon-Y2 subunit (Hemoglobin epsilon-Y2 chain) (Epsilon-Y2-globin) isoform 3 [Mus musculus].	Hbb-y			15135	0	0	0	0	0	0	0	0	0	0	0	0	0	3	1	0.923077	0	0.716503	0
gi|6680187	hematopoietic cell specific Lyn substrate 1 [Mus musculus].	Hcls1			15163	1	1	1	1	1	3	0	6	1	2	1	2	5	0	5	0.474359	0.384	0.00236955	0.712329
gi|7106331	H2A histone family, member X [Mus musculus].	H2afx			15270	0	2	0	0	2	0	0	2	1	0	0	0	2	0	2	1	0.533333	0.852488	0.614173
gi|8393544	heterogeneous nuclear ribonucleoprotein C [Mus musculus].	Hnrpc			15381	0	0	0	0	1	0	0	1	1	1	0	1	2	0	4	0.13986	0.146341	0.24398	0.202073
gi|6754222	heterogeneous nuclear ribonucleoprotein A/B [Mus musculus].	Hnrpab			15384	0	0	0	0	1	0	0	1	1	1	0	1	1	0	4	0.172494	0.176471	0.834003	0.443182
gi|13384620	heterogeneous nuclear ribonucleoprotein K [Mus musculus].	Hnrpk			15387	0	3	4	4	3	1	1	6	3	3	0	3	3	0	4	0.702797	0.533333	0.131046	0.622754
gi|33667042	heterogeneous nuclear ribonucleoprotein L [Mus musculus].	Hnrpl			15388	1	1	1	1	1	0	0	5	1	0	0	0	1	0	2	0.417249	0.681818	9.73435e-06	0.933014
gi|7305153	homeo box D9 [Mus musculus].	Hoxd9			15438	0	1	0	0	0	0	0	1	1	1	0	0	1	0	3	0.433566	0.222222	0.59438	0.65
gi|9790109	heterogeneous nuclear ribonucleoproteins methyltransferase-like 2 [Mus musculus].	Prmt1			15469	0	0	0	0	0	1	0	1	0	0	0	0	0	0	0	1	1	0.411221	0.65
gi|31981690	heat shock protein 8 [Mus musculus].	Hspa8			15481	2	13	12	9	11	11	6	7	3	5	0	6	7	0	4	0.0244755	0.723164	0.00321226	0.710909
gi|6680297	DnaJ (Hsp40) homolog, subfamily A, member 1 [Mus musculus].	Dnaja1			15502	0	0	1	1	3	0	0	3	0	0	0	0	2	0	1	0.538462	0.681818	0.888671	0.517241
gi|31560686	heat shock protein 2 [Mus musculus].	Hspa2			15512	0	0	0	0	0	0	0	0	0	0	0	0	0	1	1	0.923077	0	0.0561191	0
gi|40556608	heat shock protein 1, beta [Mus musculus].	Hsp90ab1			15516	0	1	1	0	3	0	0	3	0	0	0	0	0	0	0	0.244755	1	0.0200456	0.755814
gi|7305175	5-hydroxytryptamine (serotonin) receptor 3A [Mus musculus].	Htr3a			15561	0	0	0	0	1	0	0	1	0	1	0	0	0	0	1	1	0.461538	0.776746	0.58209
gi|6680365	interferon alpha family, gene 11 [Mus musculus].	Ifna11			15964	0	0	0	0	0	0	0	0	0	0	0	0	1	0	1	0.923077	0	0.397701	0
gi|94377439	PREDICTED: similar to Ig kappa chain V-II region 26-10 [Mus musculus].	Igk-V21			16098	1	1	0	0	1	0	0	3	1	1	0	1	1	0	4	0.7669	0.391304	0.307295	0.357798
gi|6680389	interleukin 10 receptor, alpha [Mus musculus].	Il10ra			16154	0	0	0	0	0	0	0	0	0	0	0	1	0	0	1	0.923077	0	0.716503	0
gi|45476573	eukaryotic translation initiation factor 3, subunit 6 [Mus musculus].	Eif3s6			16341	0	1	0	0	0	0	0	1	0	0	0	0	1	0	1	1	0.461538	0.2173	0.176471
gi|111607496	Janus kinase 1 [Mus musculus].	Jak1			16451	1	4	5	5	7	0	2	6	8	9	0	9	11	0	4	0.273893	0.35732	0.015317	0.704819
gi|51492007	KH-type splicing regulatory protein [Mus musculus].	Khsrp			16549	0	0	0	0	0	0	1	1	0	0	0	0	0	0	0	1	1	0.390943	0.735849
gi|6680586	serine (or cysteine) proteinase inhibitor, clade A, member 3C [Mus musculus].	Serpina3c			16625	0	0	0	0	0	0	0	0	0	0	0	0	0	1	1	0.923077	0	0.716503	0
gi|112983636	keratin complex 1, acidic, gene 10 [Mus musculus].	Krt10			16661	0	1	0	0	0	3	0	2	0	0	0	0	0	0	0	0.538462	1	0.321717	0.217877
gi|21489935	keratin complex 1, acidic, gene 14 [Mus musculus].	Krt14			16664	0	0	0	0	0	9	0	1	0	0	0	0	0	5	1	1	0.606742	1	0.603093
gi|6680602	keratin complex 1, acidic, gene 15 [Mus musculus].	Krt15			16665	0	0	0	0	0	0	0	0	0	0	0	0	2	0	1	0.923077	0	0.143275	0
gi|7106335	keratin complex 1, acidic, gene 17 [Mus musculus].	Krt17			16667	0	0	0	0	0	7	0	1	0	0	0	0	0	0	0	1	1	0.734165	0.672414
gi|82936608	PREDICTED: similar to type I hair keratin KA28 [Mus musculus].	Krt1-3			16671	1	0	0	0	0	0	0	1	4	0	0	0	0	0	1	0.923077	0.176471	0.431934	0.481481
gi|13386238	keratin complex 1, acidic, gene 4 [Mus musculus].	Krt34			16672	0	0	0	0	0	0	0	0	2	0	0	0	0	0	1	0.923077	0	0.474953	0
gi|126116585	keratin complex 2, basic, gene 1 [Mus musculus].	Krt1			16678	0	0	0	0	0	5	0	1	0	0	0	0	3	3	2	0.874126	0.416667	0.0571496	0.260695
gi|74315985	keratin complex 2, basic, gene 10 [Mus musculus].	5430421N21Rik			16679	0	0	0	0	0	0	0	0	3	0	0	0	0	0	1	0.923077	0	0.474953	0
gi|124487419	keratin complex 2, basic, gene 17 [Mus musculus].	Krt2			16681	0	0	2	0	0	2	2	3	0	0	0	0	2	5	2	1	0.423529	0.615917	0.386777
gi|54607171	keratin complex 2, basic, gene 6a [Mus musculus].	Krt6a			16687	0	0	0	0	0	5	0	1	0	0	0	0	0	8	1	0.923077	0.348837	0.671577	0.429515
gi|114145561	keratin complex 2, basic, gene 8 [Mus musculus].	Krt8			16691	0	0	3	2	0	3	2	4	2	0	0	0	3	0	2	0.644522	0.631579	0.0862992	0.690265
gi|31560560	laminin receptor 1 (ribosomal protein SA) [Mus musculus].	Rpsa			16785	1	2	1	1	2	1	0	6	3	1	0	1	4	0	4	1	0.432432	1	0.476336
gi|6678668	Rho guanine nucleotide exchange factor (GEF) 1 [Mus musculus].	Arhgef1			16801	0	0	1	0	0	0	1	2	0	0	0	0	3	0	1	1	0.363636	0.126112	0.690265
gi|18087805	ribosomal protein S2 [Mus musculus].	Rps2			16898	0	0	0	1	1	0	0	2	1	1	0	2	1	0	4	0.294872	0.255319	0.893654	0.461538
gi|6754556	lamin B1 [Mus musculus].	Lmnb1			16906	0	1	1	1	1	0	0	4	0	0	0	1	1	0	2	0.7669	0.631579	0.0031037	0.847826
gi|124494256	low density lipoprotein receptor-related protein 1 [Mus musculus].	Lrp1			16971	0	2	2	2	2	0	0	4	2	2	0	1	5	0	4	0.941725	0.40678	0.478849	0.354949
gi|6678722	leucine rich repeat (in FLII) interacting protein 1 [Mus musculus].	Lrrfip1			16978	0	2	2	2	2	3	0	5	2	2	1	1	4	0	5	0.91958	0.485294	0.247245	0.565963
gi|11225264	lymphocyte specific 1 [Mus musculus].	Lsp1			16985	1	1	2	1	5	5	1	7	6	6	0	5	7	0	4	0.412587	0.363636	0.0177308	0.627136
gi|87298847	6-phosphofructo-2-kinase/fructose-2,6-biphosphatase 3 [Mus musculus].	Pfkfb3			170768	0	1	0	0	2	0	1	3	2	1	0	1	3	0	4	0.434732	0.328767	0.425497	0.3
gi|18875406	crumbs homolog 1 [Mus musculus].	Crb1			170788	0	0	0	0	0	0	0	0	0	0	0	0	0	1	1	0.923077	0	0.716503	0
gi|87080831	melanophilin [Mus musculus].	Mlph			171531	0	1	0	0	0	0	0	1	0	0	0	1	0	0	1	1	0.461538	0.179703	0.847826
gi|112293273	minichromosome maintenance deficient 5, cell division cycle 46 [Mus musculus].	Mcm5			17218	0	0	0	0	0	0	0	0	0	1	0	0	0	0	1	0.923077	0	0.573683	0
gi|19482172	retinol dehydrogenase 11 [Mus musculus].	Rdh11			17252	0	0	0	0	0	0	0	0	0	0	0	0	0	1	1	0.923077	0	0.716503	0
gi|94381373	PREDICTED: similar to Antigen KI-67 [Mus musculus].	Mki67			17345	0	0	1	0	0	0	0	1	0	1	0	1	1	0	3	0.433566	0.222222	0.20876	0.226744
gi|6754724	proteasome (prosome, macropain) 26S subunit, non-ATPase, 7 [Mus musculus].	Psmd7			17463	0	4	5	4	5	3	1	6	5	3	0	1	5	1	5	0.755245	0.556962	0.853237	0.461538
gi|6678940	Musashi homolog 1 [Mus musculus].	Msi1			17690	0	0	0	0	0	0	0	0	0	0	0	0	0	1	1	0.923077	0	0.716503	0
gi|6678946	microtubule-associated protein 1 B [Mus musculus].	Mtap1b			17755	0	0	0	0	0	0	1	1	0	0	0	0	0	5	1	0.923077	0.146341	0.00768844	0.0161224
gi|7305295	myosin, heavy polypeptide 11, smooth muscle [Mus musculus].	Myh11			17880	0	7	6	8	9	25	1	6	7	6	0	9	14	0	4	0.751748	0.571429	0.0228102	0.669528
gi|114326446	myosin, heavy polypeptide 9, non-muscle isoform 1 [Mus musculus].	Myh9			17886	2	9	9	10	11	40	0	6	9	10	1	13	14	0	5	1	0.596319	0.50139	0.531997
gi|6754774	myosin, heavy polypeptide 6, cardiac muscle, alpha [Mus musculus].	Myh6			17888	0	1	0	0	0	0	0	1	0	0	0	0	0	0	0	1	1	0.865171	0.176471
gi|31981605	myosin, light polypeptide 4 [Mus musculus].	Myl4			17896	0	1	1	1	2	3	0	5	3	4	0	5	5	0	4	0.248252	0.287425	0.203405	0.553191
gi|33620739	myosin, light polypeptide 6, alkali, smooth muscle and non-muscle [Mus musculus].	Myl6			17904	2	6	5	3	8	7	5	7	9	8	0	7	7	1	5	0.651515	0.490909	0.414154	0.536902
gi|6678986	myosin IC isoform b [Mus musculus].	Myo1c			17913	0	1	4	3	1	6	1	6	0	3	0	3	6	0	3	0.561772	0.533333	0.00214044	0.802057
gi|33859763	myosin IF [Mus musculus].	Myo1f			17916	0	0	0	0	0	3	0	1	1	1	0	1	0	0	3	0.433566	0.461538	0.531325	0.847826
gi|41350312	nascent polypeptide-associated complex alpha polypeptide [Mus musculus].	Naca			17938	0	0	0	1	1	0	0	2	0	0	0	0	0	0	0	0.538462	1	0.015119	0.787879
gi|6679012	nucleosome assembly protein 1-like 4 [Mus musculus].	Nap1l4			17955	0	0	1	1	1	0	0	3	0	0	0	0	1	0	1	0.685315	0.72	0.193937	0.65
gi|125346101	ninein isoform 1 [Mus musculus].	Nin			18080	0	0	0	0	0	0	0	0	0	0	0	0	0	1	1	0.923077	0	0.716503	0
gi|6679132	neural retina leucine zipper protein [Mus musculus].	Nrl			18185	0	0	1	1	0	1	0	3	0	0	0	1	1	0	2	1	0.5625	0.286742	0.65
gi|28491899	PREDICTED: neurotrophic tyrosine kinase, receptor, type 1 isoform 1 [Mus musculus].	Ntrk1			18211	0	0	0	0	0	0	0	0	0	0	0	0	0	1	1	0.923077	0	0.716503	0
gi|6754976	peroxiredoxin 1 [Mus musculus].	Prdx1			18477	0	3	2	2	3	0	0	4	2	0	0	1	1	0	3	0.364802	0.681818	0.0458163	0.787879
gi|7242171	proliferating cell nuclear antigen [Mus musculus].	Pcna			18538	0	0	0	1	0	0	0	1	0	0	0	0	0	0	0	1	1	0.390943	0.735849
gi|120407033	programmed cell death 2 [Mus musculus].	Pdcd2			18567	0	0	0	0	0	0	0	0	0	0	0	1	0	0	1	0.923077	0	0.573683	0
gi|6679317	phosphatidylinositol 3-kinase, catalytic, alpha polypeptide [Mus musculus].	Pik3ca			18706	0	0	0	0	0	0	0	0	0	0	0	0	0	1	1	0.923077	0	0.716503	0
gi|6755080	protein kinase C, gamma [Mus musculus].	Prkcc			18752	0	0	0	0	0	0	0	0	0	0	0	0	1	0	1	0.923077	0	0.474656	0
gi|61676179	phospholipase C, beta 2 [Mus musculus].	Plcb2			18796	0	0	0	0	0	0	0	0	0	0	0	0	1	0	1	0.923077	0	0.716503	0
gi|31543113	lymphocyte cytosolic protein 1 [Mus musculus].	Lcp1			18826	0	4	3	7	2	0	1	5	2	3	0	1	4	0	4	0.736597	0.593023	0.000400346	0.895946
gi|112420990	pinin [Mus musculus].	Pnn			18949	0	0	0	0	0	0	0	0	0	0	0	0	0	1	1	0.923077	0	0.716503	0
gi|33859600	protein phosphatase 1B, magnesium dependent, beta isoform [Mus musculus].	Ppm1b			19043	0	0	0	0	0	0	1	1	0	0	0	0	0	0	0	1	1	0.411221	0.65
gi|13994195	protein phosphatase 1, catalytic subunit, alpha [Mus musculus].	Ppp1ca			19045	0	0	0	1	1	0	0	2	0	0	0	0	0	0	0	0.538462	1	0.443146	0.614173
gi|6679457	proteoglycan 2, bone marrow [Mus musculus].	Prg2			19074	0	0	0	0	1	0	0	1	0	0	0	1	0	0	1	1	0.461538	0.179703	0.847826
gi|6755156	protein kinase, cGMP-dependent, type I beta isoform [Mus musculus].	Prkg1			19091	0	0	0	0	0	0	0	0	1	0	0	0	0	0	1	0.923077	0	0.573683	0
gi|31981542	proteinase 3 [Mus musculus].	Prtn3			19152	0	0	0	0	0	0	0	0	1	0	0	0	0	0	1	0.923077	0	0.716503	0
gi|6679501	protease (prosome, macropain) 26S subunit, ATPase 1 [Mus musculus].	Psmc1			19179	1	5	4	5	9	6	6	7	5	6	0	7	10	0	4	1	0.524272	0.519171	0.444163
gi|33859604	proteasome (prosome, macropain) 26S subunit, ATPase 2 [Mus musculus].	Psmc2			19181	3	9	9	9	12	14	6	7	9	10	0	12	12	2	5	0.86014	0.541485	0.865935	0.486911
gi|6679503	proteasome (prosome, macropain) 26S subunit, ATPase 3 [Mus musculus].	Psmc3			19182	1	9	9	7	9	9	3	7	12	11	0	10	10	0	4	0.344988	0.483705	0.712394	0.527027
gi|7110703	protease (prosome, macropain) 26S subunit, ATPase 5 [Mus musculus].	Psmc5			19184	1	6	6	6	8	7	4	7	6	6	1	8	9	1	6	0.98951	0.51236	0.451282	0.432322
gi|6679505	proteasome 26S non-ATPase subunit 4 [Mus musculus].	Psmd4			19185	1	4	4	3	3	4	2	7	2	4	0	2	4	0	4	0.324009	0.6	0.642245	0.50431
gi|125347376	filamin, alpha [Mus musculus].	Flna			192176	1	16	16	17	20	16	3	7	22	19	0	16	30	0	4	0.748252	0.467192	0.00882587	0.729355
gi|20149776	thrombospondin type 1 domain containing [Mus musculus].	Rspo1			192199	0	0	0	0	0	0	0	0	0	0	0	1	0	0	1	0.923077	0	0.573683	0
gi|62990169	twinfilin 1 [Mus musculus].	Twf1			19230	0	0	0	0	0	0	0	0	1	1	0	1	2	0	4	0.041958	0	0.283255	0
gi|94390213	PREDICTED: alpha-2-plasmin inhibitor [Mus musculus].	Wdr81			192652	0	0	0	0	0	0	0	0	0	0	0	0	0	1	1	0.923077	0	0.716503	0
gi|94377177	PREDICTED: similar to Receptor-type tyrosine-protein phosphatase zeta precursor (R-PTP-zeta) (Phosphacan) (3F8 chondroitin sulfate proteoglycan) (3H1 keratan sulfate proteoglycan) [Mus musculus].	Ptprz1			19283	0	0	1	1	1	0	0	3	0	1	0	0	1	0	2	1	0.5625	0.214422	0.676301
gi|6679601	RAS-related C3 botulinum substrate 2 [Mus musculus].	Rac2			19354	1	1	2	1	1	0	0	5	1	1	0	1	1	0	4	0.923077	0.5625	0.000465645	0.869888
gi|6755296	RNA binding motif protein, X-linked [Mus musculus].	Rbmx			19655	0	2	1	1	3	2	0	5	2	2	0	2	3	0	4	0.778555	0.461538	0.749341	0.500713
gi|6755350	ribosomal protein L10A [Mus musculus].	Rpl10a			19896	0	0	0	0	0	0	0	0	1	0	0	0	1	0	2	0.384615	0	0.573683	0
gi|83699424	ribosomal protein L18 [Mus musculus].	Rpl18			19899	0	1	0	1	1	0	0	3	1	1	0	0	1	0	3	1	0.461538	0.0127859	0.847826
gi|6677773	ribosomal protein L19 [Mus musculus].	Rpl19			19921	0	0	1	1	1	0	0	3	0	0	0	0	1	0	1	0.685315	0.72	0.00382393	0.89313
gi|6677781	ribosomal protein L29 [Mus musculus].	Rpl29			19944	0	0	0	0	1	0	0	1	0	0	0	0	1	0	1	1	0.461538	0.62261	0.382353
gi|6677785	ribosomal protein L37a [Mus musculus].	Rpl37a			19981	0	0	0	0	0	0	0	0	1	0	0	1	1	0	3	0.13986	0	0.238213	0
gi|40254577	ribosomal protein S12 [Mus musculus].	Rps12			20042	0	0	0	0	0	0	0	0	0	0	0	0	2	0	1	0.923077	0	0.283647	0
gi|31981100	ribosomal protein S14 [Mus musculus].	Rps14			20044	0	0	1	0	0	1	1	3	0	1	0	2	1	0	3	0.825175	0.391304	0.0698049	0.262332
gi|7305445	ribosomal protein S16 [Mus musculus].	Rps16			20055	1	2	2	2	1	0	1	6	3	2	1	2	4	0	5	0.385781	0.391304	0.974729	0.476902
gi|6677801	ribosomal protein S17 [Mus musculus].	Rps17			20068	0	0	0	0	0	0	0	0	0	0	0	2	0	0	1	0.923077	0	0.573778	0
gi|6755368	ribosomal protein S18 [Mus musculus].	Rps18			20084	0	2	1	1	1	0	1	5	4	1	0	1	4	0	4	0.734266	0.339623	0.218152	0.339623
gi|12963511	ribosomal protein S19 [Mus musculus].	Rps19			20085	1	4	4	2	4	3	0	6	4	4	0	4	4	0	4	0.807692	0.490909	0.792048	0.443182
gi|6677803	ribosomal protein S29 [Mus musculus].	Rps29			20090	0	2	2	2	2	0	0	4	1	2	0	1	2	0	4	0.7669	0.533333	0.386654	0.589792
gi|31980669	ribosomal protein S3a [Mus musculus].	Rps3a			20091	0	1	2	2	1	1	0	5	1	2	0	2	2	0	4	0.79021	0.461538	0.320405	0.573529
gi|6677805	ribosomal protein S4, X-linked [Mus musculus].	Rps4x			20102	1	1	1	0	0	1	0	4	1	1	0	2	2	0	4	0.498834	0.363636	0.753055	0.418231
gi|6677807	ribosomal protein S5 [Mus musculus].	Rps5			20103	0	0	1	1	1	1	0	4	0	1	0	1	1	0	3	1	0.533333	0.0031037	0.847826
gi|6677809	ribosomal protein S6 [Mus musculus].	Rps6			20104	0	0	0	0	0	0	0	0	1	2	0	1	1	0	4	0.041958	0	0.0813176	0
gi|6755376	ribosomal protein S7 [Mus musculus].	Rps7			20115	0	4	3	3	4	2	0	5	1	4	0	3	5	0	4	1	0.513369	0.048063	0.706682
gi|6677813	ribosomal protein S8 [Mus musculus].	Rps8			20116	0	1	1	1	1	0	1	5	2	3	0	2	3	0	4	0.210956	0.3	0.160355	0.296804
gi|124430578	ryanodine receptor 2, cardiac [Mus musculus].	Ryr2			20191	0	0	0	0	0	0	0	0	0	0	0	0	1	0	1	0.923077	0	0.28395	0
gi|7305485	SH3-domain GRB2-like 1 [Mus musculus].	Sh3gl1			20405	0	1	1	1	1	0	0	4	1	1	0	3	2	0	4	0.498834	0.328767	0.0253594	0.712329
gi|6755544	solute carrier family 25 (mitochondrial carrier, brain), member 14 [Mus musculus].	Slc25a14			20523	0	0	0	0	0	1	0	1	0	0	0	0	1	0	1	1	0.461538	0.179703	0.847826
gi|33469099	solute carrier family 4 (anion exchanger), member 1, adaptor protein [Mus musculus].	Slc4a1ap			20534	0	0	0	0	0	1	0	1	0	0	0	0	0	1	1	1	0.461538	0.0627981	0.0589124
gi|6755594	elongation factor Tu GTP binding domain containing 2 [Mus musculus].	Eftud2			20624	0	0	1	2	1	0	0	3	1	0	0	0	2	0	2	1	0.533333	0.087982	0.760976
gi|6678053	small nuclear ribonucleoprotein B [Mus musculus].	Snrpb			20638	0	0	0	0	0	2	1	2	1	0	0	0	2	0	2	1	0.461538	0.0347127	0.233068
gi|23956110	U2 small nuclear ribonucleoprotein B [Mus musculus].	Snrpb2			20639	0	0	0	0	0	0	0	0	0	0	0	0	0	1	1	0.923077	0	0.0555288	0
gi|6678055	small nuclear ribonucleoprotein D1 [Mus musculus].	Snrpd1			20641	1	1	2	1	1	1	1	7	2	2	0	3	2	0	4	0.404429	0.432432	0.230133	0.395939
gi|110625645	sortilin-related receptor, LDLR class A repeats-containing [Mus musculus].	Sorl1			20660	0	0	0	0	0	0	0	0	0	0	0	0	0	1	1	0.923077	0	0.716503	0
gi|6678079	serine (or cysteine) proteinase inhibitor, clade A, member 1a [Mus musculus].	Serpina1a			20700	0	1	1	1	1	0	0	4	1	1	0	1	1	0	4	1	0.461538	0.343314	0.363636
gi|6678083	serine (or cysteine) proteinase inhibitor, clade A, member 1c [Mus musculus].	Serpina1c			20702	0	0	0	0	0	0	0	0	0	0	0	0	0	11	1	0.923077	0	0.716503	0
gi|6678085	serine (or cysteine) proteinase inhibitor, clade A, member 1d [Mus musculus].	Serpina1d			20703	0	0	0	0	0	0	0	0	0	0	0	0	0	9	1	0.923077	0	0.716503	0
gi|148747546	serine (or cysteine) proteinase inhibitor, clade A, member 3K [Mus musculus].	Serpina3k			20714	0	0	0	0	0	0	0	0	0	0	0	0	0	2	1	0.923077	0	0.573778	0
gi|83004214	PREDICTED: similar to Protein CXorf17 homolog isoform 1 [Mus musculus].	ORF34			207375	0	0	0	0	0	1	0	1	0	0	0	0	1	0	1	1	0.461538	0.390943	0.735849
gi|94366114	PREDICTED: similar to Spectrin alpha chain, brain (Spectrin, non-erythroid alpha chain) (Alpha-II spectrin) (Fodrin alpha chain) isoform 18 [Mus musculus].	Spna2			20740	0	2	4	4	5	8	1	6	2	2	0	2	4	0	4	0.241259	0.672897	0.329531	0.539792
gi|84490394	spectrin beta 1 [Mus musculus].	Spnb1			20741	0	0	1	0	0	0	1	2	0	0	0	0	0	1	1	1	0.631579	0.0123412	0.917647
gi|117938332	spectrin beta 2 isoform 1 [Mus musculus].	Spnb2			20742	0	1	2	3	2	6	0	5	2	0	0	3	2	0	3	0.615385	0.631579	0.279129	0.565217
gi|127139140	tripartite motif protein 21 [Mus musculus].	Trim21			20821	1	1	1	3	1	0	0	5	1	2	0	2	2	0	4	0.734266	0.461538	0.000476815	0.847826
gi|56699432	eukaryotic translation initiation factor 4, gamma 1 isoform a [Mus musculus].	Eif4g1			208643	0	0	0	0	1	0	0	1	0	0	0	2	0	0	1	0.923077	0.3	0.616521	0.58209
gi|94386497	PREDICTED: similar to dedicator of cyto-kinesis 3 [Mus musculus].	Dock3			208869	0	0	0	0	0	0	0	0	0	0	0	0	1	0	1	0.923077	0	0.716503	0
gi|21703742	G protein pathway suppressor 1 [Mus musculus].	Gps1			209318	0	0	0	0	0	0	0	0	0	0	0	0	0	2	1	0.923077	0	0.716503	0
gi|94363729	PREDICTED: dedicator of cytokinesis 10 isoform 2 [Mus musculus].	Dock10			210293	0	0	0	0	0	0	0	0	0	0	0	0	0	1	1	0.923077	0	0.716503	0
gi|94419105	PREDICTED: similar to Development and differentiation-enhancing factor 2 (Pyk2 C-terminus associated protein) (PAP) (Paxillin-associated protein with ARFGAP activity 3) (PAG3) [Mus musculus].	Ddef2			211914	0	0	0	0	0	1	1	2	0	0	0	0	0	0	0	0.538462	1	0.821254	0.461538
gi|94400205	PREDICTED: WD repeat domain 52 [Mus musculus].	D16Ertd642e			212517	0	0	0	0	0	0	0	0	0	0	0	0	0	1	1	0.923077	0	0.716503	0
gi|32401429	UDP-GalNAc:polypeptide N-acetylgalactosaminyltransferase-like 3 [Mus musculus].	Wbscr17			212996	0	1	0	1	0	0	0	2	0	1	0	0	0	0	1	1	0.631579	0.19909	0.735849
gi|37574121	D10Ertd802e protein [Mus musculus].	Scyl2			213326	0	1	2	2	6	0	1	5	2	2	0	3	4	0	4	0.703963	0.483221	0.00280728	0.826855
gi|67782332	trinucleotide repeat containing 6b isoform 1 [Mus musculus].	Tnrc6b			213988	0	0	0	0	1	0	0	1	0	0	0	0	1	0	1	1	0.461538	0.59438	0.65
gi|82922394	PREDICTED: similar to Zinc finger protein HRX (ALL-1) isoform 3 [Mus musculus].	Mll1			214162	0	0	0	0	0	0	0	0	0	0	0	0	2	0	1	0.923077	0	0.716503	0
gi|94381948	PREDICTED: similar to Fc fragment of IgG binding protein [Mus musculus].	Fcgbp			215384	0	0	0	0	0	1	0	1	0	0	0	0	0	0	0	1	1	0.960804	0.481481
gi|83649741	WD repeat domain 18 [Mus musculus].	Wdr18			216156	0	0	0	0	0	0	0	0	0	0	0	0	1	0	1	0.923077	0	0.716503	0
gi|34996507	AP1 gamma subunit binding protein 1 [Mus musculus].	Ap1gbp1			217030	0	0	0	0	0	0	0	0	0	0	0	0	0	1	1	0.923077	0	0.397701	0
gi|19882201	proteasome 26S non-ATPase subunit 2 [Mus musculus].	Psmd2			21762	3	9	7	9	12	11	7	7	13	12	0	9	18	3	5	0.602564	0.474761	0.842103	0.459569
gi|6678329	transglutaminase 2, C polypeptide [Mus musculus].	Tgm2			21817	0	1	1	1	1	0	0	4	0	0	0	0	1	0	1	0.358974	0.774194	0.00021971	0.917647
gi|47059073	thrombospondin 1 [Mus musculus].	Thbs1			21825	0	2	1	2	2	0	0	4	0	2	0	1	0	0	2	0.522145	0.666667	0.000184388	0.928571
gi|26986553	phosphodiesterase 8B [Mus musculus].	Pde8b			218461	0	0	0	0	0	0	0	0	0	0	0	0	0	1	1	0.923077	0	0.716503	0
gi|29244010	hypothetical protein LOC218739 [Mus musculus].	A430083B19Rik			218739	0	0	0	0	0	0	0	0	0	0	0	0	0	1	1	0.923077	0	0.716503	0
gi|6678407	tumor protein D52 isoform 5 [Mus musculus].	Tpd52			21985	0	0	0	0	0	1	0	1	0	0	0	0	0	0	0	1	1	0.937334	0.527027
gi|31560030	tropomyosin 1, alpha [Mus musculus].	Tpm1			22003	0	0	0	0	0	1	0	1	0	1	0	0	0	0	1	1	0.461538	0.137031	0.0984848
gi|11875203	tropomyosin 2, beta [Mus musculus].	Tpm2			22004	0	0	0	0	0	1	0	1	0	0	0	0	0	0	0	1	1	0.728382	0.176471
gi|19705424	proteasome 26S non-ATPase subunit 3 [Mus musculus].	Psmd3			22123	3	7	7	6	9	9	1	7	9	8	0	8	12	1	5	0.751748	0.486486	0.415813	0.436567
gi|77812699	titin isoform N2-B [Mus musculus].	Ttn			22138	0	0	0	0	3	0	0	1	0	1	0	0	0	0	1	1	0.72	0.640644	0.400685
gi|7305599	transthyretin [Mus musculus].	Ttr			22139	0	0	0	0	0	0	0	0	0	0	0	0	0	1	1	0.923077	0	0.716503	0
gi|6678465	tubulin, alpha 1a [Mus musculus].	Tuba3a			22144	0	0	0	0	0	0	0	0	0	0	0	0	0	1	1	0.923077	0	0.143465	0
gi|6678467	tubulin, alpha 4 [Mus musculus].	Tuba4a			22145	0	6	0	6	6	3	0	4	5	4	0	5	5	0	4	0.871795	0.486486	0.0761872	0.704819
gi|6678469	tubulin, alpha 6 [Mus musculus].	Tuba1c			22146	2	8	7	8	8	3	3	7	6	6	0	6	7	0	4	0.245921	0.572127	0.0662175	0.616788
gi|7106439	tubulin, beta 5 [Mus musculus].	Tubb5			22154	2	8	7	7	8	4	2	7	5	5	1	7	7	1	6	0.331002	0.556098	1	0.497315
gi|6755911	thioredoxin 1 [Mus musculus].	Txn1			22166	0	0	0	0	0	0	1	1	0	0	0	0	0	1	1	1	0.461538	0.390943	0.735849
gi|46358062	thymidylate synthase [Mus musculus].	Tyms			22171	0	2	1	2	1	1	0	5	1	1	0	3	2	0	4	0.967366	0.461538	0.0207244	0.735849
gi|9845265	ubiquitin A-52 residue ribosomal protein fusion product 1 [Mus musculus].	Uba52			22186	0	1	1	1	1	1	0	5	1	1	0	1	1	0	4	1	0.517241	0.755259	0.517241
gi|115511018	ubiquitin specific protease 9, X chromosome [Mus musculus].	Usp9x			22284	0	0	0	1	0	0	0	1	0	0	0	0	0	0	0	1	1	0.88326	0.270833
gi|94399425	PREDICTED: similar to triple functional domain (PTPRF interacting) [Mus musculus].	Trio			223435	0	0	0	0	0	1	0	1	0	0	0	0	1	1	2	0.874126	0.3	0.37067	0.284672
gi|31982755	vimentin [Mus musculus].	Vim			22352	0	3	1	2	2	10	0	5	3	3	0	4	3	0	4	0.662005	0.542714	0.241885	0.55626
gi|30794516	vasoactive intestinal polypeptide [Mus musculus].	Vip			22353	1	1	1	1	1	1	0	6	1	0	0	1	1	1	4	0.874126	0.5625	0.153095	0.603093
gi|94399743	PREDICTED: similar to Epiplakin [Mus musculus].	Eppk1			223650	0	0	0	0	0	1	0	1	0	0	0	0	0	0	0	1	1	0.390943	0.735849
gi|51093840	eukaryotic translation initiation factor 3 subunit 6 interacting protein [Mus musculus].	Eif3s6ip			223691	0	3	0	3	6	0	1	4	5	5	0	5	6	0	4	0.417249	0.346667	0.740553	0.46901
gi|34996501	unc-84 homolog B [Mus musculus].	Unc84b			223697	0	0	0	0	0	0	0	0	0	0	0	0	1	0	1	0.923077	0	0.573683	0
gi|127138894	megakaryoblastic leukemia (translocation) 1 isoform 1 [Mus musculus].	Mkl1			223701	0	0	0	0	0	0	0	0	0	0	0	0	1	0	1	0.923077	0	0.716503	0
gi|110681693	leucine zipper, down-regulated in cancer 1-like [Mus musculus].	Ldoc1l			223732	0	0	0	0	0	0	0	0	1	0	0	0	0	0	1	0.923077	0	0.716503	0
gi|47059013	type II keratin Kb36 [Mus musculus].	Krt73			223915	2	2	3	2	2	4	3	7	3	2	0	3	3	3	5	0.941725	0.524272	0.775429	0.544186
gi|22164776	keratin 6L [Mus musculus].	Krt79			223917	1	1	2	1	1	2	1	7	0	1	0	2	2	4	4	0.972028	0.461538	0.352456	0.538344
gi|23510311	achalasia, adrenocortical insufficiency, alacrimia [Mus musculus].	Aaas			223921	0	0	0	0	0	1	0	1	0	1	0	1	1	0	3	0.433566	0.222222	0.937334	0.527027
gi|22122565	mucin 20 [Mus musculus].	Muc20			224116	0	0	1	0	0	1	0	2	0	1	0	1	0	0	2	1	0.461538	0.302057	0.690265
gi|34328153	wingless-related MMTV integration site 7B [Mus musculus].	Wnt7b			22422	0	0	0	0	0	0	0	0	1	1	0	1	0	0	3	0.13986	0	0.474656	0
gi|46309571	phospholipase C-like 2 [Mus musculus].	Plcl2			224860	0	0	0	0	0	0	0	0	0	0	0	1	0	0	1	0.923077	0	0.573683	0
gi|22122593	coiled-coil domain containing 5 [Mus musculus].	Ccdc5			225745	0	0	0	0	0	0	0	0	0	0	0	0	1	0	1	0.923077	0	0.716503	0
gi|94372312	PREDICTED: similar to nuclease sensitive element binding protein 1 [Mus musculus].	Ybx1			22608	0	0	0	0	1	0	0	1	0	0	0	0	2	0	1	0.923077	0.3	0.095455	0.119632
gi|94365511	PREDICTED: similar to Yeast Sps1/Ste20-related kinase 4 isoform 1 [Mus musculus].	Ysk4			22625	0	0	0	0	0	0	0	0	0	0	0	0	0	1	1	0.923077	0	0.716503	0
gi|31981925	tyrosine 3-monooxygenase/tryptophan 5-monooxygenase activation protein, epsilon polypeptide [Mus musculus].	Ywhae			22627	0	0	0	0	1	0	0	1	0	0	0	0	0	0	0	1	1	0.390943	0.735849
gi|31543976	3-monooxgenase/tryptophan 5-monooxygenase activation protein, gamma polypeptide [Mus musculus].	Ywhag			22628	0	0	0	0	0	0	1	1	0	0	0	0	0	0	0	1	1	1	0.382353
gi|6756037	tyrosine 3-monooxygenase/tryptophan 5-monooxygenase activation protein, eta polypeptide [Mus musculus].	Ywhah			22629	0	0	0	0	0	0	0	0	0	0	0	1	0	0	1	0.923077	0	0.474656	0
gi|6756039	tyrosine 3-monooxygenase/tryptophan 5-monooxygenase activation protein, theta polypeptide [Mus musculus].	Ywhaq			22630	0	0	0	0	0	1	0	1	0	0	0	0	0	2	1	0.923077	0.3	0.411221	0.65
gi|6756041	tyrosine 3-monooxygenase/tryptophan 5-monooxygenase activation protein, zeta polypeptide [Mus musculus].	Ywhaz			22631	0	1	1	1	0	0	0	3	0	0	0	0	0	0	0	0.244755	1	0.0996821	0.735849
gi|83649739	WD repeat domain 26 [Mus musculus].	Wdr26			226757	0	2	2	0	0	2	0	3	3	3	0	2	0	0	3	0.555944	0.391304	0.0888456	0.752412
gi|22165384	tubulin, beta, 2 [Mus musculus].	Tubb2c			227613	0	0	0	6	7	0	0	2	5	0	0	6	5	0	3	0.825175	0.410526	0.318678	0.328581
gi|34328385	hypothetical protein LOC227723 [Mus musculus].	5830434P21Rik			227723	0	0	0	0	0	0	0	0	0	0	0	1	0	0	1	0.923077	0	0.474656	0
gi|28916693	gelsolin [Mus musculus].	Gsn			227753	0	10	6	8	8	9	4	6	6	11	0	11	10	0	4	0.729604	0.503731	0.0615698	0.656811
gi|6756085	zyxin [Mus musculus].	Zyx			22793	0	1	0	0	1	0	0	2	0	1	0	1	0	0	2	1	0.461538	0.0484522	0.847826
gi|28274690	cerebellin 4 precursor [Mus musculus].	Cbln4			228942	0	0	0	0	0	0	0	0	0	0	0	1	0	0	1	0.923077	0	0.716503	0
gi|125347767	hypothetical protein LOC229003 [Mus musculus].	BC006779			229003	0	0	0	0	0	0	0	0	0	0	0	0	0	1	1	0.923077	0	0.573683	0
gi|31559916	heterogeneous nuclear ribonucleoprotein A3 isoform b [Mus musculus].	Hnrpa3			229279	0	1	2	2	1	0	1	5	2	1	0	1	3	0	4	0.967366	0.461538	0.0188131	0.735849
gi|9055308	protein inhibitor of activated STAT 3 isoform 2 [Mus musculus].	Pias3			229615	0	0	0	0	0	0	0	0	0	0	0	0	1	0	1	0.923077	0	0.716503	0
gi|20878396	PREDICTED: hypothetical protein [Mus musculus].	LOC229861			229861	0	0	0	0	0	0	0	0	0	1	0	0	0	0	1	0.923077	0	0.716503	0
gi|94373285	PREDICTED: similar to transmembrane protein with EGF-like and two follistatin-like domains 1 [Mus musculus].	Tmeff1			230157	0	0	0	0	0	0	0	0	0	0	0	0	0	1	1	0.923077	0	0.716503	0
gi|68533246	thyroid hormone receptor associated protein 3 [Mus musculus].	Thrap3			230753	0	2	3	3	2	17	0	5	6	4	0	6	13	4	5	0.165501	0.412214	0.524038	0.652821
gi|21704096	TAR DNA binding protein isoform 1 [Mus musculus].	Tardbp			230908	1	2	1	3	3	0	1	6	1	0	0	1	2	0	3	0.175991	0.702128	9.92085e-05	0.884536
gi|94374114	PREDICTED: similar to EGF-like-domain, multiple 3 [Mus musculus].	Megf6			230971	0	0	0	0	0	0	0	0	0	1	0	0	1	0	2	0.384615	0	0.573683	0
gi|27370038	GUF1 GTPase homolog [Mus musculus].	Guf1			231279	0	0	0	0	0	0	0	0	0	0	0	0	1	0	1	0.923077	0	0.200296	0
gi|27370050	checkpoint with forkhead and ring finger domains [Mus musculus].	Chfr			231600	0	1	0	0	0	0	0	1	0	0	0	1	1	0	2	0.874126	0.3	0.721857	0.410526
gi|82901569	PREDICTED: similar to KIAA1680 protein isoform 7 [Mus musculus].	C130092O11Rik			232035	0	0	0	0	0	0	0	0	0	0	0	0	0	1	1	0.923077	0	0.716503	0
gi|51786191	PREDICTED: similar to Ig kappa chain V-IV region precursor [Mus musculus].	LOC232065			232065	0	2	2	2	2	1	1	6	2	2	1	2	3	3	6	0.212121	0.397351	0.359252	0.446735
gi|21704144	methionine adenosyltransferase II, alpha [Mus musculus].	Mat2a			232087	0	0	0	0	0	0	0	0	1	0	0	0	1	0	2	0.384615	0	0.474879	0
gi|29244126	H2A histone family, member J [Mus musculus].	H2afj			232440	0	0	0	2	0	0	0	1	0	3	0	0	0	0	1	0.923077	0.363636	0.194264	0.787879
gi|82907084	PREDICTED: similar to putative pheromone receptor (Go-VN3) [Mus musculus].	LOC233469			233469	0	0	0	0	0	0	0	0	0	0	0	1	0	0	1	0.923077	0	0.716503	0
gi|27370088	pleckstrin homology domain containing, family A member 7 [Mus musculus].	Plekha7			233765	0	0	0	0	0	0	0	0	0	0	0	0	1	0	1	0.923077	0	0.716503	0
gi|110625631	component of oligomeric golgi complex 7 [Mus musculus].	Cog7			233824	0	0	1	1	1	0	0	3	1	0	0	1	0	0	2	1	0.5625	0.00382393	0.89313
gi|20982845	pigpen [Mus musculus].	Fus			233908	0	0	1	1	3	1	0	4	3	3	0	2	3	0	4	0.254079	0.318584	0.121812	0.350299
gi|31542559	dihydrolipoamide S-acetyltransferase (E2 component of pyruvate dehydrogenase complex) [Mus musculus].	Dlat			235339	0	0	0	0	1	0	0	1	0	0	0	0	1	0	1	1	0.461538	0.390943	0.735849
gi|82930831	PREDICTED: similar to DnaJ (Hsp40) homolog, subfamily C, member 13 isoform 2 [Mus musculus].	Dnajc13			235567	0	0	0	0	0	0	0	0	0	0	0	0	1	0	1	0.923077	0	0.573683	0
gi|82901995	PREDICTED: similar to Ig kappa chain V-IV region S107B precursor [Mus musculus].	Gm189			235952	0	0	0	0	1	0	0	1	1	1	0	1	1	0	4	0.172494	0.176471	0.0334895	0.171053
gi|39979622	hypothetical protein LOC236546 [Mus musculus].	AF067061			236546	0	0	0	0	0	0	0	0	0	0	0	0	1	0	1	0.923077	0	0.716503	0
gi|20865504	PREDICTED: hypothetical protein LOC237433 [Mus musculus].	LOC237433			237433	0	0	0	0	1	1	0	2	0	0	0	0	0	0	0	0.538462	1	0.772059	0.553191
gi|6753494	coronin, actin binding protein 1B [Mus musculus].	Coro1b			23789	0	0	0	0	1	0	0	1	0	0	0	0	0	0	0	1	1	0.59438	0.65
gi|31542413	coronin, actin binding protein 1C [Mus musculus].	Coro1c			23790	0	1	2	2	0	4	0	4	1	2	0	2	3	0	4	0.965035	0.490909	0.255808	0.658537
gi|62543571	dedicator of cytokinesis 4 [Mus musculus].	Dock4			238130	0	0	0	1	3	0	0	2	0	1	0	1	2	0	3	0.759907	0.461538	0.100616	0.847826
gi|28893501	vasohibin 1 [Mus musculus].	Vash1			238328	0	0	0	0	0	0	0	0	0	0	0	0	0	1	1	0.923077	0	0.397701	0
gi|94393236	PREDICTED: similar to Ig heavy chain V region IR2 precursor [Mus musculus].	LOC238427			238427	0	0	1	1	1	0	0	3	1	1	0	1	1	0	4	0.7669	0.391304	0.929947	0.420863
gi|30425250	hypothetical protein LOC238880 [Mus musculus].	4732495G21Rik			238880	3	9	0	9	10	0	0	4	9	0	2	0	0	0	2	0.318182	0.707224	0.00859066	0.815789
gi|6754410	katanin p60 (ATPase-containing) subunit A1 [Mus musculus].	Katna1			23924	0	0	0	0	0	1	0	1	0	0	0	0	1	0	1	1	0.461538	0.834003	0.443182
gi|7657417	odd Oz/ten-m homolog 3 [Mus musculus].	Odz3			23965	0	0	0	1	0	1	0	2	0	0	0	0	1	0	1	1	0.631579	0.19909	0.735849
gi|6754994	poly(rC) binding protein 1 [Mus musculus].	Pcbp1			23983	0	1	2	1	1	0	0	4	0	1	0	1	1	0	3	0.88345	0.588235	0.000777248	0.902778
gi|124248577	proteasome 26S ATPase subunit 4 [Mus musculus].	Psmc4			23996	5	12	13	10	14	14	5	7	14	9	0	14	13	1	5	0.755245	0.550943	0.187278	0.56668
gi|6755210	proteasome 26S non-ATPase subunit 13 [Mus musculus].	Psmd13			23997	0	2	2	1	3	2	3	6	3	3	0	2	5	0	4	0.780886	0.461538	0.227409	0.376392
gi|6755224	twinfilin-like protein [Mus musculus].	Twf2			23999	0	1	1	0	4	0	0	3	0	2	0	3	2	0	3	0.662005	0.423529	0.0162221	0.826855
gi|33468955	IK cytokine [Mus musculus].	Ik			24010	0	0	0	1	0	0	0	1	0	0	0	0	1	0	1	1	0.461538	0.776746	0.58209
gi|114205431	ATP-binding cassette, subfamily E, member 1 [Mus musculus].	Abce1			24015	0	0	0	1	0	0	0	1	0	1	0	2	2	0	3	0.237762	0.146341	1	0.410526
gi|63725043	PREDICTED: lipoxygenase homology domains 1 [Mus musculus].	Loxhd1			240411	0	0	0	0	0	0	0	0	0	0	0	0	1	0	1	0.923077	0	0.33499	0
gi|94405028	PREDICTED: similar to mKIAA0863 protein [Mus musculus].	Zfp508			240442	0	0	0	0	0	0	0	0	0	0	0	0	1	1	2	0.384615	0	0.474656	0
gi|133504851	SEC31-like 2 [Mus musculus].	Sec31b			240667	0	0	0	0	1	0	1	2	0	0	0	0	1	0	1	1	0.631579	0.804497	0.527027
gi|145046246	xin actin-binding repeat containing 2 isoform 2 [Mus musculus].	Xirp2			241431	0	1	0	0	0	0	0	1	0	0	0	0	0	0	0	1	1	0.798773	0.527027
gi|51711042	PREDICTED: hypothetical protein [Mus musculus].	BC051076			243090	0	0	0	0	1	0	0	1	0	0	0	0	1	0	1	1	0.461538	0.390943	0.735849
gi|20846986	PREDICTED: similar to 40S ribosomal protein S25 [Mus musculus].	LOC243302			243302	1	2	3	1	4	3	0	6	4	3	0	4	4	0	4	0.540793	0.444444	0.975009	0.496815
gi|28530336	PREDICTED: similar to H/ACA ribonucleoprotein complex subunit 4 (Dyskerin) (Nucleolar protein family A member 4) (snoRNP protein DKC1) (Nopp140-associated protein of 57 kDa) (Nucleolar protein NAP57) isoform 1 [Mus musculus].	BC068171			245474	0	0	0	0	1	1	0	2	0	1	0	1	1	0	3	0.825175	0.363636	0.804497	0.527027
gi|94407616	PREDICTED: similar to melanoma antigen family B, 2 [Mus musculus].	LOC245502			245502	0	0	0	0	0	0	0	0	0	0	0	0	0	1	1	0.923077	0	0.716503	0
gi|22129640	olfactory receptor 129 [Mus musculus].	Olfr129			258324	0	0	0	0	0	1	0	1	0	0	0	0	0	0	0	1	1	0.390943	0.735849
gi|22129125	olfactory receptor 1395 [Mus musculus].	Olfr1395			258877	0	0	0	0	0	0	0	0	0	0	0	0	0	1	1	0.923077	0	0.573683	0
gi|22128839	olfactory receptor 646 [Mus musculus].	Olfr646			259058	0	1	0	0	0	1	0	2	0	0	0	0	0	0	0	0.538462	1	0.53331	0.614173
gi|114205428	reticulocalbin 2 [Mus musculus].	Rcn2			26611	0	0	0	0	0	0	0	0	0	0	0	0	0	2	1	0.923077	0	0.143465	0
gi|24762230	ribosomal protein S15a [Mus musculus].	Rps15a			267019	0	1	0	0	0	0	0	1	0	0	0	0	0	0	0	1	1	0.390943	0.735849
gi|46430508	ribosomal protein L23a [Mus musculus].	Rpl23a			268449	0	0	0	0	1	0	0	1	1	0	0	0	1	0	2	0.874126	0.3	0.776746	0.58209
gi|29244577	serine palmitoyltransferase subunit 1 [Mus musculus].	Sptlc1			268656	0	0	0	0	0	0	0	0	0	0	0	0	0	1	1	0.923077	0	0.716503	0
gi|27370472	aarF domain containing kinase 5 [Mus musculus].	Adck5			268822	0	0	0	0	0	0	0	0	0	0	0	0	0	1	1	0.923077	0	0.716503	0
gi|46249419	latent transforming growth factor beta binding protein 1 isoform LTPB-1L [Mus musculus].	Ltbp1			268977	0	0	0	0	1	0	0	1	0	0	0	0	2	0	1	0.923077	0.3	0.921926	0.382353
gi|113722131	senataxin [Mus musculus].	Setx			269254	1	3	3	5	4	2	1	7	2	2	0	4	5	0	4	0.637529	0.556098	0.265417	0.272226
gi|30794250	mucin 15 [Mus musculus].	Muc15			269328	0	0	0	0	0	0	0	0	0	0	0	0	0	1	1	0.923077	0	0.282602	0
gi|30023842	valosin containing protein [Mus musculus].	Vcp			269523	0	0	2	2	3	0	2	4	4	3	0	4	5	0	4	0.166667	0.325301	0.378013	0.58209
gi|33186863	ribosomal protein L13 [Mus musculus].	Rpl13			270106	0	0	0	0	1	0	1	2	0	1	0	0	2	0	2	0.874126	0.363636	0.782523	0.395939
gi|6755372	ribosomal protein S3 [Mus musculus].	Rps3			27050	0	2	1	2	3	1	0	5	4	4	0	3	4	0	4	0.242424	0.339623	0.106086	0.36037
gi|31559887	methylenetetrahydrofolate dehydrogenase (NADP+ dependent) 1-like [Mus musculus].	Mthfd1l			270685	1	6	7	9	8	0	5	6	5	5	0	7	8	0	4	0.537296	0.55243	0.000510421	0.858716
gi|7305443	ribosomal protein L7a [Mus musculus].	Rpl7a			27176	0	0	1	1	0	0	0	2	1	0	0	2	1	0	3	0.564103	0.3	0.326471	0.65
gi|21426889	ribosomal protein S11 [Mus musculus].	Rps11			27207	0	0	0	0	0	0	0	0	0	0	0	0	1	0	1	0.923077	0	0.0279078	0
gi|31542111	adducin 3 (gamma) [Mus musculus].	Add3			27360	0	1	2	2	3	0	0	4	2	1	0	2	3	0	4	0.918415	0.461538	0.00656757	0.832
gi|7305447	ribosomal protein S26 [Mus musculus].	Rps26			27370	0	0	1	1	1	0	1	4	1	1	0	1	1	0	4	1	0.461538	0.275451	0.614173
gi|28395025	protein arginine N-methyltransferase 5 [Mus musculus].	Prmt5			27374	0	3	2	2	3	4	1	6	4	5	0	4	8	2	5	0.192308	0.358566	0.00722258	0.290611
gi|15451840	ATP-binding cassette, sub-family A, member 7 [Mus musculus].	Abca7			27403	0	0	0	0	0	1	0	1	0	0	0	0	0	0	0	1	1	0.390943	0.735849
gi|7305271	muskelin 1, intracellular mediator containing kelch motifs [Mus musculus].	Mkln1			27418	0	0	0	0	1	3	0	2	0	0	0	0	1	0	1	0.832168	0.774194	0.0111903	0.957055
gi|29789343	eukaryotic translation initiation factor 3, subunit 9 [Mus musculus].	Eif3s9			27979	1	2	5	5	7	0	0	5	3	4	0	5	9	0	4	0.927739	0.449438	0.491464	0.591357
gi|19527358	nuclear matrix protein SNEV [Mus musculus].	Prpf19			28000	0	0	0	1	0	0	0	1	1	1	0	0	0	0	2	0.874126	0.3	0.390943	0.735849
gi|31083376	transient receptor potential cation channel, subfamily M, member 2 [Mus musculus].	Trpm2			28240	0	0	0	0	0	1	0	1	0	0	0	0	0	0	0	1	1	0.834003	0.443182
gi|7710042	IQ motif containing GTPase activating protein 1 [Mus musculus].	Iqgap1			29875	0	3	4	6	8	2	1	6	4	3	0	4	6	0	4	0.824009	0.547529	0.000172182	0.869888
gi|94373195	PREDICTED: similar to Zinc finger protein Rlf (Rearranged L-myc fusion gene protein) (Zn-15 related protein) [Mus musculus].	Zfp292			30046	0	0	0	0	0	0	0	0	0	1	0	0	0	0	1	0.923077	0	0.474656	0
gi|30524920	guanine nucleotide binding protein-like 3 (nucleolar) long isoform [Mus musculus].	Gnl3			30877	0	0	0	0	0	0	0	0	0	1	0	0	0	0	1	0.923077	0	0.716503	0
gi|27805393	complement component C1SB [Mus musculus].	EG317677			317677	0	0	0	0	1	0	0	1	0	0	0	0	1	0	1	1	0.461538	0.62261	0.382353
gi|30794206	splicing factor 3b, subunit 2 [Mus musculus].	Sf3b2			319322	0	1	1	0	1	1	0	4	1	1	0	0	1	1	4	1	0.461538	0.0241538	0.106996
gi|28893433	zinc finger, FYVE domain containing 27 [Mus musculus].	Zfyve27			319740	0	0	0	0	0	0	0	0	0	0	0	0	0	1	1	0.923077	0	0.716503	0
gi|52546981	ribosomal protein S6 kinase, 52kDa, polypeptide 1 [Mus musculus].	Rps6kc1			320119	0	0	0	0	0	0	0	0	0	0	0	0	0	1	1	0.923077	0	0.716503	0
gi|28893009	coiled-coil domain containing 45 [Mus musculus].	Ccdc45			320162	0	0	0	0	0	0	0	0	0	0	0	0	0	1	1	0.923077	0	0.716503	0
gi|31560746	hypothetical protein LOC320538 [Mus musculus].	D130059P03Rik			320538	0	0	0	0	0	0	1	1	0	0	0	0	0	0	0	1	1	0.834003	0.443182
gi|40018610	U5 snRNP-specific protein, 200 kDa [Mus musculus].	Ascc3l1			320632	0	1	0	0	0	0	0	1	0	0	0	0	1	0	1	1	0.461538	0.59438	0.65
gi|71037369	zinc finger protein 483 [Mus musculus].	Zbtb26			320633	0	0	0	0	0	0	0	0	0	0	0	0	1	0	1	0.923077	0	0.716503	0
gi|94375167	PREDICTED: similar to citron [Mus musculus].	4932413O14Rik			320696	0	0	0	0	0	0	0	0	0	0	0	0	1	0	1	0.923077	0	0.716503	0
gi|47894398	tropomyosin 4 [Mus musculus].	Tpm4			326618	0	2	1	1	1	2	0	5	1	2	0	3	2	0	4	0.752914	0.428571	0.0120482	0.735849
gi|94372090	PREDICTED: similar to Ubiquitin carboxyl-terminal hydrolase 24 (Ubiquitin thiolesterase 24) (Ubiquitin-specific-processing protease 24) (Deubiquitinating enzyme 24) isoform 5 [Mus musculus].	Usp24			329908	0	1	1	0	0	0	0	2	0	1	0	1	1	0	3	0.825175	0.363636	0.112298	0.787879
gi|58372116	beta1,4-N-acetylgalactosaminyltransferase IV [Mus musculus].	B4galnt4			330671	0	0	1	0	0	0	0	1	1	1	0	1	0	0	3	0.433566	0.222222	0.776746	0.58209
gi|22094119	myosin XVIIIa [Mus musculus].	Myo18a			360013	18	49	39	37	53	44	21	7	46	48	8	46	72	6	6	0.914918	0.497459	0.209701	0.553297
gi|94393609	PREDICTED: similar to Ig gamma-2B chain C region, membrane-bound form isoform 1 [Mus musculus].	Ighg			380794	1	1	1	1	2	1	1	7	2	1	0	1	1	1	5	1	0.533333	0.701425	0.399488
gi|38348560	hypothetical protein LOC381590 [Mus musculus].	C87499			381590	0	0	0	0	0	1	1	2	0	0	0	0	1	0	1	1	0.631579	0.53331	0.614173
gi|47058964	single-stranded DNA binding protein 1 isoform 2 [Mus musculus].	Ssbp1			381760	0	0	0	0	0	0	0	0	0	0	0	0	1	0	1	0.923077	0	0.716503	0
gi|94382735	PREDICTED: similar to dynein, axonemal, heavy polypeptide 3 [Mus musculus].	Dnahc3			381917	0	0	0	0	0	1	0	1	0	0	0	0	1	1	2	0.874126	0.3	0.937334	0.527027
gi|63592914	PREDICTED: similar to small nuclear ribonucleoprotein polypeptide A (predicted) isoform 1 [Mus musculus].	LOC382099			382099	0	0	0	0	0	0	0	0	1	0	0	0	0	0	1	0.923077	0	0.716503	0
gi|47059139	yippee protein homolog [Mus musculus].	Ypel5			383295	0	0	1	1	0	3	0	3	1	0	0	1	2	0	3	1	0.517241	0.0274412	0.847826
gi|38076180	PREDICTED: similar to ribosomal protein S24 [Mus musculus].	LOC383815			383815	0	1	1	1	1	0	0	4	1	1	0	1	1	0	4	1	0.461538	0.608374	0.553191
gi|130492354	TD and POZ domain containing 4 [Mus musculus].	Tdpoz4			399675	0	0	0	0	0	0	0	0	0	0	0	0	0	1	1	0.923077	0	0.716503	0
gi|82952763	PREDICTED: similar to RIKEN cDNA 8430426H19 gene isoform 1 [Mus musculus].	BC052688			432812	0	0	0	0	0	0	0	0	0	0	0	0	0	1	1	0.923077	0	0.716503	0
gi|51921343	hypothetical protein LOC432987 [Mus musculus].	EG432987			432987	0	0	0	0	0	0	0	0	0	0	0	0	0	3	1	0.923077	0	0.202636	0
gi|51704904	PREDICTED: hypothetical protein isoform 1 [Mus musculus].	EG433283			433283	0	0	0	0	0	0	0	0	0	0	0	1	0	0	1	0.923077	0	0.474879	0
gi|94377435	PREDICTED: similar to Ig kappa chain V-V region MOPC 41 precursor [Mus musculus].	LOC434025			434025	0	0	0	0	1	0	0	1	1	0	0	1	1	0	3	0.433566	0.222222	0.960804	0.481481
gi|51716991	PREDICTED: similar to B0507.2 [Mus musculus].	LOC434077			434077	0	0	1	0	0	0	0	1	0	0	0	1	0	0	1	1	0.461538	0.179703	0.847826
gi|9845257	histone 1, H1c [Mus musculus].	Hist1h1c			50708	0	0	0	0	0	0	0	0	0	0	0	0	1	0	1	0.923077	0	0.397701	0
gi|13430890	histone 1, H1e [Mus musculus].	Hist1h1e			50709	0	0	0	0	1	0	0	1	0	0	0	1	1	0	2	0.874126	0.3	0.390943	0.735849
gi|7656914	ATPase, class VI, type 11A [Mus musculus].	Atp11a			50770	0	1	1	0	0	0	0	2	1	1	0	1	1	0	4	0.417249	0.3	0.415074	0.65
gi|29789080	coatomer protein complex, subunit beta 2 (beta prime) [Mus musculus].	Copb2			50797	0	0	0	1	0	0	0	1	0	0	0	0	0	0	0	1	1	0.194264	0.735849
gi|7710090	ring finger protein 10 [Mus musculus].	Rnf10			50849	0	0	0	0	0	0	0	0	0	1	0	0	0	0	1	0.923077	0	0.716503	0
gi|8394460	tropomodulin 3 [Mus musculus].	Tmod3			50875	4	7	7	5	12	9	4	7	8	8	1	9	13	7	6	0.463869	0.472131	0.53886	0.534399
gi|148664250	heterogeneous nuclear ribonucleoprotein D-like [Mus musculus].	Hnrpdl			50926	0	0	0	0	1	0	0	1	2	2	0	2	3	0	4	0.041958	0.0869565	0.393187	0.236364
gi|94385912	PREDICTED: programmed cell death protein 7 [Mus musculus].	Pdcd7			50996	0	0	0	0	0	0	0	0	0	0	0	0	1	0	1	0.923077	0	0.474656	0
gi|7949045	H2A histone family, member Z [Mus musculus].	H2afz			51788	0	2	2	1	2	0	0	4	0	0	0	2	0	0	1	0.358974	0.75	3.12792e-05	0.95122
gi|7949051	heterogenous nuclear ribonucleoprotein U [Mus musculus].	Hnrpu			51810	0	1	1	1	1	0	1	5	1	2	0	1	2	0	4	0.734266	0.416667	0.640084	0.498721
gi|13386120	nucleolar protein family A, member 2 [Mus musculus].	Nola2			52530	0	1	1	1	0	0	0	3	0	0	0	1	0	0	1	0.685315	0.72	0.0127859	0.847826
gi|31044436	hypothetical protein LOC52829 [Mus musculus].	D4Bwg0951e			52829	0	0	0	0	0	1	1	2	0	0	0	0	0	0	0	0.538462	1	0.19909	0.735849
gi|31980808	eukaryotic translation initiation factor 3, subunit 4 (delta) [Mus musculus].	Eif3s4			53356	0	0	1	2	2	1	0	4	0	0	0	0	1	0	1	0.228438	0.837209	0.674626	0.437383
gi|32880197	heterogeneous nuclear ribonucleoprotein A2/B1 isoform 2 [Mus musculus].	Hnrnpa2b1			53379	0	0	0	0	0	0	0	0	0	1	0	0	1	0	2	0.384615	0	0.397701	0
gi|7657357	nucleosome assembly protein 1-like 1 [Mus musculus].	Nap1l1			53605	0	2	2	2	2	0	1	5	2	0	0	2	1	0	3	0.592075	0.606742	0.0520159	0.69505
gi|7657240	interferon, alpha-inducible protein [Mus musculus].	Isg15			53606	0	0	0	0	0	0	0	0	0	0	0	0	1	0	1	0.923077	0	0.716503	0
gi|8393684	keratin, hair, acidic, 5 [Mus musculus].	Krt35			53617	1	0	0	0	0	0	0	1	0	0	0	0	0	0	0	1	1	0.194264	0.443182
gi|31980832	keratin complex 2, basic gene 18 [Mus musculus].	Krt85			53622	0	0	0	0	0	0	0	0	3	0	0	0	0	0	1	0.923077	0	0.474953	0
gi|92110037	HLA-B associated transcript 2 [Mus musculus].	Bat2			53761	0	1	0	0	0	0	0	1	0	0	0	0	0	0	0	1	1	0.776746	0.58209
gi|21426821	ribosomal protein S28 [Mus musculus].	Rps28			54127	0	0	0	1	1	0	1	3	1	1	0	1	0	0	3	1	0.461538	0.807177	0.455253
gi|20127150	golgi autoantigen, golgin subfamily a, 4 [Mus musculus].	Golga4			54214	0	0	0	0	0	0	0	0	0	0	0	0	1	0	1	0.923077	0	0.716503	0
gi|9506761	glucosamine-phosphate N-acetyltransferase 1 [Mus musculus].	Gnpnat1			54342	0	1	1	1	1	0	0	4	0	1	0	1	1	0	3	1	0.533333	0.0075889	0.816754
gi|9055290	expressed in non-metastatic cells 6, protein [Mus musculus].	Nme6			54369	0	0	0	0	0	0	0	0	0	0	0	0	0	1	1	0.923077	0	0.716503	0
gi|9055280	polyhomeotic-like 2 [Mus musculus].	Phc2			54383	0	0	0	0	0	0	0	0	0	0	0	0	0	1	1	0.923077	0	0.716503	0
gi|31543974	tyrosine 3-monooxygenase/tryptophan 5-monooxygenase activation protein, beta polypeptide [Mus musculus].	Ywhab			54401	0	0	0	0	0	0	1	1	0	0	0	0	0	0	0	1	1	0.390943	0.735849
gi|82883508	PREDICTED: similar to Centrosomal protein of 170 kDa isoform 2 [Mus musculus].	Cep170			545389	0	0	0	0	0	0	0	0	0	0	0	0	0	1	1	0.923077	0	0.573683	0
gi|9055370	eukaryotic translation initiation factor 3, subunit 2 (beta) [Mus musculus].	Eif3s2			54709	1	3	2	2	3	0	0	5	6	3	0	4	6	0	4	0.286713	0.331658	0.949486	0.466812
gi|125628629	eukaryotic translation initiation factor 3, subunit 7 (zeta) [Mus musculus].	Eif3d			55944	0	1	0	0	0	0	0	1	1	1	0	1	2	0	4	0.13986	0.146341	0.298085	0.226744
gi|31560790	1-acylglycerol-3-phosphate O-acyltransferase 1 [Mus musculus].	Agpat1			55979	0	0	0	0	0	0	0	0	0	0	0	0	0	1	1	0.923077	0	0.716503	0
gi|9256519	ribosomal protein, large, P1 [Mus musculus].	Rplp1			56040	0	1	1	1	1	0	0	4	1	1	0	0	1	0	3	1	0.533333	0.0282849	0.760976
gi|34328471	ras related v-ral simian leukemia viral oncogene homolog A [Mus musculus].	Rala			56044	0	0	0	1	2	0	0	2	0	0	0	0	0	0	0	0.538462	1	0.182313	0.769737
gi|9625047	ubiquitin C-terminal hydrolase 37 [Mus musculus].	Uchl5			56207	0	0	0	0	1	3	0	2	1	0	0	0	0	0	1	0.832168	0.774194	0.299111	0.27758
gi|9845253	heterogeneous nuclear ribonucleoprotein H2 [Mus musculus].	Hnrph2			56258	0	0	0	0	0	1	0	1	0	0	0	0	0	0	0	1	1	0.290001	0.236364
gi|84871978	c-myc binding protein [Mus musculus].	Mycbp			56309	0	0	1	0	0	0	0	1	1	1	0	1	0	0	3	0.433566	0.222222	0.021911	0.100257
gi|119120838	angiomotin like 2 [Mus musculus].	Amotl2			56332	0	0	0	0	0	0	0	0	0	0	0	0	0	1	1	0.923077	0	0.716503	0
gi|77627973	methyltransferase-like 3 [Mus musculus].	Mettl3			56335	0	0	0	0	0	1	0	1	0	0	0	0	0	0	0	1	1	0.59438	0.65
gi|22203755	eukaryotic translation initiation factor 3, subunit 8 [Mus musculus].	Eif3s8			56347	0	0	0	1	2	1	1	4	2	2	0	1	3	0	4	0.417249	0.348837	0.105019	0.281792
gi|9789997	leucine zipper-EF-hand containing transmembrane protein 1 [Mus musculus].	Letm1			56384	0	1	0	2	0	0	0	2	0	0	0	1	1	0	2	1	0.5625	0.0419064	0.89313
gi|31981027	adhesion regulating molecule 1 [Mus musculus].	Adrm1			56436	0	0	0	0	0	1	0	1	0	0	0	1	0	0	1	1	0.461538	0.0689816	0.165957
gi|9789937	DnaJ (Hsp40) homolog, subfamily A, member 2 [Mus musculus].	Dnaja2			56445	0	0	0	1	1	1	0	3	0	0	0	1	1	0	2	1	0.5625	0.79584	0.481481
gi|9790061	pyrroline-5-carboxylate synthetase isoform 1 [Mus musculus].	Aldh18a1			56454	0	0	0	0	0	0	0	0	0	0	0	1	0	0	1	0.923077	0	0.716503	0
gi|9789893	BRG1/brm-associated factor 53A [Mus musculus].	Actl6a			56456	0	0	0	1	0	0	0	1	1	0	0	0	0	0	1	1	0.461538	0.390943	0.735849
gi|9790083	RuvB-like protein 1 [Mus musculus].	Ruvbl1			56505	0	2	3	3	0	0	0	3	0	0	0	2	1	0	2	0.522145	0.695652	0.258929	0.701124
gi|146134507	YLP motif containing 1 [Mus musculus].	Ylpm1			56531	0	0	0	0	0	0	0	0	0	1	0	0	0	0	1	0.923077	0	0.716503	0
gi|9910286	RAN binding protein 9 [Mus musculus].	Ranbp9			56705	0	2	2	2	0	1	0	4	3	2	0	4	4	0	4	0.242424	0.315789	0.0150875	0.735849
gi|27229063	proteasome 26S non-ATPase subunit 8 [Mus musculus].	Psmd8			57296	0	3	2	3	4	2	1	6	2	1	0	2	3	0	4	0.355478	0.616438	0.827376	0.492839
gi|120407043	erythroblast macrophage protein [Mus musculus].	Maea			59003	0	1	0	1	1	1	1	5	0	1	0	1	0	0	2	0.417249	0.681818	9.73435e-06	0.933014
gi|10946928	heterogeneous nuclear ribonucleoprotein H1 [Mus musculus].	Hnrph1			59013	1	2	2	3	2	0	0	5	2	2	0	0	2	0	3	0.65035	0.588235	0.208317	0.600924
gi|145966883	proteasome (prosome, macropain) 26S subunit, non-ATPase, 14 [Mus musculus].	Psmd14			59029	0	1	2	2	3	1	1	6	2	1	0	1	3	0	4	0.734266	0.550459	0.974705	0.494297
gi|40254525	tropomyosin 3, gamma [Mus musculus].	Tpm3			59069	0	0	0	0	0	1	0	1	2	0	0	2	2	0	3	0.13986	0.125	0.0832122	0.0876404
gi|11230802	actinin alpha 4 [Mus musculus].	Actn4			60595	0	2	2	0	0	3	0	3	0	1	0	2	1	0	3	0.889277	0.6	0.158779	0.75
gi|83029092	PREDICTED: similar to Ig kappa chain V-V region L7 precursor [Mus musculus].	LOC620017			620017	0	0	0	0	0	0	0	0	0	0	0	0	1	0	1	0.923077	0	0.474656	0
gi|94371724	PREDICTED: hypothetical protein [Mus musculus].	LOC623054			623054	0	0	0	0	0	1	0	1	0	0	0	0	1	0	1	1	0.461538	0.390943	0.735849
gi|82992678	PREDICTED: similar to 40S ribosomal protein S17 [Mus musculus].	LOC623169			623169	0	0	0	0	0	0	0	0	0	1	0	0	1	0	2	0.384615	0	0.335502	0
gi|90903233	glutathione peroxidase 4 isoform 1 precursor [Mus musculus].	Gpx4			625249	0	0	0	1	0	0	0	1	0	0	0	0	0	0	0	1	1	0.59438	0.65
gi|82901234	PREDICTED: similar to Ig kappa chain V-II region RPMI 6410 precursor [Mus musculus].	LOC628027			628027	0	0	0	0	0	0	0	0	0	0	0	0	0	1	1	0.923077	0	0.716503	0
gi|82901259	PREDICTED: similar to Ig kappa chain V-V region L6 precursor [Mus musculus].	LOC628127			628127	0	0	0	0	0	0	0	0	0	0	0	0	0	1	1	0.923077	0	0.716503	0
gi|94406029	PREDICTED: similar to Histone H1 [Mus musculus].	EG629389			629389	0	0	0	0	0	0	0	0	0	0	0	0	1	0	1	0.923077	0	0.716503	0
gi|82943345	PREDICTED: similar to Ig heavy chain V region 3 precursor [Mus musculus].	LOC629859			629859	0	0	0	0	0	0	0	0	0	0	0	0	1	0	1	0.923077	0	0.0777045	0
gi|94407918	PREDICTED: similar to Predicted gene, EG574437 [Mus musculus].	LOC630164			630164	0	0	0	0	0	0	0	0	0	0	0	0	0	1	1	0.923077	0	0.716503	0
gi|94393697	PREDICTED: similar to Ig heavy chain V region M167 precursor [Mus musculus].	LOC630347			630347	0	2	2	0	2	0	0	3	2	2	0	2	2	0	4	0.7669	0.391304	0.769983	0.535469
gi|83002858	PREDICTED: hypothetical protein [Mus musculus].	EG633570			633570	0	0	0	2	2	0	0	2	2	0	0	2	2	0	3	0.825175	0.363636	0.112298	0.787879
gi|82796123	PREDICTED: similar to 60S ribosomal protein L12 [Mus musculus].	LOC639471			639471	0	0	1	0	0	0	0	1	0	1	0	0	0	0	1	1	0.461538	0.179703	0.847826
gi|94381459	PREDICTED: similar to Mucin-5B precursor (Mucin 5 subtype B, tracheobronchial) (High molecular weight salivary mucin MG1) (Sublingual gland mucin) [Mus musculus].	LOC640180			640180	0	0	0	0	0	1	0	1	0	0	0	0	0	0	0	1	1	0.59438	0.65
gi|83019488	PREDICTED: similar to Ig kappa chain V-IV region B17 precursor [Mus musculus].	LOC640340			640340	0	0	0	0	1	0	0	1	1	0	0	0	1	1	3	0.433566	0.222222	0.320676	0.284672
gi|94366805	PREDICTED: similar to thrombospondin 1 [Mus musculus].	LOC640441			640441	0	0	0	0	0	0	0	0	0	0	0	0	2	0	1	0.923077	0	0.716503	0
gi|94393188	PREDICTED: similar to Ig heavy chain V region 345 precursor [Mus musculus].	LOC641178			641178	0	0	0	0	0	0	0	0	1	1	0	0	1	0	3	0.13986	0	0.118981	0
gi|94389342	PREDICTED: hypothetical protein [Mus musculus].	1700120B22Rik			641387	0	0	0	0	0	0	0	0	0	0	0	0	0	1	1	0.923077	0	0.716503	0
gi|11612509	v-ral simian leukemia viral oncogene homolog B (ras related) [Mus musculus].	Ralb			64143	0	0	1	0	0	0	0	1	0	1	0	0	0	0	1	1	0.461538	0.390943	0.735849
gi|11967947	abhydrolase domain containing 8 [Mus musculus].	Abhd8			64296	0	0	0	0	0	0	0	0	0	0	0	0	0	1	1	0.923077	0	0.716503	0
gi|12584986	ribosomal protein L23 [Mus musculus].	Rpl23			65019	0	1	1	0	1	0	0	3	0	1	0	0	1	0	2	1	0.5625	0.0127859	0.847826
gi|94367932	PREDICTED: similar to cubilin [Mus musculus].	Cubn			65969	0	0	0	0	0	0	0	0	1	0	0	0	0	0	1	0.923077	0	0.716503	0
gi|13384692	splicing factor 3B, 14 kDa subunit [Mus musculus].	0610009D07Rik			66055	0	0	0	0	0	0	0	0	0	0	0	1	1	0	2	0.384615	0	0.0279845	0
gi|21313620	eukaryotic translation initiation factor 3, subunit 5 (epsilon) [Mus musculus].	Eif3s5			66085	0	3	5	3	4	0	2	5	4	4	0	5	4	0	4	0.596737	0.461538	0.223563	0.616171
gi|82898955	PREDICTED: similar to CG14977-PA [Mus musculus].	0910001L09Rik			66096	0	0	0	0	0	0	0	0	0	0	0	0	0	1	1	0.923077	0	0.716503	0
gi|13384876	hypothetical protein LOC66276 [Mus musculus].	1810009A15Rik			66276	0	0	0	0	0	0	0	0	1	0	0	0	0	0	1	0.923077	0	0.716503	0
gi|146149191	SKI interacting protein [Mus musculus].	Snw1			66354	0	0	0	0	0	0	0	0	0	0	0	0	1	0	1	0.923077	0	0.716503	0
gi|46049022	proteasome, 26S, non-ATPase regulatory subunit 6 [Mus musculus].	Psmd6			66413	1	3	3	1	4	6	3	7	3	3	0	4	7	0	4	0.855478	0.514286	0.0693007	0.347181
gi|13195604	ribosomal protein S23 [Mus musculus].	Rps23			66475	0	0	0	1	0	1	0	2	1	1	0	1	2	0	4	0.294872	0.255319	0.428659	0.32636
gi|13385044	ribosomal protein L35 [Mus musculus].	Rpl35			66489	0	0	0	1	0	0	0	1	1	1	0	1	1	0	4	0.172494	0.176471	0.721857	0.410526
gi|34328268	mitogen-activated protein kinase kinase kinase 7 interacting protein 1 [Mus musculus].	Map3k7ip1			66513	0	0	0	1	0	0	0	1	0	0	0	1	0	0	1	1	0.461538	0.290228	0.226744
gi|94400066	PREDICTED: similar to filaggrin [Mus musculus].	LOC665531			665531	0	0	1	0	0	0	0	1	1	1	0	0	0	0	2	0.874126	0.3	0.390943	0.735849
gi|82893112	PREDICTED: similar to FERM and PDZ domain containing 1 isoform 2 [Mus musculus].	LOC666060			666060	0	0	0	0	0	1	0	1	0	0	0	0	0	0	0	1	1	0.960804	0.481481
gi|29568084	sorting nexin 9 [Mus musculus].	Snx9			66616	1	3	4	4	3	0	0	5	4	5	0	4	8	0	4	0.358974	0.379747	0.185401	0.611925
gi|22122825	actin-related protein 2 [Mus musculus].	Actr2			66713	0	1	0	1	0	0	0	2	0	0	0	0	1	0	1	1	0.631579	0.239289	0.65
gi|94377484	PREDICTED: similar to Ig kappa chain V-V region MPC11 precursor [Mus musculus].	LOC667865			667865	0	1	1	0	1	1	0	4	1	1	0	1	1	2	5	0.424242	0.363636	0.643997	0.43454
gi|94390118	PREDICTED: similar to ribosomal protein L24 [Mus musculus].	LOC667996			667996	0	1	1	0	0	0	0	2	0	0	0	0	0	0	0	0.538462	1	0.19909	0.735849
gi|94393198	PREDICTED: similar to Ig heavy chain V region MOPC 47A [Mus musculus].	LOC668417			668417	0	0	0	1	2	1	1	4	0	0	0	0	0	0	0	0.0979021	1	0.004682	0.79918
gi|13385280	SERPINE1 mRNA binding protein 1 [Mus musculus].	Serbp1			66870	0	1	1	1	1	0	0	4	1	1	0	1	1	0	4	1	0.461538	0.0466026	0.735849
gi|21313234	BAI1-associated protein 2-like 1 [Mus musculus].	Baiap2l1			66898	0	0	0	0	0	0	0	0	0	0	0	0	0	1	1	0.923077	0	0.474656	0
gi|94373241	PREDICTED: similar to B-cell differentiation antigen CD72 (Lyb-2) (Antigen Ly-32) [Mus musculus].	LOC669118			669118	0	0	1	1	0	0	0	2	0	0	0	1	1	0	2	1	0.461538	0.0484522	0.847826
gi|13385384	proteasome 26S non-ATPase subunit 12 [Mus musculus].	Psmd12			66997	1	2	3	2	3	3	3	7	4	7	1	5	6	0	5	0.30303	0.387833	0.0164694	0.309813
gi|134053913	proteasome 26S non-ATPase subunit 5 [Mus musculus].	Psmd5			66998	0	10	8	6	5	4	0	5	4	5	0	7	9	0	4	0.820513	0.530831	0.280081	0.611111
gi|13385408	ribosomal protein L11 [Mus musculus].	Rpl11			67025	0	1	0	1	2	0	0	3	1	0	0	0	2	0	2	1	0.533333	0.0129813	0.847826
gi|40068491	DEAD box polypeptide 17 isoform 2 [Mus musculus].	Ddx17			67040	0	0	0	0	0	0	0	0	1	1	0	1	2	0	4	0.041958	0	0.140895	0
gi|94406883	PREDICTED: similar to programmed cell death 4 [Mus musculus].	LOC670861			670861	0	0	0	0	0	0	0	0	0	0	0	1	1	0	2	0.384615	0	0.397701	0
gi|27754103	proteasome 26S ATPase subunit 6 [Mus musculus].	Psmc6			67089	2	3	3	2	5	7	2	7	5	4	0	4	8	1	5	0.881119	0.483221	0.323437	0.43454
gi|94394413	PREDICTED: similar to AHNAK nucleoprotein isoform 1 [Mus musculus].	LOC670948			670948	1	1	1	1	1	1	1	7	1	1	0	1	1	1	5	0.923077	0.545455	0.200296	0.557143
gi|13399310	ribosomal protein S10 [Mus musculus].	Rps10			67097	1	0	1	1	2	0	0	4	0	1	0	1	1	0	3	0.88345	0.588235	0.433459	0.410526
gi|119508441	proteasome 26S non-ATPase subunit 9 [Mus musculus].	Psmd9			67151	0	0	1	0	0	0	1	2	0	1	0	1	1	0	3	0.825175	0.363636	0.400862	0.32636
gi|94369079	PREDICTED: similar to beta tubulin 1, class VI [Mus musculus].	LOC671623			671623	1	0	0	0	0	0	0	1	0	0	0	0	0	0	0	1	1	0.616521	0.58209
gi|22164768	coiled-coil domain containing 25 [Mus musculus].	Ccdc25			67179	0	0	0	0	1	1	0	2	0	0	0	0	0	0	0	0.538462	1	0.53331	0.614173
gi|83745120	ribosomal protein, large P2 [Mus musculus].	Rplp2			67186	0	3	3	3	4	1	0	5	4	4	0	4	4	0	4	0.358974	0.428571	0.0637816	0.696429
gi|71037403	myosin light chain, regulatory B-like [Mus musculus].	2900073G15Rik			67268	0	0	0	4	0	0	5	2	0	0	0	0	0	0	0	0.538462	1	0.493577	0.641682
gi|51491845	clathrin, heavy polypeptide (Hc) [Mus musculus].	Cltc			67300	0	0	1	1	0	0	0	2	0	0	0	0	0	0	0	0.538462	1	0.126112	0.65
gi|94400003	PREDICTED: similar to Eukaryotic translation initiation factor 4B (eIF-4B) [Mus musculus].	LOC673055			673055	0	0	0	0	0	0	0	0	0	0	0	1	0	0	1	0.923077	0	0.398189	0
gi|13385598	small nuclear ribonucleoprotein D3 [Mus musculus].	Snrpd3			67332	0	0	0	0	0	0	0	0	1	1	0	1	1	0	4	0.041958	0	0.000506825	0
gi|71043961	trypsinogen 7 [Mus musculus].	2210010C04Rik			67373	0	0	0	1	1	1	2	4	0	0	0	0	0	0	0	0.0979021	1	0.0485027	0.735849
gi|94420555	PREDICTED: similar to macrophage activation 2 like [Mus musculus].	LOC673841			673841	0	0	0	0	0	0	0	0	0	0	0	0	0	1	1	0.923077	0	0.716503	0
gi|94411893	PREDICTED: similar to Putative Sp100-related protein [Mus musculus].	LOC673944			673944	0	0	0	1	1	0	1	3	0	0	0	0	1	1	2	1	0.5625	0.523543	0.431734
gi|13385652	ribosomal protein S20 [Mus musculus].	Rps20			67427	0	0	1	0	0	0	1	2	0	0	0	1	1	0	2	1	0.461538	0.185445	0.264407
gi|34576561	splicing factor 3a, subunit 1 [Mus musculus].	Sf3a1			67465	0	1	0	0	1	1	0	3	0	1	0	1	2	1	4	0.504662	0.339623	0.085877	0.149616
gi|33563288	cell division cycle and apoptosis regulator 1 [Mus musculus].	Ccar1			67500	0	0	0	0	0	0	1	1	0	0	0	0	0	0	0	1	1	0.92192	0.410526
gi|94391223	PREDICTED: hypothetical protein [Mus musculus].	LOC675384			675384	0	0	0	1	0	1	0	2	0	0	0	1	1	0	2	1	0.461538	0.415074	0.65
gi|94392698	PREDICTED: hypothetical protein [Mus musculus].	LOC676682			676682	0	0	0	0	0	0	0	0	0	0	0	0	0	1	1	0.923077	0	0.716503	0
gi|12963655	ribosomal protein L38 [Mus musculus].	Rpl38			67671	1	1	3	3	2	0	0	5	2	2	0	3	2	0	4	1	0.487805	0.121246	0.665529
gi|94411100	PREDICTED: similar to keratin Kb40 [Mus musculus].	LOC676721			676721	0	1	2	2	0	0	2	4	0	1	0	1	0	1	3	0.458042	0.666667	0.257686	0.639344
gi|117606387	nudix-type motif 13 [Mus musculus].	Nudt13			67725	0	0	0	0	1	0	0	1	0	0	0	0	0	0	0	1	1	0.59438	0.65
gi|13385866	actin related protein 2/3 complex, subunit 5 [Mus musculus].	Arpc5			67771	0	0	0	0	0	0	0	0	0	0	0	0	1	0	1	0.923077	0	0.474656	0
gi|85861252	UBX domain containing 2 [Mus musculus].	Ubxd2			67812	0	0	0	0	0	0	0	0	0	1	0	0	0	0	1	0.923077	0	0.716503	0
gi|30794450	ribosomal protein L4 [Mus musculus].	Rpl4			67891	0	0	1	0	2	0	0	2	0	1	0	1	1	0	3	0.825175	0.461538	0.0946734	0.847826
gi|21728376	myosin regulatory light chain-like [Mus musculus].	Mylc2b			67938	2	6	7	4	8	8	6	7	8	7	2	7	9	1	6	0.870629	0.508264	0.0995009	0.586574
gi|13385958	ribosomal protein S27-like [Mus musculus].	Rps27l			67941	0	0	0	0	0	0	0	0	0	0	0	1	1	0	2	0.384615	0	0.200296	0
gi|46358331	U2-associated SR140 protein [Mus musculus].	2610101N10Rik			67958	0	0	0	0	0	2	0	1	0	0	0	0	0	0	0	1	1	0.139564	0.182243
gi|13386026	hypothetical protein LOC68045 [Mus musculus].	2700060E02Rik			68045	0	0	0	1	1	0	0	2	0	1	0	0	0	0	1	1	0.631579	0.0123412	0.917647
gi|13386034	ribosomal protein S13 [Mus musculus].	Rps13			68052	0	0	1	1	1	0	0	3	0	0	0	0	0	0	0	0.244755	1	0.706115	0.391304
gi|13277360	dual specificity phosphatase 19 [Mus musculus].	Dusp19			68082	0	0	1	0	0	0	0	1	0	0	0	0	0	0	0	1	1	0.834003	0.443182
gi|13386054	actin related protein 2/3 complex, subunit 4 [Mus musculus].	Arpc4			68089	0	0	1	0	0	0	0	1	2	2	0	0	3	0	3	0.13986	0.109091	0.763255	0.317073
gi|18079341	eukaryotic translation initiation factor 3, subunit 3 (gamma) [Mus musculus].	Eif3s3			68135	0	0	1	0	2	0	1	3	1	0	0	0	2	0	2	1	0.533333	0.816924	0.503226
gi|13384710	nucleolar protein family A, member 1 [Mus musculus].	Nola1			68147	0	0	0	0	0	0	0	0	0	1	0	0	0	0	1	0.923077	0	0.119206	0
gi|18250296	ribosomal protein L24 [Mus musculus].	Rpl24			68193	0	0	0	2	1	0	0	2	1	1	0	1	1	0	4	0.417249	0.391304	0.758446	0.5625
gi|47679095	keratin 17n [Mus musculus].	Krt42			68239	0	0	3	0	0	8	0	2	3	0	0	3	2	5	4	0.392774	0.420382	0.925159	0.599162
gi|47059089	DVL-binding protein DAPLE [Mus musculus].	0610010D24Rik			68339	0	0	0	0	0	0	0	0	0	0	0	0	1	0	1	0.923077	0	0.716503	0
gi|140970874	F-box and leucine-rich repeat protein 15 [Mus musculus].	Fbxl15			68431	0	0	0	0	0	0	0	0	0	1	0	0	0	0	1	0.923077	0	0.716503	0
gi|39930423	integrator complex subunit 1 [Mus musculus].	Ints1			68510	0	0	0	0	0	0	0	0	0	0	0	0	0	1	1	0.923077	0	0.716503	0
gi|94395348	PREDICTED: hypothetical protein LOC68675 isoform 1 [Mus musculus].	1110033M05Rik			68675	0	0	0	0	0	0	0	0	0	0	0	0	0	1	1	0.923077	0	0.716503	0
gi|37537534	RNA polymerase II associated protein 1 [Mus musculus].	Rpap1			68925	0	0	0	0	0	0	0	0	0	0	0	1	1	1	3	0.13986	0	0.200296	0
gi|124430553	congenital dyserythropoietic anemia, type I [Mus musculus].	Cdan1			68968	0	0	0	0	0	0	0	0	1	0	0	0	0	0	1	0.923077	0	0.716503	0
gi|31981942	U2 small nuclear ribonucleoprotein polypeptide A' [Mus musculus].	Snrpa1			68981	0	0	2	2	0	1	0	3	1	0	0	0	3	0	2	0.93007	0.517241	0.0456269	0.129654
gi|31980642	PRP31 [Mus musculus].	Prpf31			68988	0	2	1	2	3	1	2	6	2	2	0	1	1	0	4	0.431235	0.611111	0.374787	0.550706
gi|134053905	proteasome 26S non-ATPase subunit 11 [Mus musculus].	Psmd11			69077	0	8	8	6	7	10	3	6	6	7	0	8	13	1	5	0.88345	0.507042	0.770657	0.464286
gi|27229082	leucine zipper and CTNNBIP1 domain containing [Mus musculus].	Lzic			69151	0	0	0	0	0	0	0	0	0	0	0	0	1	0	1	0.923077	0	0.716503	0
gi|145046273	Rho guanine nucleotide exchange factor 12 [Mus musculus].	Arhgef12			69632	0	0	0	0	0	1	0	1	0	0	0	0	0	0	0	1	1	0.776746	0.58209
gi|73476383	hypothetical protein LOC69697 [Mus musculus].	2310057J16Rik			69697	0	0	0	0	0	0	0	0	0	0	0	0	0	1	1	0.923077	0	0.238997	0
gi|55925589	PRP4 pre-mRNA processing factor 4 homolog [Mus musculus].	Prpf4			70052	0	0	1	1	0	1	0	3	0	0	0	0	1	0	1	0.685315	0.72	0.000639551	0.943548
gi|21312544	interferon-induced protein 35 [Mus musculus].	Ifi35			70110	0	0	0	0	0	0	0	0	1	0	0	0	0	0	1	0.923077	0	0.716503	0
gi|82959171	PREDICTED: leucine-rich repeats and calponin homology (CH) domain containing 3 isoform 2 [Mus musculus].	Lrch3			70144	0	0	0	0	1	0	0	1	0	0	0	0	0	0	0	1	1	0.141735	0.110169
gi|74315975	proteasome 26S non-ATPase subunit 1 [Mus musculus].	Psmd1			70247	1	10	7	7	14	11	8	7	9	9	0	11	11	1	5	0.850816	0.548031	0.712795	0.47581
gi|19263322	WD repeat domain 77 [Mus musculus].	Wdr77			70465	0	3	3	4	5	3	2	6	5	6	1	6	6	0	5	0.263403	0.416667	0.329364	0.436242
gi|94391959	PREDICTED: similar to Keratin, type I cytoskeletal 10 (Cytokeratin-10) (CK-10) (Keratin-10) (K10) (56 kDa cytokeratin) (Keratin, type I cytoskeletal 59 kDa) [Mus musculus].	4733401L19Rik			70843	0	0	0	0	0	0	4	1	0	0	0	0	1	6	2	0.629371	0.328767	0.652523	0.527027
gi|82906706	PREDICTED: hypothetical protein LOC70884 isoform 3 [Mus musculus].	Ccdc81			70884	0	0	0	0	0	0	0	0	0	1	0	1	1	0	3	0.13986	0	0.0627979	0
gi|82998839	PREDICTED: similar to T01D3.1 isoform 5 [Mus musculus].	Vwce			71768	0	0	0	0	0	0	0	0	0	0	0	0	0	1	1	0.923077	0	0.716503	0
gi|21313640	adaptor-related protein complex 2, beta 1 subunit isoform b [Mus musculus].	Ap2b1			71770	0	0	2	1	2	1	0	4	0	1	0	2	2	0	3	1	0.507042	0.621569	0.527027
gi|94387888	PREDICTED: similar to DUF729 domain containing 1 isoform 2 [Mus musculus].	2610016C23Rik			71804	0	0	0	0	1	1	1	3	1	1	0	1	1	0	4	0.7669	0.391304	0.608374	0.443182
gi|94388698	PREDICTED: TBP-interacting protein isoform 1 [Mus musculus].	Cand1			71902	0	0	0	0	0	0	0	0	0	0	0	0	0	1	1	0.923077	0	0.716503	0
gi|94383032	PREDICTED: hypothetical protein LOC71941 [Mus musculus].	2310051N18Rik			71941	0	0	0	0	0	0	0	0	0	0	0	0	1	0	1	0.923077	0	0.716503	0
gi|29336026	myosin, heavy chain 14 [Mus musculus].	Myh14			71960	0	0	0	0	0	5	0	1	0	0	0	0	0	1	1	1	0.810811	0.616657	0.621019
gi|20823227	PREDICTED: hypothetical protein LOC72252 [Mus musculus].	1700022A21Rik			72252	0	0	0	0	0	0	0	0	1	0	0	0	0	0	1	0.923077	0	0.716503	0
gi|82951331	PREDICTED: hypothetical protein LOC72371 isoform 1 [Mus musculus].	2210408I21Rik			72371	0	0	0	0	0	0	0	0	0	0	0	0	0	1	1	0.923077	0	0.716503	0
gi|70906449	BCL2-associated transcription factor 1 isoform 3 [Mus musculus].	Bclaf1			72567	0	3	3	4	6	36	0	5	12	11	0	12	32	7	5	0.165501	0.375904	0.0710243	0.741499
gi|22003852	VEPH isoform B [Mus musculus].	Veph1			72789	0	0	0	0	1	1	1	3	0	0	0	0	1	0	1	0.685315	0.72	0.214422	0.676301
gi|22779885	Rac/Cdc42 guanine nucleotide exchange factor 6 [Mus musculus].	Arhgef6			73341	0	0	0	1	0	0	0	1	0	1	0	0	0	0	1	1	0.461538	0.179703	0.847826
gi|21746161	tubulin, beta [Mus musculus].	Tubb2b			73710	0	0	0	0	0	0	0	0	0	0	0	0	0	1	1	0.923077	0	0.0685908	0
gi|30519969	DNA polymerase delta interacting protein 3 [Mus musculus].	Poldip3			73826	0	1	1	1	1	1	0	5	1	1	0	3	3	0	4	0.734266	0.348837	0.000547045	0.776892
gi|21312044	eukaryotic translation initiation factor 3, subunit 12 [Mus musculus].	Eif3s12			73830	0	0	0	0	0	0	0	0	1	0	0	1	1	0	3	0.13986	0	0.167767	0
gi|23956222	ARP3 actin-related protein 3 homolog [Mus musculus].	Actr3			74117	0	2	2	1	2	1	0	5	2	2	0	2	2	0	4	0.7669	0.461538	0.0133313	0.760976
gi|27229175	armadillo repeat containing 8 [Mus musculus].	Armc8			74125	0	0	1	1	0	2	0	3	1	2	0	3	1	0	4	0.434732	0.328767	0.0374165	0.760976
gi|145207976	myotubularin-related protein 3 [Mus musculus].	Mtmr3			74302	0	0	0	0	0	0	0	0	1	0	0	1	0	0	2	0.384615	0	0.474656	0
gi|40804757	Ran-binding protein 10 [Mus musculus].	Ranbp10			74334	0	1	2	0	1	4	0	4	4	2	0	3	4	0	4	0.428904	0.345324	0.00628545	0.774194
gi|148839318	SMC hinge domain containing 1 [Mus musculus].	Smchd1			74355	0	0	0	0	0	1	1	2	0	0	0	0	0	0	0	0.538462	1	0.888107	0.527027
gi|50897276	pre-mRNA cleavage complex II protein Pcf11 [Mus musculus].	Pcf11			74737	0	0	0	0	0	0	0	0	1	0	0	0	0	0	1	0.923077	0	0.716503	0
gi|22095003	splicing factor 3a, subunit 3 [Mus musculus].	Sf3a3			75062	0	0	1	1	0	0	0	2	0	1	0	0	0	0	1	1	0.631579	0.48215	0.231454
gi|47777353	Fgfr1 oncogene partner [Mus musculus].	Fgfr1op			75296	0	0	0	0	0	0	0	0	1	0	0	0	0	0	1	0.923077	0	0.33499	0
gi|114158701	probable nucleolar complex protein 14 [Mus musculus].	Nol14			75416	0	0	0	0	1	1	0	2	0	1	0	0	0	1	2	1	0.461538	0.653173	0.58209
gi|116812875	SECIS binding protein 2 [Mus musculus].	Secisbp2			75420	0	0	0	0	0	0	0	0	0	0	0	0	0	1	1	0.923077	0	0.398067	0
gi|27414493	Domino [Mus musculus].	Ep400			75560	0	0	0	0	1	1	0	2	0	0	0	0	1	0	1	1	0.631579	1	0.503226
gi|94402499	PREDICTED: similar to serine/arginine repetitive matrix 2 [Mus musculus].	Srrm2			75956	0	0	0	0	1	1	1	3	1	0	0	0	0	1	2	1	0.5625	0.608374	0.443182
gi|30409980	gamma-aminobutyric acid (GABA-B) receptor binding protein [Mus musculus].	Jakmip1			76071	0	0	0	0	0	0	0	0	0	0	0	0	1	0	1	0.923077	0	0.716503	0
gi|62241030	dedicator of cytokinesis 8 [Mus musculus].	Dock8			76088	0	0	0	0	1	0	0	1	0	0	0	0	1	0	1	1	0.461538	0.59438	0.65
gi|17975593	lactoperoxidase [Mus musculus].	Lpo			76113	0	0	0	0	0	0	0	0	0	0	0	0	0	1	1	0.923077	0	0.716503	0
gi|94377089	PREDICTED: hypothetical protein LOC76224 [Mus musculus].	6530409C15Rik			76224	0	1	1	0	0	0	1	3	1	1	0	1	0	0	3	1	0.461538	0.454409	0.603093
gi|17921980	component of oligomeric golgi complex 2 [Mus musculus].	Cog2			76332	0	0	0	0	1	0	0	1	0	0	0	0	0	0	0	1	1	0.92192	0.410526
gi|58037443	RIKEN cDNA 2310003C23 [Mus musculus].	2310003C23Rik			76425	0	3	3	4	4	4	1	6	5	6	0	6	7	1	5	0.221445	0.394464	0.00114826	0.790822
gi|21313252	hypothetical protein LOC76573 [Mus musculus].	1700027D21Rik			76573	0	0	0	0	0	0	0	0	0	0	0	0	0	1	1	0.923077	0	0.716503	0
gi|33504483	ribosomal protein S9-like [Mus musculus].	Rps9			76846	0	2	2	1	0	0	0	3	2	1	0	1	1	0	4	0.772727	0.461538	0.568128	0.594512
gi|85701680	keratin 76 [Mus musculus].	Krt76			77055	0	0	0	0	0	0	1	1	0	0	0	0	0	0	0	1	1	0.864011	0.246835
gi|82950644	PREDICTED: heterogeneous nuclear ribonucleoprotein A0 isoform 2 [Mus musculus].	Hnrpa0			77134	0	0	0	0	0	0	0	0	0	0	0	1	1	0	2	0.384615	0	0.474656	0
gi|33598964	myosin heavy chain 10, non-muscle [Mus musculus].	Myh10			77579	0	0	0	1	0	6	0	2	0	0	0	0	4	0	1	0.832168	0.6	0.229398	0.148855
gi|124244040	eukaryotic translation initiation factor 3, subunit 1 alpha [Mus musculus].	Eif3s1			78655	0	2	1	1	2	2	2	6	2	2	0	2	2	0	4	1	0.517241	0.987341	0.485679
gi|82957032	PREDICTED: similar to F-box protein 43 [Mus musculus].	Fbxo43			78803	0	0	0	0	0	0	0	0	0	1	0	0	0	0	1	0.923077	0	0.573683	0
gi|120587021	phosphatidylinositol glycan, class T [Mus musculus].	Pigt			78928	0	0	0	0	0	0	0	0	0	1	0	0	1	0	2	0.384615	0	0.33499	0
gi|14042921	splicing factor 3b, subunit 1 [Mus musculus].	Sf3b1			81898	0	1	3	1	1	2	0	5	5	5	0	4	6	4	5	0.0291375	0.222222	0.0144424	0.134425
gi|14211542	hepcidin antimicrobial peptide 1 [Mus musculus].	Hamp1			84506	0	0	1	0	0	0	0	1	0	0	0	0	0	0	0	1	1	0.937334	0.527027
gi|117553625	dedicator of cyto-kinesis 2 [Mus musculus].	Dock2			94176	3	8	8	11	12	8	2	7	6	8	0	12	10	0	4	0.618881	0.553191	4.05064e-05	0.855335
gi|15809008	FK506 binding protein 6 [Mus musculus].	Fkbp6			94244	0	0	0	0	0	0	0	0	0	0	0	0	0	1	1	0.923077	0	0.170422	0
gi|21361209	histone cluster 2, H4 [Mus musculus].	Hist2h4			97122	0	0	0	0	0	0	0	0	1	0	0	0	0	0	1	0.923077	0	0.0342768	0
gi|21703762	dendritic cell protein GA17 [Mus musculus].	Ga17			98221	1	1	1	2	0	0	0	4	1	1	0	1	1	0	4	1	0.517241	0.0486091	0.755814
gi|19527048	heterogeneous nuclear ribonucleoprotein F [Mus musculus].	Hnrpf			98758	0	0	2	2	3	1	0	4	2	3	0	2	2	0	4	0.737762	0.432432	0.199604	0.65
gi|19527050	putative glialblastoma cell differentiation-related [Mus musculus].	Ubadc1			98766	0	0	0	0	0	0	0	0	1	1	0	1	0	0	3	0.13986	0	0.474656	0
gi|94367379	PREDICTED: myosin regulatory light polypeptide 9 isoform 1 [Mus musculus].	Myl9			98932	0	5	5	4	5	5	3	6	6	5	0	4	5	0	4	1	0.536424	0.0140287	0.714868
gi|19527078	fibrinogen, gamma polypeptide [Mus musculus].	Fgg			99571	0	1	0	1	1	0	1	4	1	1	0	1	2	0	4	0.7669	0.40678	0.439625	0.389027

## Sheet: Testis
giName	proteinName	geneName	String-Mouse	Sting-Human	geneID	Peptides KI	Peptides KI	Peptides KI	Peptides KI	Peptides KI	Peptides KI	Peptides KI	Peptides KI	KI detected	Peptides WT	Peptides WT	Peptides WT	Peptides WT	Peptides WT	Peptides WT	Peptides WT	Peptides WT	WT detected	p-value tissue	Ratio tissue	p-value all	Ratio all	Added based on STRING interaction with a core protein
gi|22507329	E2F transcription factor 4 [Mus musculus].	E2f4	E2f4	E2f4	104394	3	3	5	7	4	1	1	2	8	0	0	0	0	0	0	0	0	0	0.0001554	1	1.77897e-11	1
gi|110227586	cyclin E1 [Mus musculus].	Ccne1	Ccne1	Ccne1	12447	24	15	20	18	15	11	5	15	8	0	0	0	0	0	0	0	0	0	0.0001554	1	2.34227e-08	0.985213
gi|31542366	cell division cycle 2 homolog A [Mus musculus].	Cdc2a	Cdk1	Cdk1	12534	5	0	0	0	0	5	0	0	2	0	0	0	0	0	0	0	0	0	0.466667	1	0.00182994	1	Y
gi|126032303	cell division cycle 7 [Mus musculus].	Cdc7	Cdc7	Cdc7	12545	1	0	0	0	0	1	0	1	3	0	0	0	0	0	0	0	0	0	0.2	1	0.000105842	1	Y
gi|7949020	cyclin-dependent kinase 2 isoform 2 [Mus musculus].	Cdk2	Cdk2	Cdk2	12566	29	12	25	22	22	18	13	13	8	0	0	0	0	0	0	0	0	0	0.0001554	1	5.15213e-08	0.981693
gi|6680908	cyclin-dependent kinase 5 [Mus musculus].	Cdk5	Cdk5	Cdk5	12568	8	1	7	8	5	5	3	3	8	0	0	0	0	0	0	0	0	0	0.0001554	1	1.65286e-10	0.994898
gi|6671726	cyclin-dependent kinase inhibitor 1A (P21) [Mus musculus].	Cdkn1a	Cdkn1a	Cdkn1a	12575	1	0	3	2	0	2	0	0	4	0	0	0	0	0	0	0	0	0	0.0769231	1	5.81506e-06	1	Y
gi|31542372	cyclin-dependent kinase inhibitor 1B [Mus musculus].	Cdkn1b	Cdkn1b	Cdkn1b	12576	8	2	11	8	10	7	5	10	8	0	0	0	0	0	0	0	0	0	0.0001554	1	1.28556e-06	0.928209
gi|31981849	cyclin-dependent kinase inhibitor 1C (P57) [Mus musculus].	Cdkn1c	Cdkn1c	Cdkn1c	12577	9	5	10	8	7	4	5	6	8	0	0	0	0	0	0	0	0	0	0.0001554	1	2.3528e-08	0.959891
gi|31982405	E2F transcription factor 5 [Mus musculus].	E2f5	E2f5	E2f5	13559	3	2	0	4	2	1	0	1	6	0	0	0	0	0	0	0	0	0	0.00699301	1	1.28591e-08	1
gi|33859482	eukaryotic translation elongation factor 2 [Mus musculus].	Eef2	Eef2	Eef2	13629	0	1	1	1	0	1	0	0	4	0	0	0	0	0	0	0	0	0	0.0769231	1	0.00749965	0.829787	Y
gi|47059484	retinoblastoma binding protein 4 [Mus musculus].	Rbbp4	Rbbp4	Rbbp4	19646	0	3	0	0	0	0	0	0	1	0	0	0	0	0	0	0	0	0	1	1	0.0314504	1	Y
gi|33859602	retinoblastoma-like protein 1 [Mus musculus].	Rbl1	Rbl1	Rbl1	19650	7	4	7	3	1	1	0	3	7	0	0	0	0	0	0	0	0	0	0.0013986	1	5.08203e-10	1
gi|31560553	retinoblastoma-like 2 [Mus musculus].	Rbl2	Rbl2	Rbl2	19651	15	13	14	13	6	4	3	3	8	0	0	0	0	0	0	0	0	0	0.0001554	1	1.77897e-11	1
gi|30520037	transcription factor Dp-2 [Mus musculus].	Tfdp2	Tfdp2	Tfdp2	211586	1	1	1	1	0	0	0	0	4	0	0	0	0	0	0	0	0	0	0.0769231	1	5.67773e-06	1	Y
gi|30424607	lin-52 homolog [Mus musculus].	Lin52	Lin52	Lin52	217708	2	1	3	1	1	0	0	0	5	0	0	0	0	0	0	0	0	0	0.025641	1	2.86604e-07	1
gi|6678305	transcription factor Dp 1 [Mus musculus].	Tfdp1	Tfdp1	Tfdp1	21781	5	2	2	3	1	0	0	0	5	0	0	0	0	0	0	0	0	0	0.025641	1	2.88981e-07	1
gi|27370036	lin-54 homolog [Mus musculus].	Lin54	Lin54	Lin54	231506	0	0	0	0	0	1	0	0	1	0	0	0	0	0	0	0	0	0	1	1	0.0314504	1	Y
gi|7949135	S-phase kinase-associated protein 2 isoform a [Mus musculus].	Skp2	Skp2	Skp2	27401	1	0	0	0	0	0	0	0	1	0	0	0	0	0	0	0	0	0	1	1	0.0314504	1	Y
gi|30424802	type I interferon receptor beta chain-associated [Mus musculus].	Lin9	Lin9	Lin9	72568	3	2	1	2	1	0	0	0	5	0	0	0	0	0	0	0	0	0	0.025641	1	2.88187e-07	1
gi|21704182	kinesin family member 22 [Mus musculus].	Kif22	Kif22	Kif22	110033	1	1	1	1	0	0	1	1	6	0	0	0	0	0	0	0	0	0	0.00699301	1	0.00019608	0.854015
gi|82899877	PREDICTED: transformation/transcription domain-associated protein isoform 1 [Mus musculus].	Trrap	Trrap	Trrap	100683	0	0	0	0	1	0	0	0	1	0	0	0	0	0	0	0	0	0	1	1	0.0314504	1		Y
gi|94381402	PREDICTED: similar to CTD-binding SR-like protein rA9 isoform 6 [Mus musculus].	AA673488	Phrf1	PHRF1	101471	0	0	0	0	0	0	0	1	1	0	0	0	0	0	0	0	0	0	1	1	0.0314504	1
gi|70995287	calcineurin binding protein 1 [Mus musculus].	Cabin1	Cabin1	Cabin1	104248	1	1	0	0	0	0	0	0	2	0	0	0	0	0	0	0	0	0	0.466667	1	0.00182994	1
gi|82617575	glutamyl-prolyl-tRNA synthetase [Mus musculus].	Eprs	Eprs	Eprs	107508	0	0	0	0	0	0	0	2	1	0	0	0	0	0	0	0	0	0	1	1	0.0314504	1
gi|20147789	retinol dehydrogenase 1 (all trans) [Mus musculus].	Rdh1	Rdh1	Rdh16	107605	1	0	0	0	0	0	0	0	1	0	0	0	0	0	0	0	0	0	1	1	0.0314504	1
gi|18875338	cleavage stimulation factor, 3' pre-RNA subunit 2 [Mus musculus].	Cstf2	Cstf2	Cstf2	108062	0	0	0	0	1	0	0	0	1	0	0	0	0	0	0	0	0	0	1	1	0.0314504	1
gi|134053881	oxidized low density lipoprotein (lectin-like) receptor 1 [Mus musculus].	Olr1	Olr1	Olr1	108078	0	0	0	0	0	1	0	0	1	0	0	0	0	0	0	0	0	0	1	1	0.0314504	1
gi|14861854	keratin 7 [Mus musculus].	Krt7	Krt7	Krt7	110310	0	1	0	0	0	0	0	0	1	0	0	0	0	0	0	0	0	0	1	1	0.0314504	1
gi|6671495	ATP-binding cassette, sub-family A, member 4 [Mus musculus].	Abca4	Abca4	Abca4	11304	0	0	0	1	0	0	0	0	1	0	0	0	0	0	0	0	0	0	1	1	0.0314504	1
gi|120431733	bromodomain, testis-specific isoform B [Mus musculus].	Brdt	Brdt	Brdt	114642	0	0	0	1	0	0	0	0	1	0	0	0	0	0	0	0	0	0	1	1	0.0314504	1
gi|31981914	cysteine-rich secretory protein 1 [Mus musculus].	Crisp1	Crisp1	Crisp1	11571	1	0	0	0	0	0	0	0	1	0	0	0	0	0	0	0	0	0	1	1	0.0314504	1
gi|16905115	metastasis associated 3 [Mus musculus].	Mta3	Mta3	Mta3	116871	0	0	0	1	0	0	0	0	1	0	0	0	0	0	0	0	0	0	1	1	0.0314504	1
gi|38087657	PREDICTED: serine/threonine kinase 33 [Mus musculus].	Stk33	Stk33	Stk33	117229	0	0	0	1	0	0	0	0	1	0	0	0	0	0	0	0	0	0	1	1	0.0314504	1
gi|31542151	arginine-tRNA-protein transferase 1 isoform 1 [Mus musculus].	Ate1	Ate1	Ate1	11907	0	0	0	0	0	1	0	1	2	0	0	0	0	0	0	0	0	0	0.466667	1	0.00182994	1
gi|116256507	ATPase, Cu++ transporting, beta polypeptide [Mus musculus].	Atp7b	Atp7b	Atp7b	11979	0	0	0	0	0	0	0	1	1	0	0	0	0	0	0	0	0	0	1	1	0.0314504	1
gi|6753172	B-cell leukemia/lymphoma 6 [Mus musculus].	Bcl6	Bcl6	Bcl6	12053	0	0	0	0	0	0	0	1	1	0	0	0	0	0	0	0	0	0	1	1	0.0314504	1
gi|6753482	procollagen, type XI, alpha 2 [Mus musculus].	Col11a2	Col11a2	Col11a2	12815	0	0	0	0	0	0	0	1	1	0	0	0	0	0	0	0	0	0	1	1	0.0314504	1
gi|124001560	cytochrome P450, family 2, subfamily f, polypeptide 2 [Mus musculus].	Cyp2f2	Cyp2f2	CYP2F1	13107	0	0	0	1	0	0	0	0	1	0	0	0	0	0	0	0	0	0	1	1	0.0314504	1
gi|6681141	deoxycytidine kinase [Mus musculus].	Dck	Dck	Dck	13178	0	0	0	0	0	1	0	0	1	0	0	0	0	0	0	0	0	0	1	1	0.0314504	1
gi|117168287	dishevelled 3 [Mus musculus].	Dvl3	Dvl3	Dvl3	13544	1	1	0	0	0	0	0	0	2	0	0	0	0	0	0	0	0	0	0.466667	1	0.00182994	1
gi|6679705	ecotropic viral integration site 1 [Mus musculus].	Evi1	Mecom	Evi1	14013	0	0	0	1	1	0	1	0	3	0	0	0	0	0	0	0	0	0	0.2	1	0.000105842	1
gi|6679731	coagulation factor V [Mus musculus].	F5	F5	F5	14067	1	0	1	1	0	0	0	0	3	0	0	0	0	0	0	0	0	0	0.2	1	0.000105842	1
gi|18141561	interleukin 25 [Mus musculus].	Il25	Il25	Il25	140806	0	0	0	0	0	1	0	1	2	0	0	0	0	0	0	0	0	0	0.466667	1	0.00182994	1
gi|6753890	flavin containing monooxygenase 1 [Mus musculus].	Fmo1	Fmo1	Fmo1	14261	0	0	0	0	0	0	0	1	1	0	0	0	0	0	0	0	0	0	1	1	0.0314504	1
gi|31982322	glycoprotein 5 (platelet) [Mus musculus].	Gp5	Gp5	Gp5	14729	0	0	1	0	0	0	0	0	1	0	0	0	0	0	0	0	0	0	1	1	0.0314504	1
gi|31982313	general transcription factor II H, polypeptide 1 [Mus musculus].	Gtf2h1	Gtf2h1	Gtf2h1	14884	1	0	1	0	0	0	0	0	2	0	0	0	0	0	0	0	0	0	0.466667	1	0.00182994	1
gi|31982789	histocompatibility 2, class II antigen E alpha [Mus musculus].	H2-Ea	H2-Ea	HLA-DRA	14968	0	0	0	0	0	0	0	1	1	0	0	0	0	0	0	0	0	0	1	1	0.0314504	1
gi|6680159	H3 histone, family 3A [Mus musculus].	H3f3a	H3f3a	H3f3a	15078	0	0	0	1	1	1	1	0	4	0	0	0	0	0	0	0	0	0	0.0769231	1	9.8192e-05	0.95122		Y
gi|31544072	hairless protein [Mus musculus].	Hr	Hr	Hr	15460	0	0	0	0	1	0	0	0	1	0	0	0	0	0	0	0	0	0	1	1	0.0314504	1
gi|88014720	karyopherin (importin) beta 1 [Mus musculus].	Kpnb1	Kpnb1	Kpnb1	16211	0	0	0	0	0	1	0	0	1	0	0	0	0	0	0	0	0	0	1	1	0.0314504	1
gi|56119092	insulin-like 3 [Mus musculus].	Insl3	Insl3	Insl3	16336	0	0	0	0	0	0	1	0	1	0	0	0	0	0	0	0	0	0	1	1	0.0314504	1
gi|31543047	karyopherin (importin) alpha 1 [Mus musculus].	Kpna1	Kpna1	Kpna1	16646	1	0	0	0	0	0	0	0	1	0	0	0	0	0	0	0	0	0	1	1	0.0314504	1
gi|6680598	karyopherin alpha 4 [Mus musculus].	Kpna4	Kpna4	Kpna4	16649	1	0	0	0	0	0	0	0	1	0	0	0	0	0	0	0	0	0	1	1	0.0314504	1
gi|6680606	keratin 19 [Mus musculus].	Krt19	Krt19	Krt19	16669	4	0	0	0	0	0	0	0	1	0	0	0	0	0	0	0	0	0	1	1	0.0314504	1
gi|117168301	laminin, alpha 1 precursor [Mus musculus].	Lama1	Lama1	Lama1	16772	2	0	0	0	0	0	0	0	1	0	0	0	0	0	0	0	0	0	1	1	0.0314504	1
gi|94404707	PREDICTED: similar to Laminin subunit alpha-3 precursor (Nicein subunit alpha) [Mus musculus].	Lama3	Lama3	Lama3	16774	0	0	0	0	0	0	0	1	1	0	0	0	0	0	0	0	0	0	1	1	0.0314504	1
gi|6754550	LIM motif-containing protein kinase 2 isoform a [Mus musculus].	Limk2	Limk2	Limk2	16886	0	0	0	0	0	0	0	1	1	0	0	0	0	0	0	0	0	0	1	1	0.0314504	1
gi|31982591	contactin associated protein-like 4 [Mus musculus].	Cntnap4	Cntnap4	Cntnap4	170571	0	0	0	0	0	0	0	1	1	0	0	0	0	0	0	0	0	0	1	1	0.0314504	1
gi|13384622	Ly1 antibody reactive clone [Mus musculus].	Lyar	Lyar	Lyar	17089	0	0	1	0	0	0	0	0	1	0	0	0	0	0	0	0	0	0	1	1	0.0314504	1
gi|6678834	anaphase promoting complex subunit 1 [Mus musculus].	Anapc1	Anapc1	Anapc1	17222	1	0	0	0	0	0	0	0	1	0	0	0	0	0	0	0	0	0	1	1	0.0314504	1
gi|10946816	myelodysplasia syndrome 1 protein homolog [Mus musculus].	Mds1	Mds1	Mds1	17251	0	0	0	0	0	0	0	1	1	0	0	0	0	0	0	0	0	0	1	1	0.0314504	1
gi|89363038	menage a trois 1 [Mus musculus].	Mnat1	Mnat1	Mnat1	17420	1	0	1	1	0	0	0	0	3	0	0	0	0	0	0	0	0	0	0.2	1	0.000105842	1
gi|6678952	methylenetetrahydrofolate dehydrogenase (NAD+ dependent), methenyltetrahydrofolate cyclohydrolase [Mus musculus].	Mthfd2	Mthfd2	Mthfd2	17768	0	0	0	1	0	0	0	0	1	0	0	0	0	0	0	0	0	0	1	1	0.0314504	1
gi|89111945	metallothionein-like 5, testis-specific isoform b [Mus musculus].	Mtl5	Mtl5	Mtl5	17771	4	1	1	1	0	0	0	0	4	0	0	0	0	0	0	0	0	0	0.0769231	1	5.76899e-06	1
gi|118150643	myeloblastosis oncogene-like 1 [Mus musculus].	Mybl1	Mybl1	Mybl1	17864	0	1	0	1	0	0	0	0	2	0	0	0	0	0	0	0	0	0	0.466667	1	0.00182994	1		Y
gi|115511010	myosin VIIa [Mus musculus].	Myo7a	Myo7a	Myo7a	17921	0	0	0	0	0	1	0	0	1	0	0	0	0	0	0	0	0	0	1	1	0.0314504	1
gi|95772123	protein phosphatase 1, regulatory (inhibitor) subunit 12A [Mus musculus].	Ppp1r12a	Ppp1r12a	Ppp1r12a	17931	0	1	0	0	0	0	0	0	1	0	0	0	0	0	0	0	0	0	1	1	0.0314504	1
gi|112363107	neurofilament 3, medium [Mus musculus].	Nefm	Nefm	Nefm	18040	0	1	0	0	0	0	0	0	1	0	0	0	0	0	0	0	0	0	1	1	0.0314504	1
gi|82533041	skeletal muscle receptor tyrosine kinase isoform 2 precursor [Mus musculus].	Musk	Musk	Musk	18198	0	0	1	0	0	0	0	0	1	0	0	0	0	0	0	0	0	0	1	1	0.0314504	1
gi|7110681	pre B-cell leukemia transcription factor 1 isoform b [Mus musculus].	Pbx1	Pbx1	Pbx1	18514	0	0	0	0	0	1	0	0	1	0	0	0	0	0	0	0	0	0	1	1	0.0314504	1
gi|6679421	cytochrome P450 reductase [Mus musculus].	Por	Por	Por	18984	0	0	0	0	0	0	1	0	1	0	0	0	0	0	0	0	0	0	1	1	0.0314504	1
gi|45592932	proteasome beta 4 subunit [Mus musculus].	Psmb4	Psmb4	Psmb4	19172	0	0	0	0	0	0	0	1	1	0	0	0	0	0	0	0	0	0	1	1	0.0314504	1
gi|117168271	dicer1 [Mus musculus].	Dicer1	Dicer1	Dicer1	192119	2	0	0	0	0	0	0	0	1	0	0	0	0	0	0	0	0	0	1	1	0.0314504	1
gi|29135339	polycystic kidney and hepatic disease 1-like 1 [Mus musculus].	Pkhd1l1	Pkhd1l1	Pkhd1l1	192190	0	0	0	0	0	0	0	1	1	0	0	0	0	0	0	0	0	0	1	1	0.0314504	1
gi|82617638	Rap guanine nucleotide exchange factor (GEF) 6 [Mus musculus].	Rapgef6	Rapgef6	Rapgef6	192786	0	0	0	0	0	1	0	0	1	0	0	0	0	0	0	0	0	0	1	1	0.0314504	1
gi|10946856	protein tyrosine phosphatase, receptor type, T [Mus musculus].	Ptprt	Ptprt	Ptprt	19281	0	0	0	0	0	1	0	0	1	0	0	0	0	0	0	0	0	0	1	1	0.0314504	1
gi|6679571	putative neuronal cell adhesion molecule [Mus musculus].	Punc	Igdcc3	IGDCC3	19289	0	0	0	0	0	0	0	1	1	0	0	0	0	0	0	0	0	0	1	1	0.0314504	1
gi|16945962	rabphilin 3A [Mus musculus].	Rph3a	Rph3a	Rph3a	19894	0	0	0	0	1	0	0	0	1	0	0	0	0	0	0	0	0	0	1	1	0.0314504	1
gi|94366786	PREDICTED: similar to ryanodine receptor 3 [Mus musculus].	Ryr3	Ryr3	Ryr3	20192	0	0	0	1	0	0	0	0	1	0	0	0	0	0	0	0	0	0	1	1	0.0314504	1
gi|119226253	semaphorin 5A [Mus musculus].	Sema5a	Sema5a	Sema5a	20356	0	0	0	0	0	0	0	1	1	0	0	0	0	0	0	0	0	0	1	1	0.0314504	1
gi|7106407	transcriptional regulator, SIN3A [Mus musculus].	Sin3a	Sin3a	Sin3a	20466	0	0	1	0	0	0	0	0	1	0	0	0	0	0	0	0	0	0	1	1	0.0314504	1		Y
gi|6677993	solute carrier family 12, member 4 [Mus musculus].	Slc12a4	Slc12a4	Slc12a4	20498	0	0	0	0	0	1	0	0	1	0	0	0	0	0	0	0	0	0	1	1	0.0314504	1
gi|7106409	excitatory amino acid transporter 2 isoform 3 [Mus musculus].	Slc1a2	Slc1a2	Slc1a2	20511	0	0	0	0	0	0	0	1	1	0	0	0	0	0	0	0	0	0	1	1	0.0314504	1
gi|84370258	somatostatin receptor 3 [Mus musculus].	Sstr3	Sstr3	Sstr3	20607	0	0	0	2	0	0	0	1	2	0	0	0	0	0	0	0	0	0	0.466667	1	0.00183452	1
gi|6678123	salivary protein 2 precursor [Mus musculus].	Spt2	Mucl1	MUCL1	20771	0	0	1	0	0	0	0	0	1	0	0	0	0	0	0	0	0	0	1	1	0.0314504	1
gi|71274138	hypothetical protein LOC207806 [Mus musculus].	Gm608	Gm608	Gm608	207806	1	0	0	0	1	0	0	0	2	0	0	0	0	0	0	0	0	0	0.466667	1	0.0211093	0.906977
gi|27369605	UDP-N-acetyl-alpha-D-galactosamine:polypeptide N-acetylgalactosaminyltransferase 6 [Mus musculus].	Galnt6	Galnt6	Galnt6	207839	0	0	0	0	0	0	1	0	1	0	0	0	0	0	0	0	0	0	1	1	0.0314504	1
gi|126722700	Fanconi anemia, complementation group I [Mus musculus].	Fanci	Fanci	Fanci	208836	1	0	1	0	0	0	0	0	2	0	0	0	0	0	0	0	0	0	0.466667	1	0.00182994	1
gi|94386779	PREDICTED: similar to serine/threonine kinase 36 (fused homolog, Drosophila) [Mus musculus].	Ulk4	Ulk4	Ulk4	209012	1	0	0	0	1	0	0	0	2	0	0	0	0	0	0	0	0	0	0.466667	1	0.00182994	1
gi|33942087	cyclin B3 [Mus musculus].	Ccnb3	Ccnb3	Ccnb3	209091	1	0	1	1	1	0	0	0	4	0	0	0	0	0	0	0	0	0	0.0769231	1	5.67773e-06	1		Y
gi|94381425	PREDICTED: similar to SH3/ankyrin domain gene 2 isoform a isoform 6 [Mus musculus].	Shank2	Shank2	Shank2	210274	0	0	0	0	1	0	0	0	1	0	0	0	0	0	0	0	0	0	1	1	0.0314504	1
gi|94363201	PREDICTED: similar to myoferlin isoform b [Mus musculus].	4930533C12Rik	Fer1l5	FER1L5	211430	0	0	0	0	0	1	0	0	1	0	0	0	0	0	0	0	0	0	1	1	0.0314504	1
gi|94404743	PREDICTED: similar to Putative Polycomb group protein ASXL1 (Additional sex combs-like protein 1) [Mus musculus].	Asxl3	Asxl3	Asxl3	211961	0	0	0	0	0	0	0	1	1	0	0	0	0	0	0	0	0	0	1	1	0.0314504	1
gi|27502355	relaxin 3 [Mus musculus].	Rln3	Rln3	Rln3	212108	0	0	1	1	0	0	0	0	2	0	0	0	0	0	0	0	0	0	0.466667	1	0.00182994	1
gi|21703768	PQ loop repeat containing 2 [Mus musculus].	Pqlc2	Pqlc2	Pqlc2	212555	0	0	0	0	0	0	1	0	1	0	0	0	0	0	0	0	0	0	1	1	0.0314504	1
gi|31981870	l(3)mbt-like 2 [Mus musculus].	L3mbtl2	L3mbtl2	L3mbtl2	214669	0	0	0	0	0	0	0	1	1	0	0	0	0	0	0	0	0	0	1	1	0.0314504	1
gi|23943830	interleukin 1 family, member 9 [Mus musculus].	Il1f9	Il1f9	Il1f9	215257	0	0	0	0	0	0	1	0	1	0	0	0	0	0	0	0	0	0	1	1	0.0314504	1
gi|30520065	zinc finger protein 365 [Mus musculus].	Zfp365	Zfp365	ZNF365	216049	0	0	0	1	0	0	0	0	1	0	0	0	0	0	0	0	0	0	1	1	0.0314504	1
gi|65508357	hypothetical protein LOC216166 [Mus musculus].	6330514A18Rik	Plk5	PLK5P	216166	0	0	0	0	0	0	1	0	1	0	0	0	0	0	0	0	0	0	1	1	0.0314504	1
gi|6678265	dynein light chain Tctex-type 1 [Mus musculus].	Dynlt1	Dynlt1b	Dynlt1	21648	1	1	1	1	0	1	0	0	5	0	0	0	0	1	0	0	0	1	0.118881	0.833333	5.27563e-06	0.960591
gi|46560585	DEAH (Asp-Glu-Ala-His) box polypeptide 33 [Mus musculus].	Dhx33	Dhx33	Dhx33	216877	0	0	0	1	0	0	0	0	1	0	0	0	0	0	0	0	0	0	1	1	0.0314504	1
gi|47271535	signal recognition particle 68 [Mus musculus].	Srp68	Srp68	Srp68	217337	0	0	0	0	0	0	1	0	1	0	0	0	0	0	0	0	0	0	1	1	0.0314504	1
gi|31982959	cirrhosis, autosomal recessive 1A [Mus musculus].	Cirh1a	Cirh1a	Cirh1a	21771	0	0	0	0	0	0	1	0	1	0	0	0	0	0	0	0	0	0	1	1	0.0314504	1
gi|62945402	centromere protein J [Mus musculus].	Cenpj	Cenpj	Cenpj	219103	0	0	0	0	1	0	0	0	1	0	0	0	0	0	0	0	0	0	1	1	0.0314504	1
gi|6755843	troponin T2, cardiac [Mus musculus].	Tnnt2	Tnnt2	Tnnt2	21956	0	0	0	0	0	0	0	1	1	0	0	0	0	0	0	0	0	0	1	1	0.0314504	1
gi|6678423	cysteine-rich secretory protein 2 [Mus musculus].	Crisp2	Crisp2	Crisp2	22024	0	0	0	0	0	0	0	1	1	0	0	0	0	0	0	0	0	0	1	1	0.0314504	1
gi|40254402	Unc-51 like kinase 1 [Mus musculus].	Ulk1	Ulk1	Ulk1	22241	1	0	0	0	0	0	0	0	1	0	0	0	0	0	0	0	0	0	1	1	0.0314504	1
gi|27369505	RIKEN cDNA 9630046K23 [Mus musculus].	Ktelc1	Ktelc1	Ktelc1	224143	0	0	0	0	0	0	0	1	1	0	0	0	0	0	0	0	0	0	1	1	0.0314504	1
gi|94404298	PREDICTED: similar to ankyrin repeat domain 29 [Mus musculus].	Ankrd29	Ankrd29	Ankrd29	225187	0	0	0	0	0	1	0	0	1	0	0	0	0	0	0	0	0	0	1	1	0.0314504	1
gi|6678609	alpha thalassemia/mental retardation syndrome X-linked homolog [Mus musculus].	Atrx	Atrx	Atrx	22589	0	0	0	0	0	1	0	0	1	0	0	0	0	0	0	0	0	0	1	1	0.0314504	1
gi|110665722	Tbp-associated factor 5 [Mus musculus].	Taf5	Taf5	Taf5	226182	1	0	0	0	0	0	0	0	1	0	0	0	0	0	0	0	0	0	1	1	0.0314504	1
gi|6756039	tyrosine 3-monooxygenase/tryptophan 5-monooxygenase activation protein, theta polypeptide [Mus musculus].	Ywhaq	Ywhaq	Ywhaq	22630	0	0	0	1	0	1	1	0	3	0	0	0	0	0	0	0	0	0	0.2	1	0.0102411	0.829787		Y
gi|30520087	RAB3 GTPase activating protein subunit 1 [Mus musculus].	Rab3gap1	Rab3gap1	Rab3gap1	226407	1	0	1	0	1	0	0	0	3	0	0	0	0	0	0	0	0	0	0.2	1	0.00156692	0.936
gi|21704032	methyltransferase like 8 [Mus musculus].	Mettl8	Mettl8	Mettl8	228019	0	0	0	1	0	0	0	0	1	0	0	0	0	0	0	0	0	0	1	1	0.0314504	1
gi|31542061	vacuolar protein sorting 18 [Mus musculus].	Vps18	Vps18	Vps18	228545	0	0	0	0	0	1	0	0	1	0	0	0	0	0	0	0	0	0	1	1	0.0314504	1
gi|29789393	syntaxin 16 [Mus musculus].	Stx16	Stx16	Stx16	228960	0	1	0	0	0	0	0	0	1	0	0	0	0	0	0	0	0	0	1	1	0.0314504	1
gi|21450275	zinc finger, CCCH-type with G patch domain [Mus musculus].	Zgpat	Lime1	Zgpat	229007	0	0	0	0	0	0	0	1	1	0	0	0	0	0	0	0	0	0	1	1	0.0314504	1
gi|37718970	hypothetical protein LOC230249 [Mus musculus].	AI314180	AI314180	KIAA0368	230249	2	0	0	0	0	0	0	1	2	0	0	0	0	0	0	0	0	0	0.466667	1	0.00183452	1
gi|82896838	PREDICTED: similar to Ada2b CG9638-PA, isoform A [Mus musculus].	AA474455	Gm145	TADA2B	231151	0	0	0	0	0	0	0	1	1	0	0	0	0	0	0	0	0	0	1	1	0.0314504	1
gi|110735449	thioredoxin reductase 3 [Mus musculus].	Txnrd3	Txnrd3	Txnrd3	232223	0	0	0	0	0	0	0	1	1	0	0	0	0	0	0	0	0	0	1	1	0.0314504	1
gi|75677484	hypothetical protein LOC232933 [Mus musculus].	C530028I08Rik	Ccdc61	CCDC61	232933	0	0	0	0	0	0	0	1	1	0	0	0	0	0	0	0	0	0	1	1	0.0314504	1
gi|51762709	PREDICTED: protein tyrosine phosphatase, receptor type, f polypeptide (PTPRF), interacting protein, alpha 1 isoform 1 [Mus musculus].	Ppfia1	Ppfia1	Ppfia1	233977	0	0	2	0	0	0	0	0	1	0	0	0	0	0	0	0	0	0	1	1	0.0314504	1
gi|22122767	hypothetical protein LOC234677 [Mus musculus].	BC026374	Ces8	CES8	234677	0	0	0	0	0	1	0	0	1	0	0	0	0	0	0	0	0	0	1	1	0.0314504	1
gi|31981920	hypothetical protein LOC234728 [Mus musculus].	BC025546	Ftsjd1	FTSJD1	234728	0	0	0	1	0	0	0	0	1	0	0	0	0	0	0	0	0	0	1	1	0.0314504	1
gi|31542559	dihydrolipoamide S-acetyltransferase (E2 component of pyruvate dehydrogenase complex) [Mus musculus].	Dlat	Dlat	Dlat	235339	2	1	2	2	0	0	0	0	4	0	0	1	0	0	0	0	0	1	0.128205	0.875	0.000397822	0.944637
gi|84452159	suppressor of hairy wing homolog 4 [Mus musculus].	Suhw4	Zfp280d	ZNF280D	235469	0	1	0	0	0	0	0	0	1	0	0	0	0	0	0	0	0	0	1	1	0.0314504	1
gi|23956384	RNA binding motif protein 41 [Mus musculus].	Rbm41	Rbm41	Rbm41	237073	0	1	0	0	0	0	0	0	1	0	0	0	0	0	0	0	0	0	1	1	0.0314504	1
gi|47059091	G protein-coupled receptor 75 [Mus musculus].	Gpr75	Gpr75	Gpr75	237716	0	0	0	0	1	0	0	0	1	0	0	0	0	0	0	0	0	0	1	1	0.0314504	1
gi|37674238	slingshot-like 2 [Mus musculus].	Ssh2	Ssh2	Ssh2	237860	0	0	0	0	0	0	1	0	1	0	0	0	0	0	0	0	0	0	1	1	0.0314504	1
gi|116517311	A kinase (PRKA) anchor protein 6 [Mus musculus].	Akap6	Akap6	Akap6	238161	0	0	0	0	0	0	1	0	1	0	0	0	0	0	0	0	0	0	1	1	0.0314504	1
gi|27370212	ecto-NOX disulfide-thiol exchanger 1 [Mus musculus].	Enox1	Enox1	Enox1	239188	0	0	0	0	0	1	0	0	1	0	0	0	0	0	0	0	0	0	1	1	0.0314504	1
gi|7657415	odd Oz/ten-m homolog 2 isoform 1 [Mus musculus].	Odz2	Odz2	Odz2	23964	2	0	0	0	0	0	0	0	1	0	0	0	0	0	0	0	0	0	1	1	0.0314504	1
gi|29244182	hypothetical protein LOC239650 [Mus musculus].	AI836003	AI836003	C12orf68	239650	0	0	0	0	0	0	1	0	1	0	0	0	0	0	0	0	0	0	1	1	0.0314504	1
gi|62945396	RAS and EF hand domain containing [Mus musculus].	Rasef	Rasef	Rasef	242505	0	0	0	1	0	0	0	0	1	0	0	0	0	0	0	0	0	0	1	1	0.0314504	1
gi|82895260	PREDICTED: myomesin family, member 3 [Mus musculus].	Myom3	Myom3	Myom3	242702	0	0	0	0	0	0	0	1	1	0	0	0	0	0	0	0	0	0	1	1	0.0314504	1
gi|84781690	IQ motif and Sec7 domain 3 [Mus musculus].	Iqsec3	Iqsec3	Iqsec3	243621	0	0	0	0	0	0	0	1	1	0	0	0	0	0	0	0	0	0	1	1	0.0314504	1
gi|34536815	SAPS domain family, member 1 [Mus musculus].	Saps1	Saps1	PPP6R1	243819	0	0	0	1	0	0	0	0	1	0	0	0	0	0	0	0	0	0	1	1	0.0314504	1
gi|30425322	WD repeat domain 40C [Mus musculus].	Wdr40c	Dcaf12l2	DCAF12L2	245403	1	0	0	0	0	0	0	0	1	0	0	0	0	0	0	0	0	0	1	1	0.0314504	1
gi|31982059	retinoblastoma binding protein 7 [Mus musculus].	Rbbp7	Rbbp7	Rbbp7	245688	4	0	4	1	0	0	1	0	4	0	0	0	0	0	0	0	0	0	0.0769231	1	8.0797e-05	0.979899		Y
gi|33239252	olfactory receptor 877 [Mus musculus].	Olfr877	Olfr877	Olfr877	258412	0	0	0	0	1	0	0	0	1	0	0	0	0	0	0	0	0	0	1	1	0.0314504	1
gi|125490376	olfactory receptor 430 [Mus musculus].	Olfr430	Olfr430	Olfr430	258713	0	0	0	1	0	0	0	0	1	0	0	0	0	0	0	0	0	0	1	1	0.0314504	1
gi|28916667	cytochrome b5 reductase 4 [Mus musculus].	Cyb5r4	Cyb5r4	Cyb5r4	266690	0	0	0	0	0	1	0	0	1	0	0	0	0	0	0	0	0	0	1	1	0.0314504	1
gi|124257963	Rap guanine nucleotide exchange factor (GEF)-like 1 [Mus musculus].	Rapgefl1	Rapgefl1	Rapgefl1	268480	0	0	0	0	0	1	0	0	1	0	0	0	0	0	0	0	0	0	1	1	0.0314504	1
gi|94363699	PREDICTED: similar to melanoma antigen [Mus musculus].	BC035947	BC035947	BC035947	269211	1	0	1	0	0	0	0	0	2	0	0	0	0	0	0	0	0	0	0.466667	1	0.00182994	1
gi|85662406	cytoplasmic linker 2 isoform b [Mus musculus].	Clip2	Clip2	Clip2	269713	1	0	0	0	0	0	0	0	1	0	0	0	0	0	0	0	0	0	1	1	0.0314504	1
gi|6754856	nitrilase 1 [Mus musculus].	Nit1	Nit1	Nit1	27045	0	0	0	0	0	0	0	1	1	0	0	0	0	0	0	0	0	0	1	1	0.0314504	1
gi|25032837	PREDICTED: similar to ribosomal protein L23a [Mus musculus].	EG270499	Gm5058	EG270499	270499	1	0	0	0	0	1	0	1	3	0	0	0	0	0	0	0	0	0	0.2	1	0.000105842	1
gi|7305327	Nik related kinase [Mus musculus].	Nrk	Nrk	Nrk	27206	0	0	0	0	1	0	0	0	1	0	0	0	0	0	0	0	0	0	1	1	0.0314504	1
gi|34328253	DEAD (Asp-Glu-Ala-Asp) box polypeptide 24 [Mus musculus].	Ddx24	Ddx24	Ddx24	27225	0	0	0	0	0	0	0	1	1	0	0	0	0	0	0	0	0	0	1	1	0.0314504	1
gi|82954257	PREDICTED: hypothetical protein LOC277154 [Mus musculus].	BC030046	Nynrin	NYNRIN	277154	0	0	0	0	0	0	0	2	1	0	0	0	0	0	0	0	0	0	1	1	0.0314504	1
gi|7305253	mitogen-activated protein kinase 12 [Mus musculus].	Mapk12	Mapk12	Mapk12	29857	1	0	0	0	0	0	0	0	1	0	0	0	0	0	0	0	0	0	1	1	0.0314504	1
gi|94721328	vesicle-associated membrane protein, associated protein A [Mus musculus].	Vapa	Vapa	Vapa	30960	0	0	0	0	0	0	1	0	1	0	0	0	0	0	0	0	0	0	1	1	0.0314504	1
gi|28316750	histone cluster 1, H2ba [Mus musculus].	Hist1h2ba	Hist1h2ba	Hist1h2ba	319177	0	0	0	0	2	0	0	0	1	0	0	0	0	0	0	0	0	0	1	1	0.0314504	1
gi|30089704	histone cluster 1, H2bk [Mus musculus].	Hist1h2bk	Hist1h2bk	Hist1h2bk	319184	0	0	0	0	2	0	0	0	1	0	0	0	0	0	0	0	0	0	1	1	0.0314504	1
gi|82943662	PREDICTED: similar to echinoderm microtubule associated protein like 5 isoform 7 [Mus musculus].	Eml5	Eml5	Eml5	319670	0	0	0	1	0	0	0	0	1	0	0	0	0	0	0	0	0	0	1	1	0.0314504	1
gi|94407359	PREDICTED: BCL6 co-repressor-like 1 isoform 2 [Mus musculus].	Bcorl1	Bcorl1	Bcorl1	320376	0	0	0	0	1	0	0	0	1	0	0	0	0	0	0	0	0	0	1	1	0.0314504	1
gi|94375167	PREDICTED: similar to citron [Mus musculus].	4932413O14Rik	Ccdc158	CCDC158	320696	1	1	0	0	0	0	0	2	3	0	0	0	0	0	0	0	0	0	0.2	1	0.00142812	0.95122
gi|94363475	PREDICTED: hypothetical protein LOC329178 [Mus musculus].	BC042720	Unc80	Unc80	329178	0	0	0	0	0	1	0	1	2	0	0	0	0	0	0	0	0	0	0.466667	1	0.0211093	0.906977
gi|31559852	NIMA (never in mitosis gene a)-related expressed kinase 5 [Mus musculus].	Nek5	Nek5	Nek5	330721	0	0	0	0	0	0	0	1	1	0	0	0	0	0	0	0	0	0	1	1	0.0314504	1
gi|126432546	Talia [Mus musculus].	Sfrs17b	Sfrs17b	Sfrs17b	338351	0	0	0	1	0	0	0	0	1	0	0	0	0	0	0	0	0	0	1	1	0.0314504	1
gi|28974990	carnosine dipeptidase 1 (metallopeptidase M20 family) [Mus musculus].	Cndp1	Cndp1	Cndp1	338403	0	1	1	0	0	0	0	0	2	0	0	0	0	0	0	0	0	0	0.466667	1	0.00182994	1
gi|116063552	transmembrane channel-like gene family 4 [Mus musculus].	Tmc4	Tmc4	Tmc4	353499	0	0	0	0	0	0	0	1	1	0	0	0	0	0	0	0	0	0	1	1	0.0314504	1
gi|94388538	PREDICTED: hypothetical protein LOC380654 [Mus musculus].	4930485B16Rik	ENSMUSG00000020014	C12orf63	380654	0	0	0	1	0	0	0	0	1	0	0	0	0	0	0	0	0	0	1	1	0.0314504	1
gi|82933999	PREDICTED: similar to neurofilament, heavy polypeptide isoform 2 [Mus musculus].	Nefh	Nefh	Nefh	380684	1	0	0	0	0	0	0	0	1	0	0	0	0	0	0	0	0	0	1	1	0.0314504	1
gi|82929840	PREDICTED: similar to titin isoform N2-A [Mus musculus].	LOC382069	LOC382069	LOC382069	382069	0	0	1	0	0	0	0	0	1	0	0	0	0	0	0	0	0	0	1	1	0.0314504	1
gi|82799958	PREDICTED: similar to odorant binding protein 2B [Mus musculus].	LOC383678	LOC383678	LOC383678	383678	0	0	0	0	1	0	0	0	1	0	0	0	0	0	0	0	0	0	1	1	0.0314504	1
gi|51827457	PREDICTED: hypothetical protein [Mus musculus].	LOC433894	LOC433894	LOC433894	433894	0	0	0	0	0	0	0	1	1	0	0	0	0	0	0	0	0	0	1	1	0.0314504	1
gi|94375738	PREDICTED: similar to Transferrin receptor protein 2 (TfR2) [Mus musculus].	Trfr2	Trfr2	TFR2	50765	0	0	0	0	0	1	0	0	1	0	0	0	0	0	0	0	0	0	1	1	0.0314504	1
gi|7657583	solute carrier family 25 (mitochondrial carrier, adenine nucleotide translocator), member 13 [Mus musculus].	Slc25a13	Slc25a13	Slc25a13	50799	0	0	1	0	0	0	0	0	1	0	0	0	0	0	0	0	0	0	1	1	0.0314504	1
gi|8850225	killer cell lectin-like receptor subfamily G, member 1 [Mus musculus].	Klrg1	Klrg1	Klrg1	50928	0	0	0	0	0	0	1	0	1	0	0	0	0	0	0	0	0	0	1	1	0.0314504	1
gi|7949115	serine/arginine repetitive matrix 1 [Mus musculus].	Srrm1	Srrm1	Srrm1	51796	0	1	0	0	0	0	0	0	1	0	0	0	0	0	0	0	0	0	1	1	0.0314504	1
gi|21311899	coiled-coil domain containing 97 [Mus musculus].	Ccdc97	Ccdc97	Ccdc97	52132	0	0	0	1	0	0	0	0	1	0	0	0	0	0	0	0	0	0	1	1	0.0314504	1
gi|46560591	bystin-like [Mus musculus].	Bysl	Bysl	Bysl	53414	0	0	0	0	0	0	0	1	1	0	0	0	0	0	0	0	0	0	1	1	0.0314504	1
gi|12963531	non-POU-domain-containing, octamer binding protein [Mus musculus].	Nono	Nono	Nono	53610	1	0	0	0	1	0	0	0	2	0	0	0	0	0	0	0	0	0	0.466667	1	0.00182994	1
gi|45433590	ADP-ribosylation factor-like 6 interacting protein 1 [Mus musculus].	Arl6ip1	Arl6ip1	Arl6ip1	54208	1	1	0	0	0	1	0	0	3	0	0	0	0	0	0	0	0	0	0.2	1	0.000105842	1
gi|82896780	PREDICTED: similar to condensin subunit CAP-G isoform 1 [Mus musculus].	Ncapg	Ncapg	Ncapg	54392	0	0	0	0	0	0	0	1	1	0	0	0	0	0	0	0	0	0	1	1	0.0314504	1
gi|23956092	DNA (cytosine-5-)-methyltransferase 3-like [Mus musculus].	Dnmt3l	Dnmt3l	Dnmt3l	54427	0	0	1	0	0	0	0	1	2	0	0	0	0	0	0	0	0	0	0.466667	1	0.00182994	1
gi|82893176	PREDICTED: similar to aurora kinase C [Mus musculus].	LOC545618	LOC545618	LOC545618	545618	0	0	0	1	0	0	0	0	1	0	0	0	0	0	0	0	0	0	1	1	0.0314504	1
gi|31980912	Paf1, RNA polymerase II associated factor, homolog [Mus musculus].	Paf1	Paf1	Paf1	54624	0	0	0	0	0	0	0	1	1	0	0	0	0	0	0	0	0	0	1	1	0.0314504	1
gi|14196340	peptidylprolyl isomerase E [Mus musculus].	Ppie	Ppie	Ppie	56031	0	0	0	1	0	0	0	0	1	0	0	0	0	0	0	0	0	0	1	1	0.0314504	1
gi|31543701	soc-2 (suppressor of clear) homolog [Mus musculus].	Shoc2	Shoc2	Shoc2	56392	0	0	0	0	1	0	0	0	1	0	0	0	0	0	0	0	0	0	1	1	0.0314504	1
gi|9790175	protein phosphatase 4, catalytic subunit [Mus musculus].	Ppp4c	Ppp4c	Ppp4c	56420	0	1	0	1	0	0	0	0	2	0	0	0	0	0	0	0	0	0	0.466667	1	0.00182994	1
gi|9910442	brain protein 17 isoform 1 [Mus musculus].	Pnkd	Pnkd	Pnkd	56695	0	0	0	1	0	0	0	0	1	0	0	0	0	0	0	0	0	0	1	1	0.0314504	1
gi|9910192	proline/serine-rich coiled-coil 1 [Mus musculus].	Psrc1	Psrc1	Psrc1	56742	0	0	0	0	0	1	0	0	1	0	0	0	0	0	0	0	0	0	1	1	0.0314504	1
gi|10181216	F-box only protein 3 isoform 2 [Mus musculus].	Fbxo3	Fbxo3	Fbxo3	57443	0	0	0	0	0	0	1	0	1	0	0	0	0	0	0	0	0	0	1	1	0.0314504	1
gi|10946612	piwi like homolog 1 [Mus musculus].	Piwil1	Piwil1	Piwil1	57749	0	0	0	1	0	0	0	0	1	0	0	0	0	0	0	0	0	0	1	1	0.0314504	1
gi|10946660	spermatogenesis associated 5 [Mus musculus].	Spata5	Spata5	Spata5	57815	1	0	0	0	0	0	0	0	1	0	0	0	0	0	0	0	0	0	1	1	0.0314504	1
gi|94380330	PREDICTED: similar to Synaptogyrin-4 [Mus musculus].	Syngr4	Syngr4	Syngr4	58867	0	0	0	0	0	0	0	1	1	0	0	0	0	0	0	0	0	0	1	1	0.0314504	1
gi|10946890	peroxin 2 [Mus musculus].	Pex2	Pxmp3	Pex2	58869	0	0	0	0	0	0	0	1	1	0	0	0	0	0	0	0	0	0	1	1	0.0314504	1		Y
gi|82880886	PREDICTED: similar to ribosomal protein L6 [Mus musculus].	EG620213	Rpl6	RPL6	620213	0	0	0	0	0	0	1	0	1	0	0	0	0	0	0	0	0	0	1	1	0.0314504	1
gi|82995895	PREDICTED: similar to ribosomal protein L24-like [Mus musculus].	LOC623867	LOC623867	LOC623867	623867	0	0	0	0	0	0	1	0	1	0	0	0	0	0	0	0	0	0	1	1	0.0314504	1
gi|94386023	PREDICTED: similar to zinc finger protein 426 [Mus musculus].	LOC624824	LOC624824	LOC624824	624824	1	0	0	0	1	0	0	0	2	0	0	0	0	0	0	0	0	0	0.466667	1	0.00182994	1
gi|94400269	PREDICTED: hypothetical protein [Mus musculus].	LOC629432	LOC629432	LOC629432	629432	0	0	1	0	0	0	0	0	1	0	0	0	0	0	0	0	0	0	1	1	0.0314504	1
gi|82919241	PREDICTED: hypothetical protein [Mus musculus].	LOC637271	LOC637271	LOC637271	637271	0	0	0	0	0	0	0	1	1	0	0	0	0	0	0	0	0	0	1	1	0.0314504	1
gi|82885777	PREDICTED: similar to ankyrin repeat domain 46 [Mus musculus].	LOC640467	LOC640467	LOC640467	640467	0	0	1	0	0	0	0	0	1	0	0	0	0	0	0	0	0	0	1	1	0.0314504	1
gi|13384786	hypothetical protein LOC66179 [Mus musculus].	1110031I02Rik	mCG_12376	1110031I02Rik	66179	0	0	0	0	0	0	0	1	1	0	0	0	0	0	0	0	0	0	1	1	0.0314504	1
gi|34328329	dosage compensation-related protein DPY30 [Mus musculus].	2810410M20Rik	Dpy30	Dpy30	66310	1	0	0	0	0	0	0	0	1	0	0	0	0	0	0	0	0	0	1	1	0.0314504	1
gi|27228985	13kDa differentiation-associated protein [Mus musculus].	Ndufa12	Ndufa12	Ndufa12	66414	0	0	0	1	0	0	0	0	1	0	0	0	0	0	0	0	0	0	1	1	0.0314504	1
gi|94366311	PREDICTED: hypothetical protein [Mus musculus].	LOC665240	LOC665240	LOC665240	665240	0	0	0	0	0	0	0	1	1	0	0	0	0	0	0	0	0	0	1	1	0.0314504	1
gi|94400243	PREDICTED: similar to Myosin heavy chain, cardiac muscle alpha isoform (MyHC-alpha) [Mus musculus].	LOC667772	Myh15	Myh15	667772	0	0	1	0	0	0	0	0	1	0	0	0	0	0	0	0	0	0	1	1	0.0314504	1
gi|21313290	electron transferring flavoprotein, dehydrogenase [Mus musculus].	Etfdh	Etfdh	Etfdh	66841	0	0	0	0	0	0	0	1	1	0	0	0	0	0	0	0	0	0	1	1	0.0314504	1
gi|27229006	hypothetical protein LOC66875 [Mus musculus].	1200016B10Rik	C1orf26	C1orf26	66875	0	0	0	2	0	0	0	0	1	0	0	0	0	0	0	0	0	0	1	1	0.0314504	1
gi|94387612	PREDICTED: similar to 60S ribosomal protein L6 (TAX-responsive enhancer element binding protein 107) (TAXREB107) [Mus musculus].	LOC669311	LOC669311	LOC669311	669311	0	0	0	0	0	0	0	1	1	0	0	0	0	0	0	0	0	0	1	1	0.0314504	1
gi|18266680	3-oxoacid CoA transferase 1 [Mus musculus].	Oxct1	Oxct1	Oxct1	67041	0	0	0	0	0	0	0	1	1	0	0	0	0	0	0	0	0	0	1	1	0.0314504	1
gi|94409110	PREDICTED: hypothetical protein [Mus musculus].	LOC670438	LOC670438	LOC670438	670438	0	0	0	0	0	0	0	1	1	0	0	0	0	0	0	0	0	0	1	1	0.0314504	1
gi|12963625	HEC protein [Mus musculus].	Ndc80	Ndc80	Ndc80	67052	0	0	0	0	1	0	0	0	1	0	0	0	0	0	0	0	0	0	1	1	0.0314504	1
gi|94398169	PREDICTED: hypothetical protein [Mus musculus].	LOC672412	LOC672412	LOC672412	672412	0	0	0	0	0	0	0	1	1	0	0	0	0	0	0	0	0	0	1	1	0.0314504	1
gi|61742810	RIKEN cDNA 3110050K21 [Mus musculus].	Zc3h13	Zc3h13	Zc3h13	67302	0	0	1	0	0	0	0	0	1	0	0	0	0	0	0	0	0	0	1	1	0.0314504	1
gi|84490407	serine/threonine kinase 35 isoform a [Mus musculus].	Stk35	Stk35	Stk35	67333	0	0	1	0	0	0	0	0	1	0	0	0	0	0	0	0	0	0	1	1	0.0314504	1
gi|94420417	PREDICTED: similar to ribosomal protein L19 [Mus musculus].	LOC673636	LOC673636	LOC673636	673636	1	0	0	0	0	0	0	0	1	0	0	0	0	0	0	0	0	0	1	1	0.0314504	1
gi|94405016	PREDICTED: similar to CG14299-PA, isoform A [Mus musculus].	LOC676260	LOC676260	LOC676260	676260	0	0	0	2	0	0	0	0	1	0	0	0	0	0	0	0	0	0	1	1	0.0314504	1
gi|13385990	hypothetical protein LOC68002 [Mus musculus].	1110058L19Rik	C6orf57	C6orf57	68002	0	0	0	0	0	0	1	0	1	0	0	0	0	0	0	0	0	0	1	1	0.0314504	1
gi|37718972	SWI/SNF-related matrix-associated actin-dependent regulator of chromatin c2 [Mus musculus].	Smarcc2	Smarcc2	Smarcc2	68094	0	0	0	0	0	0	0	1	1	0	0	0	0	0	0	0	0	0	1	1	0.0314504	1
gi|98986316	G protein-coupled receptor 177 [Mus musculus].	Gpr177	Gpr177	WLS	68151	0	0	0	0	0	1	0	0	1	0	0	0	0	0	0	0	0	0	1	1	0.0314504	1
gi|27369493	DnaJ (Hsp40) homolog, subfamily C, member 8 [Mus musculus].	Dnajc8	Dnajc8	Dnajc8	68598	0	0	1	0	0	0	0	0	1	0	0	0	0	0	0	0	0	0	1	1	0.0314504	1
gi|21539655	U5 snRNP-associated 102 kDa protein [Mus musculus].	Prpf6	Prpf6	Prpf6	68879	0	0	1	0	0	0	0	0	1	0	0	0	0	0	0	0	0	0	1	1	0.0314504	1
gi|124377980	castor homolog 1, zinc finger [Mus musculus].	Casz1	Casz1	Casz1	69743	0	0	0	0	0	0	0	1	1	0	0	0	0	0	0	0	0	0	1	1	0.0314504	1
gi|123173818	zinc finger protein 715 [Mus musculus].	Zfp715	Zfp715	Zfp715	69930	0	0	0	0	0	0	0	1	1	0	0	0	0	0	0	0	0	0	1	1	0.0314504	1
gi|30794412	TAF15 RNA polymerase II, TATA box binding protein (TBP)-associated factor [Mus musculus].	Taf15	Taf15	Taf15	70439	0	0	0	0	0	0	0	1	1	0	0	0	0	0	0	0	0	0	1	1	0.0314504	1
gi|94406729	PREDICTED: similar to Protein FRA10AC1 homolog [Mus musculus].	5730455O13Rik	Fra10ac1	FRA10AC1	70567	1	0	0	0	0	0	0	1	2	0	0	0	0	0	0	0	0	0	0.466667	1	0.00182994	1
gi|94399459	PREDICTED: similar to Ubiquitin-protein ligase EDD1 (Hyperplastic discs protein homolog) [Mus musculus].	Edd1	Ubr5	UBR5	70790	0	0	0	0	0	0	1	1	2	0	0	0	0	0	0	0	0	0	0.466667	1	0.0252145	0.829787
gi|27532961	doublesex and mab-3 related transcription factor 7 [Mus musculus].	Dmrtc2	Dmrtc2	Dmrtc2	71241	1	0	0	0	0	0	0	0	1	0	0	0	0	0	0	0	0	0	1	1	0.0314504	1		Y
gi|87159826	Rho GTPase activating protein 26 [Mus musculus].	Arhgap26	Gm5820	Arhgap26	71302	0	1	0	0	0	0	0	0	1	0	0	0	0	0	0	0	0	0	1	1	0.0314504	1
gi|30794404	TBC1 domain family, member 9 [Mus musculus].	Tbc1d9	Tbc1d9	Tbc1d9	71310	0	0	0	0	0	0	0	1	1	0	0	0	0	0	0	0	0	0	1	1	0.0314504	1
gi|21313244	fibrous sheath-interacting protein 1 [Mus musculus].	Fsip1	Fsip1	Fsip1	71313	1	0	0	0	0	0	0	0	1	0	0	0	0	0	0	0	0	0	1	1	0.0314504	1
gi|61742812	chromodomain helicase DNA binding protein 6 [Mus musculus].	Chd6	Chd6	Chd6	71389	0	0	0	0	0	0	0	1	1	0	0	0	0	0	0	0	0	0	1	1	0.0314504	1
gi|117956375	hypothetical protein LOC71675 [Mus musculus].	0610010F05Rik	Kiaa1841	KIAA1841	71675	0	0	0	1	0	0	0	0	1	0	0	0	0	0	0	0	0	0	1	1	0.0314504	1
gi|76253682	pentatricopeptide repeat domain 1 [Mus musculus].	Ptcd1	Ptcd1	Ptcd1	71799	0	0	0	0	0	1	0	0	1	0	0	0	0	0	0	0	0	0	1	1	0.0314504	1
gi|139948827	WD repeat domain 34 [Mus musculus].	Wdr34	Wdr34	Wdr34	71820	0	0	0	0	0	1	0	0	1	0	0	0	0	0	0	0	0	0	1	1	0.0314504	1
gi|85701672	hypothetical protein LOC71836 [Mus musculus].	1700012A16Rik	Dtgn3	1700012A16Rik	71836	0	0	1	0	0	0	0	0	1	0	0	0	0	0	0	0	0	0	1	1	0.0314504	1
gi|21312392	centromere protein N [Mus musculus].	Cenpn	Cenpn	Cenpn	72155	0	0	0	0	0	0	0	1	1	0	0	0	0	0	0	0	0	0	1	1	0.0314504	1
gi|31712010	SHQ1 homolog [Mus musculus].	Shq1	Shq1	Shq1	72171	0	0	1	0	0	0	1	0	2	0	0	0	0	0	0	0	0	0	0.466667	1	0.00182994	1
gi|21312352	superkiller viralicidic activity 2-like 2 [Mus musculus].	Skiv2l2	Skiv2l2	Skiv2l2	72198	0	0	0	0	0	1	0	0	1	0	0	0	0	0	0	0	0	0	1	1	0.0314504	1
gi|22165374	T-cell activation Rho GTPase-activating protein [Mus musculus].	Tagap	Tagap	Tagap	72536	0	0	0	1	0	0	0	0	1	0	0	0	0	0	0	0	0	0	1	1	0.0314504	1
gi|21312242	zinc finger protein 655 isoform a [Mus musculus].	Zfp655	Zfp655	ZNF655	72611	0	0	0	0	0	0	0	1	1	0	0	0	0	0	0	0	0	0	1	1	0.0314504	1
gi|33469019	interferon-inducible, double stranded RNA dependent inhibitor, protein-kinase [Mus musculus].	Prkrir	Prkrir	Prkrir	72981	0	0	0	0	0	0	0	1	1	0	0	0	0	0	0	0	0	0	1	1	0.0314504	1
gi|31980865	translokin [Mus musculus].	Cep57	Cep57	Cep57	74360	1	1	1	0	0	1	0	0	4	0	0	0	0	0	0	0	0	0	0.0769231	1	5.67773e-06	1
gi|58037377	leucine rich repeat containing 15 [Mus musculus].	Lrrc15	Lrrc15	Lrrc15	74488	0	0	0	1	0	0	0	0	1	0	0	0	0	0	0	0	0	0	1	1	0.0314504	1
gi|38086333	PREDICTED: hypothetical protein LOC75509 [Mus musculus].	1700020N15Rik	Gm6812	1700020N15Rik	75509	0	0	0	0	0	0	1	0	1	0	0	0	0	0	0	0	0	0	1	1	0.0314504	1
gi|20946689	PREDICTED: hypothetical protein LOC75514 [Mus musculus].	1700013H16Rik	Rhox2.2	1700013H16Rik	75514	0	1	0	0	0	0	0	0	1	0	0	0	0	0	0	0	0	0	1	1	0.0314504	1
gi|21624625	Leber congenital amaurosis 5 isoform a [Mus musculus].	Lca5	Lca5	Lca5	75782	0	0	0	1	0	0	0	0	1	0	0	0	0	0	0	0	0	0	1	1	0.0314504	1
gi|120300909	ATP/GTP binding protein-like 3 [Mus musculus].	Agbl3	Agbl3	Agbl3	76223	0	0	0	0	0	0	0	1	1	0	0	0	0	0	0	0	0	0	1	1	0.0314504	1
gi|21313138	glutathione S-transferase kappa 1 [Mus musculus].	Gstk1	Gstk1	Gstk1	76263	0	0	0	0	0	0	0	1	1	0	0	0	0	0	0	0	0	0	1	1	0.0314504	1
gi|21313192	hypothetical protein LOC76411 [Mus musculus].	1700019E19Rik	R75064	1700019E19Rik	76411	0	0	1	0	0	0	0	1	2	0	0	0	0	0	0	0	0	0	0.466667	1	0.00182994	1
gi|58037453	glutamic-oxaloacetic transaminase 1-like 1 [Mus musculus].	Got1l1	Got1l1	Got1l1	76615	0	0	1	0	0	0	0	0	1	0	0	0	0	0	0	0	0	0	1	1	0.0314504	1
gi|84490377	PHD finger protein 15 [Mus musculus].	Phf15	Phf15	Phf15	76901	0	0	0	0	0	0	0	1	1	0	0	0	0	0	0	0	0	0	1	1	0.0314504	1
gi|94372067	PREDICTED: hypothetical protein LOC78687 [Mus musculus].	0610025J13Rik	ENSMUSG00000046683	0610025J13Rik	78687	0	0	0	0	0	0	1	0	1	0	0	0	0	0	0	0	0	0	1	1	0.0314504	1
gi|21313504	GINS complex subunit 3 (Psf3 homolog) [Mus musculus].	Gins3	Gins3	Gins3	78833	0	0	0	1	0	0	0	0	1	0	0	0	0	0	0	0	0	0	1	1	0.0314504	1
gi|13507676	pumilio 1 [Mus musculus].	Pum1	Pum1	Pum1	80912	0	0	0	0	0	0	0	1	1	0	0	0	0	0	0	0	0	0	1	1	0.0314504	1
gi|13752583	radial spokehead-like 1 [Mus musculus].	Rshl1	Rsph6a	RSPH6A	83434	0	0	1	0	0	0	0	0	1	0	0	0	0	0	0	0	0	0	1	1	0.0314504	1
gi|13487925	aldo-keto reductase family 1, member C6 [Mus musculus].	Akr1c6	Akr1c6	AKR1C4	83702	0	0	0	0	0	0	0	1	1	0	0	0	0	0	0	0	0	0	1	1	0.0314504	1
gi|94399569	PREDICTED: similar to zinc finger transcription factor TRPS1 [Mus musculus].	Trps1	Trps1	Trps1	83925	0	0	0	0	1	0	0	0	1	0	0	0	0	0	0	0	0	0	1	1	0.0314504	1
gi|56605992	sarcolemma associated protein [Mus musculus].	Slmap	Slmap	Slmap	83997	0	0	1	0	0	0	0	0	1	0	0	0	0	0	0	0	0	0	1	1	0.0314504	1
gi|16716445	allantoicase [Mus musculus].	Allc	Allc	Allc	94041	0	1	0	1	0	0	0	0	2	0	0	0	0	0	0	0	0	0	0.466667	1	0.00182994	1
gi|84370280	WW domain containing transcription regulator 1 [Mus musculus].	Wwtr1	Wwtr1	Wwtr1	97064	1	0	0	0	0	0	0	0	1	0	0	0	0	0	0	0	0	0	1	1	0.0314504	1
gi|126432554	HMT1 hnRNP methyltransferase-like 6 [Mus musculus].	Prmt6	Prmt6	Prmt6	99890	0	0	0	0	1	0	0	0	1	0	0	0	0	0	0	0	0	0	1	1	0.0314504	1
gi|94401552	PREDICTED: RNA binding motif protein 16 isoform 1 [Mus musculus].	Rbm16			106583	0	0	0	0	0	0	0	1	1	0	0	0	0	0	0	0	0	0	1	1	0.224659	0.829787
gi|30425122	protein phosphatase 4, regulatory subunit 1-like isoform 2 [Mus musculus].	Ppp4r1l			109229	0	0	1	0	0	0	0	0	1	0	0	0	0	0	0	0	0	0	1	1	0.224659	0.829787
gi|6753086	apurinic/apyrimidinic endonuclease 1 [Mus musculus].	Apex1			11792	0	0	0	0	0	0	1	0	1	0	0	0	0	0	0	0	0	0	1	1	0.224659	0.829787
gi|6671750	visual system homeobox 2 [Mus musculus].	Vsx2			12677	0	0	0	0	1	0	0	0	1	0	0	0	0	0	0	0	0	0	1	1	0.224659	0.829787
gi|6754020	guanine nucleotide binding protein (G protein), gamma 2 subunit [Mus musculus].	Gng2			14702	0	0	1	0	0	0	0	0	1	0	0	0	0	0	0	0	0	0	1	1	0.224659	0.829787
gi|52138550	interleukin 16 [Mus musculus].	Il16			16170	0	0	0	0	0	0	1	0	1	0	0	0	0	0	0	0	0	0	1	1	0.224659	0.829787
gi|74315985	keratin complex 2, basic, gene 10 [Mus musculus].	5430421N21Rik			16679	0	0	0	10	0	0	0	0	1	0	0	0	0	0	1	0	0	1	1	0.909091	0.619114	0.802469
gi|62526130	natural killer tumor recognition [Mus musculus].	Nktr			18087	0	0	0	0	0	1	0	0	1	0	0	0	0	0	0	0	0	0	1	1	0.224659	0.829787
gi|83027433	PREDICTED: similar to pericentrin isoform 4 [Mus musculus].	Pcnt			18541	0	0	0	0	0	1	0	0	1	0	0	0	0	0	0	0	0	0	1	1	0.224659	0.829787
gi|133505845	protein tyrosine phosphatase, non-receptor type 1 [Mus musculus].	Ptpn1			19246	1	0	0	0	0	0	0	0	1	0	0	0	0	0	0	0	0	0	1	1	0.224659	0.829787
gi|6677885	chemokine (C-X-C motif) ligand 2 [Mus musculus].	Cxcl2			20310	0	0	0	0	1	0	0	0	1	0	0	0	0	0	0	0	0	0	1	1	0.224659	0.829787
gi|31543694	sphingosine phosphate lyase 1 [Mus musculus].	Sgpl1			20397	0	0	0	1	0	0	0	0	1	0	0	0	0	0	0	0	0	0	1	1	0.224659	0.829787
gi|7242205	cytoplasmic FMR1 interacting protein 1 [Mus musculus].	Cyfip1			20430	0	0	1	0	0	0	0	1	2	0	0	0	0	0	0	0	0	0	0.466667	1	0.0741087	0.829787
gi|67763824	SWI/SNF related, matrix associated, actin dependent regulator of chromatin, subfamily a, member 3 isoform 1 [Mus musculus].	Hltf			20585	0	0	0	1	0	0	0	0	1	0	0	0	0	0	0	0	0	0	1	1	0.224659	0.829787
gi|94394285	PREDICTED: similar to CG5237-PA [Mus musculus].	9030205A07Rik			217843	1	0	0	0	0	0	0	0	1	0	0	0	0	0	0	0	0	0	1	1	0.224659	0.829787
gi|29789028	tenascin R [Mus musculus].	Tnr			21960	0	0	0	1	0	0	0	0	1	0	0	0	0	0	0	0	0	0	1	1	0.224659	0.829787
gi|31981925	tyrosine 3-monooxygenase/tryptophan 5-monooxygenase activation protein, epsilon polypeptide [Mus musculus].	Ywhae			22627	0	1	1	0	0	0	0	0	2	0	0	0	0	0	0	0	0	0	0.466667	1	0.0741087	0.829787
gi|94368329	PREDICTED: similar to peptidyl-prolyl isomerase G (cyclophilin G) [Mus musculus].	Ppig			228005	0	0	0	0	0	1	0	0	1	0	0	0	0	0	0	0	0	0	1	1	0.224659	0.829787
gi|23346515	suppression of tumorigenicity 7-like [Mus musculus].	St7l			229681	1	0	0	0	0	0	0	0	1	0	0	0	0	0	0	0	0	0	1	1	0.224659	0.829787
gi|146134458	brain-specific angiogenesis inhibitor 2 [Mus musculus].	Bai2			230775	2	0	0	0	0	0	0	0	1	0	0	0	0	0	0	0	0	0	1	1	0.224659	0.829787
gi|94395399	PREDICTED: similar to cell recognition molecule CASPR3 [Mus musculus].	Cntnap3			238680	0	0	0	0	0	0	0	2	1	0	0	0	0	0	0	0	0	0	1	1	0.209693	0.906977
gi|94368408	PREDICTED: similar to KIAA1946 [Mus musculus].	D430039N05Rik			241520	0	0	0	0	1	0	0	0	1	0	0	0	0	0	0	0	0	0	1	1	0.224659	0.829787
gi|28893195	hypothetical protein LOC320549 [Mus musculus].	D5Ertd577e			320549	0	1	0	0	0	0	0	0	1	0	0	0	0	0	0	0	0	0	1	1	0.224659	0.829787
gi|94389583	PREDICTED: hypothetical protein [Mus musculus].	E530015N03Rik			380650	0	0	0	1	0	0	0	0	1	0	0	0	0	0	0	0	0	0	1	1	0.224659	0.829787
gi|63592914	PREDICTED: similar to Small nuclear ribonucleoprotein polypeptide A isoform 1 [Mus musculus].	EG382099			382099	0	0	0	0	0	0	1	0	1	0	0	0	0	0	0	0	0	0	1	1	0.224659	0.829787
gi|51092291	keratin 83 [Mus musculus].	Krt83			406219	0	0	0	9	0	0	0	0	1	0	0	0	0	0	0	0	0	0	1	1	0.209693	0.845783
gi|40254158	progesterone-induced blocking factor 1 isoform b [Mus musculus].	D14Ertd581e			52023	0	1	0	0	0	0	0	0	1	0	0	0	0	0	0	0	0	0	1	1	0.224659	0.829787
gi|71896543	SH3/ankyrin domain gene 3 [Mus musculus].	Shank3			58234	0	0	0	1	0	0	0	0	1	0	0	0	0	0	0	0	0	0	1	1	0.224659	0.829787
gi|82799602	PREDICTED: similar to Glyceraldehyde-3-phosphate dehydrogenase [Mus musculus].	LOC634088			634088	0	0	0	0	0	0	0	1	1	0	0	0	0	0	0	0	0	0	1	1	0.224659	0.829787
gi|82800909	PREDICTED: similar to Extracellular calcium-sensing receptor precursor (CaSR) (Parathyroid Cell calcium-sensing receptor) isoform 2 [Mus musculus].	LOC637004			637004	0	0	0	0	0	0	1	0	1	0	0	0	0	0	0	0	0	0	1	1	0.224659	0.829787
gi|11967947	abhydrolase domain containing 8 [Mus musculus].	Abhd8			64296	1	0	0	0	0	0	0	0	1	0	0	0	0	0	0	0	0	0	1	1	0.224659	0.829787
gi|12746422	exportin 7 [Mus musculus].	Xpo7			65246	0	0	0	0	0	0	0	1	1	0	0	0	0	0	0	0	0	0	1	1	0.224659	0.829787
gi|94367932	PREDICTED: similar to cubilin [Mus musculus].	Cubn			65969	0	0	0	1	0	0	0	0	1	0	0	0	0	0	0	0	0	0	1	1	0.224659	0.829787
gi|21312944	calcium binding and coiled coil domain 1 [Mus musculus].	Calcoco1			67488	0	0	0	0	0	0	0	1	1	0	0	0	0	0	0	0	0	0	1	1	0.224659	0.829787
gi|31980891	5'-nucleotidase, cytosolic III-like [Mus musculus].	Nt5c3l			68106	0	0	0	0	0	0	0	1	1	0	0	0	0	0	0	0	0	0	1	1	0.224659	0.829787
gi|21489947	hypothetical protein LOC68327 [Mus musculus].	0610007P22Rik			68327	0	0	0	0	1	0	0	0	1	0	0	0	0	0	0	0	0	0	1	1	0.224659	0.829787
gi|21311975	RAS-associated protein RAB13 [Mus musculus].	Rab13			68328	0	0	0	0	0	0	0	1	1	0	0	0	0	0	0	0	0	0	1	1	0.224659	0.829787
gi|82901895	PREDICTED: hypothetical protein LOC68364 isoform 9 [Mus musculus].	0610030E20Rik			68364	0	0	0	0	0	0	0	1	1	0	0	0	0	0	0	0	0	0	1	1	0.224659	0.829787
gi|94371031	PREDICTED: hypothetical protein LOC75137 [Mus musculus].	4930535B03Rik			75137	0	0	0	0	0	0	0	1	1	0	0	0	0	0	0	0	0	0	1	1	0.224659	0.829787
gi|13937397	solute carrier family 12 (potassium/chloride transporters), member 9 [Mus musculus].	Slc12a9			83704	1	0	0	0	0	0	0	0	1	0	0	0	0	0	0	0	0	0	1	1	0.224659	0.829787
gi|29336045	poly A binding protein, cytoplasmic 5 [Mus musculus].	Pabpc5			93728	0	0	0	0	0	0	0	1	1	0	0	0	0	0	0	0	0	0	1	1	0.224659	0.829787
gi|31981994	nucleolar complex associated 4 homolog [Mus musculus].	Noc4l			100608	0	0	0	0	0	0	1	0	1	0	0	0	0	0	0	0	0	0	1	1	0.681888	0.619048
gi|29789341	ubiquitin protein ligase E3C [Mus musculus].	Ube3c			100763	0	0	0	0	0	0	0	0	0	0	0	0	0	0	0	2	0	1	1	0	0.691886	0
gi|37574100	tripartite motif containing 68 [Mus musculus].	Trim68			101700	0	0	0	0	0	1	1	1	3	0	0	0	0	0	0	0	1	1	0.569231	0.75	0.0539132	0.785235
gi|19527174	splicing factor 3b, subunit 3 [Mus musculus].	Sf3b3			101943	19	11	23	18	11	12	5	5	8	23	18	19	21	18	4	8	3	8	0.850039	0.477064	0.0221422	0.643401
gi|75832039	sorting nexin 25 [Mus musculus].	Snx25			102141	0	0	1	0	0	0	1	0	2	1	0	0	0	0	0	0	0	1	1	0.666667	0.725142	0.52
gi|24025665	PH domain-containing protein homolog [Mus musculus].	Plekhq1			102595	0	0	0	0	0	0	0	0	0	0	0	0	1	0	0	0	0	1	1	0	0.691886	0
gi|19527220	Sac domain-containing inositol phosphatase 3 [Mus musculus].	Fig4			103199	0	0	0	0	0	0	0	0	0	0	0	0	0	0	0	0	1	1	1	0	0.691886	0
gi|94400809	PREDICTED: similar to Synaptojanin-1 (Synaptic inositol-1,4,5-trisphosphate 5-phosphatase 1) [Mus musculus].	Synj1			104015	56	20	48	42	36	29	31	38	8	51	45	44	46	43	24	23	18	8	0.95913	0.505051	0.0137402	0.629981
gi|82942955	PREDICTED: lysophospholipase isoform 2 [Mus musculus].	A530050D06Rik			104816	0	0	0	0	0	0	0	0	0	1	0	0	0	0	0	0	0	1	1	0	0.543774	0
gi|82955073	PREDICTED: similar to FLJ00089 protein [Mus musculus].	Ppp1r3e			105651	0	0	0	0	0	0	0	0	0	1	0	0	0	0	0	0	0	1	1	0	0.691886	0
gi|94398373	PREDICTED: similar to protein kinase, AMP-activated, alpha 1 catalytic subunit [Mus musculus].	Prkaa1			105787	0	0	0	0	0	0	0	0	0	0	0	0	0	0	1	0	0	1	1	0	0.691886	0
gi|19527344	serine/threonine kinase 38 [Mus musculus].	Stk38			106504	2	2	1	1	0	2	0	0	5	3	1	2	1	1	1	0	0	6	0.857032	0.470588	0.420494	0.565217
gi|84993726	intraflagellar transport 140 [Mus musculus].	Ift140			106633	0	0	2	2	0	1	1	0	4	0	0	1	0	0	0	2	0	2	0.51049	0.666667	0.00068634	0.906977
gi|27885015	centaurin, delta 3 [Mus musculus].	Centd3			106952	1	1	1	0	0	0	0	1	4	1	0	0	0	0	0	0	0	1	0.282051	0.8	0.0169525	0.795918
gi|58037145	small nuclear ribonucleoprotein D2 [Mus musculus].	Snrpd2			107686	3	2	2	2	1	0	2	0	6	3	2	3	4	2	0	1	1	7	0.524942	0.428571	0.157131	0.606218
gi|23346437	splicing factor 3b, subunit 4 [Mus musculus].	Sf3b4			107701	4	1	4	3	2	1	1	1	8	4	6	4	4	4	1	1	1	8	0.347319	0.404762	0.0424502	0.638114
gi|54291704	phosphofurin acidic cluster sorting protein 1 [Mus musculus].	Pacs1			107975	0	0	0	0	0	0	0	0	0	0	0	0	0	0	1	1	0	2	0.466667	0	0.442087	0
gi|82883611	PREDICTED: similar to centromere protein F (350/400kD) isoform 3 [Mus musculus].	Cenpf			108000	0	1	0	0	0	0	0	0	1	0	0	0	0	0	0	0	0	0	1	1	0.462185	0.709091
gi|63025208	coiled coil domain containing 88A [Mus musculus].	Ccdc88a			108686	0	0	0	1	0	0	0	0	1	0	0	0	0	0	0	1	1	2	1	0.333333	0.681888	0.619048
gi|84370292	calreticulin 4 [Mus musculus].	Calr4			108802	0	0	0	0	0	0	0	0	0	0	1	0	0	0	0	0	0	1	1	0	0.691886	0
gi|30725845	AAA-ATPase TOB3 [Mus musculus].	Atad3a			108888	1	0	0	0	0	0	1	0	2	0	0	1	1	0	1	0	0	3	1	0.4	0.160222	0.764706
gi|33636683	leucine rich repeat containing 39 isoform 1 [Mus musculus].	Lrrc39			109245	0	0	0	0	0	0	0	0	0	0	0	0	1	0	0	0	0	1	1	0	0.691886	0
gi|94373681	PREDICTED: rearranged L-myc fusion sequence [Mus musculus].	Rlf			109263	0	0	0	0	0	0	0	1	1	0	0	0	0	0	0	0	0	0	1	1	0.91572	0.448276
gi|82950147	PREDICTED: desmoplakin isoform 1 [Mus musculus].	Dsp			109620	3	0	0	1	0	0	0	0	2	0	0	0	0	0	0	0	0	0	0.466667	1	0.261135	0.639344
gi|6754098	glucuronidase, beta [Mus musculus].	Gusb			110006	0	0	0	0	0	0	0	0	0	0	0	0	0	1	0	1	0	2	0.466667	0	0.543774	0
gi|33859809	fibrinogen, B beta polypeptide [Mus musculus].	Fgb			110135	2	2	1	1	0	0	0	0	4	0	2	0	1	1	0	0	0	3	0.745455	0.6	0.221782	0.619048
gi|145301549	hemoglobin alpha, adult chain 2 [Mus musculus].	Hba-a2			110257	1	0	1	0	1	1	1	0	5	0	0	0	1	0	1	1	0	3	0.61927	0.625	0.924757	0.448276
gi|20911031	keratin 5 [Mus musculus].	Krt5			110308	0	1	1	2	2	2	1	0	6	1	1	2	1	1	3	2	1	8	0.543124	0.428571	0.439553	0.330198
gi|110347469	pregnancy zone protein [Mus musculus].	Pzp			11287	0	0	0	0	0	0	0	0	0	0	0	1	0	0	0	0	0	1	1	0	0.691886	0
gi|16716569	protease, serine, 1 [Mus musculus].	Prss1			114228	1	1	1	1	1	0	0	0	5	1	0	1	0	0	0	0	0	2	0.314685	0.714286	0.221425	0.619048
gi|94372354	PREDICTED: similar to Microtubule-actin crosslinking factor 1 (Actin cross-linking family 7) isoform 21 [Mus musculus].	Macf1			11426	0	0	0	1	0	1	0	0	2	0	0	0	0	0	0	0	0	0	0.466667	1	0.588035	0.549296
gi|21357425	keratin 82 [Mus musculus].	Krt82			114566	0	0	0	2	0	0	0	0	1	0	0	1	0	0	0	0	0	1	1	0.666667	0.682222	0.619048
gi|6671509	actin, beta, cytoplasmic [Mus musculus].	Actb			11461	8	2	8	5	6	6	6	4	8	10	5	5	5	4	6	2	3	8	0.370785	0.529412	0.0231072	0.332198
gi|14192922	actin, alpha, cardiac [Mus musculus].	Actc1			11464	0	0	0	4	0	0	0	0	1	8	0	0	0	0	0	0	0	1	1	0.333333	0.0333341	0.0804124
gi|6671507	actin, alpha 2, smooth muscle, aorta [Mus musculus].	Acta2			11475	5	0	0	0	0	5	0	0	2	0	4	0	3	5	0	2	0	4	0.608392	0.416667	0.984781	0.367232
gi|90093349	activity-dependent neuroprotective protein [Mus musculus].	Adnp			11538	0	0	0	0	0	0	0	0	0	0	0	0	1	0	0	0	0	1	1	0	0.691886	0
gi|7304875	alpha-2-HS-glycoprotein [Mus musculus].	Ahsg			11625	0	0	0	0	0	0	0	0	0	0	0	1	0	0	0	0	0	1	1	0	0.691886	0
gi|7709982	aryl-hydrocarbon receptor-interacting protein [Mus musculus].	Aip			11632	1	0	0	1	0	0	0	1	3	0	1	1	1	1	0	1	1	6	0.314685	0.333333	0.23103	0.676301
gi|33859506	albumin [Mus musculus].	Alb			11657	2	1	0	1	2	0	0	1	5	1	1	12	0	0	1	0	0	4	0.719347	0.318182	0.0382465	0.577167
gi|87239990	influenza virus NS1A binding protein isoform 2 [Mus musculus].	Ivns1abp			117198	1	0	1	0	0	0	0	0	2	0	1	0	0	0	0	0	0	1	1	0.666667	0.160222	0.764706
gi|85702366	ankyrin repeat and FYVE domain containing 1 [Mus musculus].	Ankfy1			11736	0	0	0	0	0	0	0	0	0	0	0	0	0	0	0	2	0	1	1	0	0.442307	0
gi|59958361	solute carrier family 2, member 9 isoform a [Mus musculus].	Slc2a9			117591	1	0	0	0	0	0	0	0	1	0	0	0	0	0	0	0	1	1	1	0.5	0.462185	0.709091
gi|88853578	adaptor protein complex AP-1, beta 1 subunit [Mus musculus].	Ap1b1			11764	2	0	0	0	0	0	0	0	1	0	1	0	0	0	0	0	0	1	1	0.666667	0.96103	0.619048
gi|6671561	adaptor protein complex AP-2, alpha 1 subunit isoform a [Mus musculus].	Ap2a1			11771	4	2	3	3	0	1	0	0	5	4	3	4	1	5	0	0	0	5	0.636364	0.433333	0.255955	0.613059
gi|40254646	adaptor protein complex AP-2, alpha 2 subunit [Mus musculus].	Ap2a2			11772	0	0	2	0	0	0	0	0	1	0	0	0	1	2	0	0	0	2	1	0.4	0.374719	0.280576
gi|6753092	CD5 antigen-like [Mus musculus].	Cd5l			11801	0	0	0	0	0	0	0	0	0	0	0	1	1	0	0	0	0	2	0.466667	0	0.364085	0
gi|6753096	apolipoprotein A-I [Mus musculus].	Apoa1			11806	0	0	0	0	1	0	0	0	1	0	0	1	0	0	0	0	0	1	1	0.5	0.224659	0.829787
gi|6753102	apolipoprotein E [Mus musculus].	Apoe			11816	0	0	0	0	0	0	0	0	0	0	0	0	0	0	0	1	0	1	1	0	0.691886	0
gi|6680732	aryl hydrocarbon receptor nuclear translocator-like [Mus musculus].	Arntl			11865	0	0	1	0	0	0	0	0	1	0	0	0	0	0	1	0	0	1	1	0.5	0.462185	0.709091
gi|45504359	vacuolar H+ ATPase E1 [Mus musculus].	Atp6v1e1			11973	0	0	0	0	0	0	0	0	0	0	0	0	0	0	0	1	0	1	1	0	0.208677	0
gi|7106257	ATPase, aminophospholipid transporter (APLT), class I, type 8A, member 1 isoform b [Mus musculus].	Atp8a1			11980	0	0	0	0	1	0	0	0	1	0	0	0	0	0	0	0	0	0	1	1	0.91572	0.448276
gi|110225360	Bloom syndrome protein homolog [Mus musculus].	Blm			12144	0	0	0	0	0	0	0	0	0	0	0	0	0	1	0	0	0	1	1	0	0.543774	0
gi|133922596	baculoviral IAP repeat-containing 6 [Mus musculus].	Birc6			12211	0	0	0	0	0	0	0	0	0	0	0	0	1	0	0	0	0	1	1	0	0.691886	0
gi|124286805	complement component 1, q subcomponent, A chain [Mus musculus].	C1qa			12259	2	1	2	2	1	1	0	0	6	3	3	3	4	2	0	0	1	6	0.241492	0.36	0.708392	0.499289
gi|6753220	complement component 1, q subcomponent, B chain [Mus musculus].	C1qb			12260	3	0	2	1	2	0	0	0	4	4	4	4	4	1	0	2	0	6	0.131002	0.296296	0.869012	0.46988
gi|113680120	complement component 1, q subcomponent, gamma polypeptide [Mus musculus].	C1qc			12262	2	0	1	2	2	1	1	0	6	1	2	2	2	1	1	2	1	8	0.482207	0.428571	0.928551	0.488178
gi|126518317	complement component 3 [Mus musculus].	C3			12266	0	0	0	0	0	0	0	0	0	0	0	2	0	0	0	0	0	1	1	0	0.442307	0
gi|15375312	complement component 9 [Mus musculus].	C9			12279	0	0	0	0	0	1	1	1	3	0	0	0	0	0	1	1	1	3	1	0.5	0.0985129	0.745223
gi|6680832	calmodulin 2 [Mus musculus].	Calm2			12314	2	2	1	2	1	0	0	0	5	1	2	2	2	2	0	0	0	5	0.918415	0.470588	0.250038	0.375
gi|6753252	calcium/calmodulin-dependent protein kinase IV [Mus musculus].	Camk4			12326	0	0	0	0	0	0	0	0	0	0	0	0	1	0	0	0	0	1	1	0	0.691886	0
gi|6671664	calnexin [Mus musculus].	Canx			12330	0	0	0	0	0	0	0	0	0	0	0	0	0	0	0	1	0	1	1	0	0.691886	0
gi|6671672	capping protein (actin filament) muscle Z-line, alpha 2 [Mus musculus].	Capza2			12343	0	0	0	1	0	0	0	0	1	0	0	0	0	1	0	0	0	1	1	0.5	0.0952103	0.113703
gi|14994303	RB1-inducible coiled-coil 1 [Mus musculus].	Rb1cc1			12421	0	0	0	1	0	0	0	0	1	0	0	0	0	0	0	0	0	0	1	1	0.462185	0.709091
gi|6753320	chaperonin subunit 3 (gamma) [Mus musculus].	Cct3			12462	0	0	0	0	0	0	0	0	0	0	0	0	0	0	0	1	0	1	1	0	0.691886	0
gi|6753322	chaperonin subunit 4 (delta) [Mus musculus].	Cct4			12464	0	0	0	0	0	0	0	0	0	0	0	0	0	0	0	1	0	1	1	0	0.691886	0
gi|6753324	chaperonin subunit 6a (zeta) [Mus musculus].	Cct6a			12466	0	0	0	0	0	0	0	0	0	0	0	0	0	0	0	1	0	1	1	0	0.691886	0
gi|126723461	chaperonin subunit 8 (theta) [Mus musculus].	Cct8			12469	0	0	0	0	0	0	0	0	0	0	0	0	0	0	0	1	0	1	1	0	0.543774	0
gi|6753380	cyclin-dependent kinase 4 [Mus musculus].	Cdk4			12567	0	0	0	2	0	0	0	0	1	0	0	0	0	0	0	0	0	0	1	1	0.873887	0.52
gi|6753398	chromodomain protein, Y chromosome-like [Mus musculus].	Cdyl			12593	0	0	0	0	0	0	0	0	0	0	0	1	0	0	0	0	0	1	1	0	0.691886	0
gi|19263324	chloride channel, nucleotide-sensitive, 1A [Mus musculus].	Clns1a			12729	0	0	1	0	0	1	0	0	2	0	0	0	0	0	0	0	0	0	0.466667	1	0.761365	0.448276
gi|31560609	ceroid-lipofuscinosis, neuronal 3 [Mus musculus].	Cln3			12752	0	0	0	0	0	0	0	0	0	0	0	0	1	0	0	0	0	1	1	0	0.691886	0
gi|7304967	clusterin [Mus musculus].	Clu			12759	1	1	0	0	0	0	0	0	2	0	0	0	0	0	0	1	1	2	1	0.5	0.395863	0.661017
gi|124487346	procollagen, type XI, alpha 1 [Mus musculus].	Col11a1			12814	1	1	1	1	0	0	0	0	4	0	0	1	0	1	1	0	0	3	1	0.571429	0.654041	0.378641
gi|40789282	procollagen, type XVIII, alpha 1 isoform 2 [Mus musculus].	Col18a1			12822	0	0	0	0	0	0	0	1	1	1	0	0	0	0	0	0	0	1	1	0.5	0.224659	0.829787
gi|31542427	casein kinase 2, alpha 1 polypeptide [Mus musculus].	Csnk2a1			12995	1	1	1	1	0	0	0	0	4	0	3	1	0	2	0	0	0	3	1	0.4	0.858925	0.448276
gi|6753540	casein kinase 2, alpha prime polypeptide [Mus musculus].	Csnk2a2			13000	1	1	0	0	0	0	0	0	2	1	1	1	1	1	0	0	0	5	0.314685	0.285714	0.528427	0.619048
gi|7106277	casein kinase 2, beta polypeptide [Mus musculus].	Csnk2b			13001	1	1	1	0	0	0	0	0	3	0	1	1	0	0	0	0	0	2	1	0.6	0.0243047	0.829787
gi|75677414	cortactin [Mus musculus].	Cttn			13043	1	1	1	1	0	0	1	1	6	2	2	1	0	2	0	0	0	4	1	0.461538	0.731929	0.313673
gi|6681129	dachshund 1 isoform 1 [Mus musculus].	Dach1			13134	0	0	0	0	0	0	0	0	0	1	0	0	0	0	0	0	0	1	1	0	0.691886	0
gi|6753610	dihydrolipoamide branched chain transacylase E2 [Mus musculus].	Dbt			13171	0	0	0	0	0	0	0	0	0	0	0	0	0	0	0	1	0	1	1	0	0.691886	0
gi|7657011	damage specific DNA binding protein 1 [Mus musculus].	Ddb1			13194	0	1	2	0	0	0	0	0	2	0	1	2	0	4	0	2	0	4	0.347319	0.25	0.42358	0.593909
gi|110835723	DEAH (Asp-Glu-Ala-His) box polypeptide 15 isoform 2 [Mus musculus].	Dhx15			13204	3	1	2	1	1	1	1	0	7	3	4	6	4	4	1	1	0	7	0.121212	0.30303	0.338434	0.503876
gi|6753620	DEAD/H (Asp-Glu-Ala-Asp/His) box polypeptide 3, X-linked [Mus musculus].	Ddx3x			13205	3	0	1	3	0	0	0	0	3	1	0	1	0	0	0	0	0	2	0.497436	0.777778	0.236349	0.724138
gi|33859536	DEAD (Asp-Glu-Ala-Asp) box polypeptide 4 [Mus musculus].	Ddx4			13206	0	0	0	2	1	1	0	0	3	0	0	1	1	1	0	1	0	4	1	0.5	0.0437889	0.829787
gi|24429590	DEAH (Asp-Glu-Ala-His) box polypeptide 9 [Mus musculus].	Dhx9			13211	0	0	0	0	0	0	0	0	0	0	0	0	0	0	0	1	0	1	1	0	0.0966714	0
gi|88900499	dentin matrix protein 1 [Mus musculus].	Dmp1			13406	0	0	0	0	0	0	0	0	0	0	0	0	1	0	0	0	0	1	1	0	0.691886	0
gi|134288917	dynein, cytoplasmic, heavy chain 1 [Mus musculus].	Dync1h1			13424	0	0	0	0	0	0	0	0	0	0	0	0	0	0	0	1	0	1	1	0	0.36444	0
gi|111154076	dystonin isoform b [Mus musculus].	Dst			13518	0	1	0	0	0	0	0	0	1	0	0	0	1	0	0	0	0	1	1	0.5	0.462185	0.709091
gi|6753714	ectodysplasin-A receptor [Mus musculus].	Edar			13608	0	0	0	0	0	0	0	0	0	0	0	0	0	0	1	0	0	1	1	0	0.442087	0
gi|46879190	EGF-like repeats and discoidin I-like domains 3 isoform b [Mus musculus].	Edil3			13612	0	0	0	0	0	0	0	0	0	0	0	0	0	1	0	1	0	2	0.466667	0	0.364085	0
gi|126032329	eukaryotic translation elongation factor 1 alpha 1 [Mus musculus].	Eef1a1			13627	3	0	0	0	0	3	0	0	2	3	4	0	0	0	0	2	3	4	0.477855	0.333333	0.874268	0.477551
gi|6681273	eukaryotic translation elongation factor 1 alpha 2 [Mus musculus].	Eef1a2			13628	0	0	2	2	1	0	1	1	5	0	0	2	2	1	2	0	0	4	1	0.5	0.590885	0.549296
gi|146219837	eukaryotic translation initiation factor 3, subunit 10 (theta) [Mus musculus].	Eif3s10			13669	5	0	4	0	0	4	2	0	4	0	4	3	1	1	5	2	1	7	0.62704	0.46875	0.484874	0.640745
gi|7305019	eukaryotic translation initiation factor 4A2 [Mus musculus].	Eif4a2			13682	0	0	1	0	0	0	0	0	1	1	2	1	1	1	0	1	0	6	0.034965	0.125	0.062442	0.181395
gi|83627717	eukaryotic translation initiation factor 4E [Mus musculus].	Eif4e			13684	1	0	0	0	0	0	0	0	1	0	0	0	0	0	0	2	1	2	0.733333	0.25	0.703702	0.549296
gi|7305027	enolase 2, gamma neuronal [Mus musculus].	Eno2			13807	0	0	0	0	0	0	0	0	0	0	0	0	0	0	0	2	0	1	1	0	0.543774	0
gi|6679651	enolase 3, beta muscle [Mus musculus].	Eno3			13808	0	0	0	0	0	1	1	1	3	0	0	0	0	0	1	0	1	2	1	0.6	0.23103	0.676301
gi|6679671	epidermal growth factor receptor pathway substrate 15 [Mus musculus].	Eps15			13858	0	0	0	0	0	0	0	0	0	0	0	0	0	1	0	0	0	1	1	0	0.543869	0
gi|6679685	enhancer of rudimentary homolog [Mus musculus].	Erh			13877	1	0	1	1	1	0	0	0	4	2	2	2	2	1	0	1	0	6	0.11655	0.285714	0.433752	0.333333
gi|88853581	Ewing sarcoma breakpoint region 1 [Mus musculus].	Ewsr1			14030	0	0	0	0	0	1	0	0	1	2	0	0	2	0	0	0	0	2	0.466667	0.2	0.95778	0.378641
gi|124378015	mucin 4 [Mus musculus].	Muc4			140474	0	0	0	0	0	0	0	0	0	0	0	1	0	0	0	0	0	1	1	0	0.442087	0
gi|6679737	fatty acid binding protein 2, intestinal [Mus musculus].	Fabp2			14079	0	0	0	1	0	0	1	0	2	0	0	0	0	0	0	0	1	1	1	0.666667	0.0741087	0.829787
gi|6679753	Finkel-Biskis-Reilly murine sarcoma virus (FBR-MuSV) ubiquitously expressed (fox derived) [Mus musculus].	Fau			14109	0	0	1	0	1	0	0	0	2	1	1	1	1	1	0	3	0	6	0.101476	0.2	0.302988	0.317073
gi|33563252	fibrinogen, alpha polypeptide [Mus musculus].	Fga			14161	1	1	1	1	1	0	0	0	5	0	1	1	2	1	0	1	0	5	1	0.454545	0.659678	0.483871
gi|11528490	flightless I homolog [Mus musculus].	Flii			14248	7	3	6	7	3	1	0	3	7	8	9	7	6	5	1	2	0	7	0.603108	0.441176	0.784901	0.43886
gi|17998694	fragile X mental retardation gene 1, autosomal homolog [Mus musculus].	Fxr1h			14359	0	1	0	0	0	0	0	0	1	1	1	1	1	1	0	0	0	5	0.118881	0.166667	1	0.493671
gi|6679891	alpha glucosidase 2 alpha neutral subunit [Mus musculus].	Ganab			14376	0	0	0	0	0	0	0	0	0	0	0	0	1	0	0	0	0	1	1	0	0.691886	0
gi|6679937	glyceraldehyde-3-phosphate dehydrogenase [Mus musculus].	Gapdh			14433	0	0	0	0	0	0	1	0	1	0	0	0	0	0	1	0	0	1	1	0.5	0.138529	0.157895
gi|21489969	ubiquitin specific peptidase 15 [Mus musculus].	Usp15			14479	1	0	0	1	0	0	0	0	2	1	0	2	0	0	0	1	0	3	0.712821	0.333333	0.378731	0.280576
[truncated: 554 more rows]

## Sheet: Thymus
giName	proteinName	geneName	String-Mouse	Sting-Human	geneID	Peptides KI	Peptides KI	Peptides KI	Peptides KI	Peptides KI	Peptides KI	Peptides KI	Peptides KI	Peptides KI	Peptides KI	KI detected	Peptides WT	Peptides WT	Peptides WT	Peptides WT	Peptides WT	Peptides WT	Peptides WT	Peptides WT	WT detected	p-value tissue	Ratio tissue	p-value all	Ratio all	Added based on identification as highest confidence in another organ	Added based on STRING interaction with a core protein
[truncated: 939 more rows]

[truncated: 2 more sheets: AB, All]
