# Supplementary material for: Proteomic Landscape of Tissue-Specific Cyclin E Functions in Vivo
Source: PLoS Genet. 2016 Nov 9;12(11):e1006429. doi: 10.1371/journal.pgen.1006429 (PMC5102403; doi:10.1371/journal.pgen.1006429)
Supplement: S2 Table — This table contains three separate worksheets. The first shows the list of proteins present in the cyclin E1 interactome in all organs. For each cyclin E1- interactor, gene name is listed in the first column, and the major Gene Ontology term assigned to generate Fig 3D in the second column. The third column identifies proteins that were predicted as high- or medium-stringency putative Cdk phosphorylation substrates predicted by Scansite 3.0 (marked ‘High’ and ‘Medium’, respectively). Also shown are organs in which a given protein was identified as cyclin E1-interactor. EB, embryonic brain; AB, adult brain. The second (High) and third (Medium) worksheets list Gene Ontology terms enriched among high stringency and medium stringency putative Cdk phosphorylation substrates, respectively. (XLSX) [file pgen.1006429.s008.xlsx]

## Sheet: All
geneName	Major gene ontology terms	ScanSite	Organs
Abce1	RNA catabolic process, chaperone	Medium	EB
Actn1	actin crosslink formation, cytoskeleton		EB	spleen
Asf1a	chromatin modification, transcription		EB
Atp5a1	metabolism		EB
Brca2	DNA damage repair, CC	High	EB
C1qbp	transcription mRNA splicing		EB
Cask	transcription	Medium	EB
Ccnb3	CC, cell division	High	EB	spleen	testis	thymus
Ccnd1	CC					thymus
Ccnd3	CC	High	EB	spleen		thymus
Ccnh	CC transcription			spleen
Ccnt1	CC transcription	Medium		spleen
Cct4	chaperone	High		spleen
Cdc25b	CC	Medium					AB
Cdc6	CC	High	EB
Cdc7	CC		EB		testis	thymus	AB
Cdk1	CC		EB	spleen	testis
Cdk11b	CC, apoptosis		EB				AB
Cdk2	CC		EB	spleen	testis	thymus	AB
Cdk20	CC						AB
Cdk4	CC		EB
Cdk5	neuron differentiation		EB	spleen	testis	thymus	AB
Cdk6	CC		EB	spleen
Cdkn1a	p21Cip1 CC		EB	spleen	testis	thymus	AB
Cdkn1b	p27Kip1 CC	High	EB	spleen	testis	thymus	AB
Cdkn1c	p57Kip2 CC		EB	spleen	testis	thymus	AB
Cks1b	CC		EB	spleen		thymus
Cks2	CC		EB
Clasp1	CC, microtubule binding	High	EB				AB
Cnksr2	neuron projection, postsynaptic membrane	High	EB
Csnk2b	CC, signal transduction		EB
Ctnnb1	CC, cell differentiation, transcription		EB
Ctnnd2	transcription, neuronal cell adhesion	High	EB
Cul1	CC, ubiquitination			spleen
Cyfip2	apoptosis, cell adhesion, synapse						AB
Depdc6	DEPTOR, signal transduction	Medium		spleen			AB
Dmrtc2	male meiosis, transcription	Medium			testis
Dnahc3	microtubule binding	Medium					AB
Dst	cell adhesion, cytoskeleton	High	EB				AB
E2f4	transcription, CC	High	EB	spleen	testis	thymus
E2f5	transcription, CC	High		spleen	testis
Eef2	translation elongation	High		spleen	testis		AB
Eif2ak2	innate immune response	Medium	EB
Exoc7	exocytosis	High	EB
Fbxo32	ubiquitination			spleen
Fbxw8	ubiquitination	Medium	EB
Fcgr3	immune response	Medium	EB
Fig4	metabolism phosphatidylinositol	High					AB
Flnc	actin cross linking	High	EB
Frap1	metabolism	High	EB
Grb2	signal transduction			spleen
Grin2a	NMDA receptor, neurogenesis	High	EB	spleen
Grlf1	transcrition, neuronal projections	High	EB				AB
H3f3a	transcription				testis
Hcfc1	CC, chromatin modification, transcription	High	EB
Hnrnpa2b1	pre-mRNA splicing		EB
Hspa9	chaperone		EB	spleen
Ikbkb	transcription			spleen
Khdrbs1	signal transduction	Medium	EB	spleen
Kidins220	signal transduction, neurogenesis		EB
Letm1	mitochondria	Medium	EB
Lin37	CC, transcription			spleen
Lin52	CC, transcription	Medium	EB	spleen	testis	thymus
Lin54	CC, transcription	High	EB	spleen	testis
Lin9	CC, transcription	High		spleen	testis
Lrp1	endocytosis	High	EB
Lrp1b	endocytosis	Medium	EB
Lrpap1	heparin binding		EB
Mapk15	signal transduction	High	EB	spleen
Mcf2	signal transduction	High	EB
Mcm3	CC			spleen
Mcm4	CC	High					AB
Mnat1	MAT1, CC transcription	High		spleen	testis
Mybl1	transcription	High			testis
Myo1e	actin-based motor	Medium		spleen
Pard3	CC, cell polarity	Medium	EB
Pard6b	CC, cell polarity						AB
Pcbp2	antiviral response	Medium		spleen
Pcna	DNA repair		EB
Phf5a	transcription		EB
Plcb3	metabolism phosphatidylinositol	Medium	EB
Plcg2	metabolism phosphatidylinositol	Medium	EB
Ppp2r2a	protein phospahatase	Medium	EB
Ppp2r2b	protein phospahatase	Medium	EB	spleen
Ppp2r3a	protein phospahatase		EB
Prkd1	metabolism	High
Prkd2	metabolism	High	EB			thymus
Ptpn1	signal transduction			spleen
Pxmp3	metabolism				testis
Rala	signal transduction		EB
Ralb	signal transduction		EB
Rbbp4	transcription	Medium	EB	spleen	testis
Rbbp7	transcription	Medium	EB		testis	thymus
Rbbp9	hydrolase		EB
Rbl1	CC, transcription	Medium	EB	spleen	testis	thymus
Rbl2	CC, transcription	High	EB	spleen	testis	thymus	AB
Rplp0	ribosomal			spleen
Rps15	ribosomal		EB	spleen			AB
Sfrs1	mRNA processing	High	EB
Sfrs3	mRNA processing	Medium		spleen
Sin3a	transcription	Medium			testis
Skp1a	CC, ubiquitination		EB	spleen
Skp2	CC, ubiquitination	High	EB	spleen	testis	thymus
Slc17a7	uptake of glutamate into synaptic vesicles	Medium					AB
Snap91	Clathrin-associated protein complexes	High					AB
Stmn2	cytoskeleton, microtubules	High	EB
Stxbp1	synaptic vesicle docking and fusion, axon recognition	Medium					AB
Taf1	CC transcription	Medium	EB
Tfdp1	transcription	Medium	EB	spleen	testis	thymus
Tfdp2	transcription	High		spleen	testis
Tk1	metabolism	High		spleen
Trrap	chromatin modification, transcription	High			testis
Tuba1b	cytoskeleton, microtubules						AB
Tubg1	cytoskeleton, microtubules						AB
Usp4	ubiquitination			spleen
Ywhah	adapter						AB
Ywhaq	adapter		EB		testis

## Sheet: High
Category	Term	Count	%	PValue	Genes	List Total	Pop Hits	Pop Total	Fold Enrichment	Bonferroni	Benjamini	FDR
GOTERM_BP_FAT	GO:0007049~cell cycle	16	41.0256	3.10119e-11	CDC6, E2F4, RBL2, E2F5, LIN9, SKP2, HCFC1, BRCA2, MNAT1, CCNB3, CDKN1B, CCND3, TFDP2, CLASP1, CDK11B, DST	39	611	13588	9.12367	1.57541e-08	1.57541e-08	4.47582e-08
GOTERM_BP_FAT	GO:0051726~regulation of cell cycle	8	20.5128	1.81615e-06	E2F4, CDKN1B, E2F5, CCND3, SKP2, BRCA2, CDK11B, TRRAP	39	214	13588	13.0247	0.000922182	0.000461197	0.00262114
GOTERM_BP_FAT	GO:0022402~cell cycle process	9	23.0769	1.04177e-05	CDC6, CCNB3, E2F4, CDKN1B, E2F5, SKP2, BRCA2, CLASP1, DST	39	393	13588	7.97886	0.00527825	0.00176252	0.0150344
GOTERM_BP_FAT	GO:0022403~cell cycle phase	7	17.9487	0.000271794	CDC6, CCNB3, E2F4, E2F5, SKP2, BRCA2, CLASP1	39	328	13588	7.43558	0.12898	0.0339335	0.391553
GOTERM_BP_FAT	GO:0006260~DNA replication	5	12.8205	0.000826452	CDC6, LIN9, BRCA2, MCM4, TK1	39	152	13588	11.4609	0.342961	0.0805708	1.18618
GOTERM_BP_FAT	GO:0033043~regulation of organelle organization	5	12.8205	0.000867797	CDKN1B, CDK11B, CLASP1, MTOR, DST	39	154	13588	11.312	0.356628	0.0708689	1.24518
GOTERM_BP_FAT	GO:0051301~cell division	6	15.3846	0.00104762	CDC6, CCNB3, CCND3, BRCA2, CDK11B, CLASP1	39	281	13588	7.43936	0.412848	0.0732462	1.50139
GOTERM_BP_FAT	GO:0051493~regulation of cytoskeleton organization	4	10.2564	0.00263051	CDKN1B, CLASP1, MTOR, DST	39	99	13588	14.0772	0.737645	0.154018	3.73015
GOTERM_BP_FAT	GO:0000082~G1/S transition of mitotic cell cycle	3	7.69231	0.00274964	E2F4, E2F5, SKP2	39	28	13588	37.3297	0.753092	0.143941	3.89597
GOTERM_BP_FAT	GO:0031110~regulation of microtubule polymerization or depolymerization	3	7.69231	0.00274964	CDKN1B, CLASP1, DST	39	28	13588	37.3297	0.753092	0.143941	3.89597
GOTERM_BP_FAT	GO:0070507~regulation of microtubule cytoskeleton organization	3	7.69231	0.00451868	CDKN1B, CLASP1, DST	39	36	13588	29.0342	0.89981	0.205521	6.32734
GOTERM_BP_FAT	GO:0000278~mitotic cell cycle	5	12.8205	0.00463763	CDC6, E2F4, E2F5, SKP2, CLASP1	39	244	13588	7.13955	0.905711	0.193194	6.48875
GOTERM_BP_FAT	GO:0032886~regulation of microtubule-based process	3	7.69231	0.00698939	CDKN1B, CLASP1, DST	39	45	13588	23.2274	0.971649	0.256899	9.62739
GOTERM_BP_FAT	GO:0051329~interphase of mitotic cell cycle	3	7.69231	0.00824448	E2F4, E2F5, SKP2	39	49	13588	21.3312	0.985087	0.276391	11.262
GOTERM_BP_FAT	GO:0051325~interphase	3	7.69231	0.00890723	E2F4, E2F5, SKP2	39	51	13588	20.4947	0.989381	0.277222	12.114
GOTERM_BP_FAT	GO:0030030~cell projection organization	5	12.8205	0.0117407	E2F4, EXOC7, MCF2, MTOR, DST	39	319	13588	5.46098	0.99752	0.329661	15.6715
GOTERM_BP_FAT	GO:0006350~transcription	11	28.2051	0.0208495	MNAT1, E2F4, E2F5, RBL2, TFDP2, CTNND2, GRLF1, TRRAP, LIN54, MYBL1, MCM4	39	1772	13588	2.16282	0.999978	0.487765	26.2208
GOTERM_BP_FAT	GO:0006259~DNA metabolic process	5	12.8205	0.0292373	CDC6, LIN9, BRCA2, MCM4, TK1	39	421	13588	4.13789	1	0.587989	34.8358
GOTERM_BP_FAT	GO:0007346~regulation of mitotic cell cycle	3	7.69231	0.0294484	BRCA2, CDK11B, TRRAP	39	96	13588	10.8878	1	0.569834	35.0401
GOTERM_BP_FAT	GO:0007242~intracellular signaling cascade	7	17.9487	0.0398805	PRKD1, CNKSR2, PRKD2, STMN2, MCF2, GRLF1, BRCA2	39	915	13588	2.66543	1	0.663151	44.4212
GOTERM_BP_FAT	GO:0000279~M phase	4	10.2564	0.0441455	CDC6, CCNB3, BRCA2, CLASP1	39	283	13588	4.92453	1	0.682348	47.8801
GOTERM_BP_FAT	GO:0048666~neuron development	4	10.2564	0.0476911	EXOC7, MCF2, FIG4, DST	39	292	13588	4.77274	1	0.693362	50.6019
GOTERM_BP_FAT	GO:0009895~negative regulation of catabolic process	2	5.12821	0.0491897	GRIN2A, MTOR	39	18	13588	38.7123	1	0.68799	51.712
GOTERM_BP_FAT	GO:0032273~positive regulation of protein polymerization	2	5.12821	0.0518522	CDKN1B, MTOR	39	19	13588	36.6748	1	0.691495	53.6273
GOTERM_BP_FAT	GO:0014075~response to amine stimulus	2	5.12821	0.0545075	GRIN2A, MTOR	39	20	13588	34.841	1	0.694675	55.4668
GOTERM_BP_FAT	GO:0010243~response to organic nitrogen	2	5.12821	0.0545075	GRIN2A, MTOR	39	20	13588	34.841	1	0.694675	55.4668
GOTERM_BP_FAT	GO:0031334~positive regulation of protein complex assembly	2	5.12821	0.0650564	CDKN1B, MTOR	39	24	13588	29.0342	1	0.745106	62.1245
GOTERM_BP_FAT	GO:0051495~positive regulation of cytoskeleton organization	2	5.12821	0.0702878	CDKN1B, MTOR	39	26	13588	26.8008	1	0.759243	65.0708
GOTERM_BP_FAT	GO:0045449~regulation of transcription	11	28.2051	0.0810667	MNAT1, E2F4, E2F5, RBL2, TFDP2, CTNND2, GRLF1, TRRAP, LIN54, MYBL1, MCM4	39	2227	13588	1.72093	1	0.796204	70.4815
GOTERM_BP_FAT	GO:0006261~DNA-dependent DNA replication	2	5.12821	0.0909299	BRCA2, MCM4	39	34	13588	20.4947	1	0.822647	74.7388
GOTERM_BP_FAT	GO:0030182~neuron differentiation	4	10.2564	0.0998087	EXOC7, MCF2, FIG4, DST	39	399	13588	3.49283	1	0.841485	78.0753

## Sheet: Medium
Category	Term	Count	%	PValue	Genes	List Total	Pop Hits	Pop Total	Fold Enrichment	Bonferroni	Benjamini	FDR
GOTERM_BP_FAT	GO:0007049~cell cycle	26	36.6197	1.44957e-17	KHDRBS1, TAF1, CDC6, PARD3, RBBP4, E2F4, RBL2, E2F5, LIN9, RBL1, CCNT1, SKP2, HCFC1, BRCA2, CDC25B, CCNE1, MNAT1, CCNB3, SIN3A, CDKN1B, CCND3, TFDP2, CLASP1, CDK11B, DST, TFDP1	66	611	13588	8.7608	1.07124e-14	1.07124e-14	2.20191e-14
GOTERM_BP_FAT	GO:0006260~DNA replication	9	12.6761	5.99865e-07	CCNE1, CDC6, SIN3A, RBBP4, LIN9, BRCA2, RBBP7, MCM4, TK1	66	152	13588	12.1902	0.000443202	0.000221626	0.000911193
GOTERM_BP_FAT	GO:0022402~cell cycle process	12	16.9014	2.26593e-06	CDC6, CCNB3, E2F4, SIN3A, CDKN1B, E2F5, SKP2, BRCA2, CLASP1, DST, CDC25B, TFDP1	66	393	13588	6.28638	0.00167312	0.000558019	0.0034419
GOTERM_BP_FAT	GO:0051301~cell division	10	14.0845	7.05892e-06	CCNE1, CDC6, PARD3, CCNB3, CCND3, CCNT1, BRCA2, CDK11B, CLASP1, CDC25B	66	281	13588	7.32665	0.00520298	0.00130329	0.010722
GOTERM_BP_FAT	GO:0051726~regulation of cell cycle	9	12.6761	7.75416e-06	CCNE1, E2F4, CDKN1B, E2F5, CCND3, SKP2, BRCA2, CDK11B, TRRAP	66	214	13588	8.65845	0.00571396	0.00114541	0.011778
GOTERM_BP_FAT	GO:0022403~cell cycle phase	10	14.0845	2.42609e-05	CDC6, CCNB3, E2F4, SIN3A, E2F5, SKP2, BRCA2, CLASP1, CDC25B, TFDP1	66	328	13588	6.27679	0.0177693	0.00298372	0.0368461
GOTERM_BP_FAT	GO:0051329~interphase of mitotic cell cycle	5	7.04225	8.59574e-05	E2F4, SIN3A, E2F5, SKP2, TFDP1	66	49	13588	21.008	0.0615496	0.00903399	0.13049
GOTERM_BP_FAT	GO:0051325~interphase	5	7.04225	0.00010066	E2F4, SIN3A, E2F5, SKP2, TFDP1	66	51	13588	20.1842	0.0716915	0.0092558	0.152793
GOTERM_BP_FAT	GO:0000278~mitotic cell cycle	8	11.2676	0.000158455	CDC6, E2F4, SIN3A, E2F5, SKP2, CLASP1, CDC25B, TFDP1	66	244	13588	6.75012	0.11051	0.0129276	0.240423
GOTERM_BP_FAT	GO:0006350~transcription	20	28.169	0.000448216	KHDRBS1, TAF1, RBBP4, E2F4, RBL2, E2F5, CCNT1, RBL1, CTNND2, TRRAP, MYBL1, RBBP7, MCM4, MNAT1, SIN3A, DMRTC2, TFDP2, GRLF1, LIN54, TFDP1	66	1772	13588	2.32369	0.282015	0.0325878	0.678682
GOTERM_BP_FAT	GO:0006259~DNA metabolic process	9	12.6761	0.000854167	CCNE1, CDC6, SIN3A, RBBP4, LIN9, BRCA2, RBBP7, MCM4, TK1	66	421	13588	4.40121	0.468206	0.0557922	1.28965
GOTERM_BP_FAT	GO:0045449~regulation of transcription	21	29.5775	0.00288096	KHDRBS1, TAF1, RBBP4, E2F4, RBL2, E2F5, CCNT1, RBL1, CTNND2, CASK, TRRAP, MYBL1, RBBP7, MCM4, MNAT1, SIN3A, DMRTC2, TFDP2, GRLF1, LIN54, TFDP1	66	2227	13588	1.94138	0.881413	0.162786	4.28787
GOTERM_BP_FAT	GO:0016568~chromatin modification	6	8.4507	0.00536728	TAF1, RBBP4, RBL2, RBL1, TRRAP, RBBP7	66	236	13588	5.23421	0.98126	0.263562	7.84965
GOTERM_BP_FAT	GO:0033043~regulation of organelle organization	5	7.04225	0.00628727	CDKN1B, CDK11B, CLASP1, MTOR, DST	66	154	13588	6.68438	0.990543	0.283176	9.13591
GOTERM_BP_FAT	GO:0000082~G1/S transition of mitotic cell cycle	3	4.22535	0.00786125	E2F4, E2F5, SKP2	66	28	13588	22.0584	0.997069	0.322149	11.2977
GOTERM_BP_FAT	GO:0031110~regulation of microtubule polymerization or depolymerization	3	4.22535	0.00786125	CDKN1B, CLASP1, DST	66	28	13588	22.0584	0.997069	0.322149	11.2977
GOTERM_BP_FAT	GO:0001701~in utero embryonic development	6	8.4507	0.00893209	FBXW8, SIN3A, MYO1E, BRCA2, CDK11B, SFRS1	66	267	13588	4.62649	0.99868	0.339266	12.7409
GOTERM_BP_FAT	GO:0006468~protein amino acid phosphorylation	9	12.6761	0.0109586	PRKD1, CCNE1, PRKD2, MAPK15, CCNT1, CASK, CDK11B, MTOR, EIF2AK2	66	640	13588	2.89517	0.999709	0.380602	15.4123
GOTERM_BP_FAT	GO:0006261~DNA-dependent DNA replication	3	4.22535	0.0114544	CCNE1, BRCA2, MCM4	66	34	13588	18.1658	0.999799	0.376858	16.054
GOTERM_BP_FAT	GO:0051493~regulation of cytoskeleton organization	4	5.6338	0.011825	CDKN1B, CLASP1, MTOR, DST	66	99	13588	8.31833	0.999848	0.3704	16.5308
GOTERM_BP_FAT	GO:0007281~germ cell development	4	5.6338	0.0124795	BRCA2, MTOR, PPP2R2B, CDC25B	66	101	13588	8.15362	0.999907	0.371249	17.3667
GOTERM_BP_FAT	GO:0051276~chromosome organization	7	9.85915	0.0125576	TAF1, RBBP4, RBL2, RBL1, BRCA2, TRRAP, RBBP7	66	404	13588	3.56721	0.999912	0.358986	17.4658
GOTERM_BP_FAT	GO:0070507~regulation of microtubule cytoskeleton organization	3	4.22535	0.0127847	CDKN1B, CLASP1, DST	66	36	13588	17.1566	0.999926	0.350932	17.7537
GOTERM_BP_FAT	GO:0043009~chordate embryonic development	7	9.85915	0.0151274	FBXW8, SIN3A, MYO1E, GRLF1, BRCA2, CDK11B, SFRS1	66	421	13588	3.42316	0.999987	0.38723	20.6691
GOTERM_BP_FAT	GO:0009792~embryonic development ending in birth or egg hatching	7	9.85915	0.0157818	FBXW8, SIN3A, MYO1E, GRLF1, BRCA2, CDK11B, SFRS1	66	425	13588	3.39094	0.999992	0.387265	21.4659
GOTERM_BP_FAT	GO:0006325~chromatin organization	6	8.4507	0.0172533	TAF1, RBBP4, RBL2, RBL1, TRRAP, RBBP7	66	315	13588	3.9215	0.999997	0.402175	23.2307
GOTERM_BP_FAT	GO:0030030~cell projection organization	6	8.4507	0.0181201	E2F4, EXOC7, MCF2, STXBP1, MTOR, DST	66	319	13588	3.87233	0.999999	0.405332	24.2529
GOTERM_BP_FAT	GO:0032886~regulation of microtubule-based process	3	4.22535	0.0195451	CDKN1B, CLASP1, DST	66	45	13588	13.7253	1	0.4174	25.9057
GOTERM_BP_FAT	GO:0016310~phosphorylation	9	12.6761	0.0206276	PRKD1, CCNE1, PRKD2, MAPK15, CCNT1, CASK, CDK11B, MTOR, EIF2AK2	66	718	13588	2.58065	1	0.423116	27.1386
GOTERM_BP_FAT	GO:0006793~phosphorus metabolic process	10	14.0845	0.0214421	PRKD1, CCNE1, PRKD2, MAPK15, CCNT1, CASK, CDK11B, MTOR, EIF2AK2, CDC25B	66	866	13588	2.37735	1	0.424402	28.0536
GOTERM_BP_FAT	GO:0006796~phosphate metabolic process	10	14.0845	0.0214421	PRKD1, CCNE1, PRKD2, MAPK15, CCNT1, CASK, CDK11B, MTOR, EIF2AK2, CDC25B	66	866	13588	2.37735	1	0.424402	28.0536
GOTERM_BP_FAT	GO:0048167~regulation of synaptic plasticity	3	4.22535	0.0220668	GRIN2A, CTNND2, STXBP1	66	48	13588	12.8674	1	0.422857	28.7481
GOTERM_BP_FAT	GO:0002524~hypersensitivity	2	2.8169	0.0236939	SNAP91, FCGR3	66	5	13588	82.3515	1	0.435396	30.5278
GOTERM_BP_FAT	GO:0002438~acute inflammatory response to antigenic stimulus	2	2.8169	0.0236939	SNAP91, FCGR3	66	5	13588	82.3515	1	0.435396	30.5278
GOTERM_BP_FAT	GO:0007242~intracellular signaling cascade	10	14.0845	0.0293307	DEPDC6, PRKD1, CNKSR2, PRKD2, PLCB3, STMN2, MCF2, PLCG2, GRLF1, BRCA2	66	915	13588	2.25004	1	0.497163	36.3773
GOTERM_BP_FAT	GO:0002437~inflammatory response to antigenic stimulus	2	2.8169	0.0330159	SNAP91, FCGR3	66	7	13588	58.8225	1	0.5285	39.9491
GOTERM_BP_FAT	GO:0010605~negative regulation of macromolecule metabolic process	7	9.85915	0.0335708	KHDRBS1, SIN3A, RBL1, GRIN2A, SKP2, BRCA2, RBBP7	66	506	13588	2.84813	1	0.523935	40.4705
GOTERM_BP_FAT	GO:0003006~reproductive developmental process	5	7.04225	0.0374747	DMRTC2, BRCA2, MTOR, PPP2R2B, CDC25B	66	264	13588	3.89922	1	0.553563	44.0203
GOTERM_BP_FAT	GO:0046777~protein amino acid autophosphorylation	3	4.22535	0.0397287	MAPK15, MTOR, EIF2AK2	66	66	13588	9.35813	1	0.564902	45.9789
GOTERM_BP_FAT	GO:0016044~membrane organization	5	7.04225	0.0410915	LRP1, SNAP91, LRP1B, STXBP1, FCGR3	66	272	13588	3.78454	1	0.567451	47.1318
GOTERM_BP_FAT	GO:0000279~M phase	5	7.04225	0.0463799	CDC6, CCNB3, BRCA2, CLASP1, CDC25B	66	283	13588	3.63743	1	0.602895	51.3916
GOTERM_BP_FAT	GO:0006270~DNA replication initiation	2	2.8169	0.0468348	CCNE1, MCM4	66	10	13588	41.1758	1	0.597038	51.7426
GOTERM_BP_FAT	GO:0001556~oocyte maturation	2	2.8169	0.0468348	BRCA2, CDC25B	66	10	13588	41.1758	1	0.597038	51.7426
GOTERM_BP_FAT	GO:0048610~reproductive cellular process	4	5.6338	0.0499194	BRCA2, MTOR, PPP2R2B, CDC25B	66	173	13588	4.7602	1	0.611738	54.0611
GOTERM_BP_FAT	GO:0043067~regulation of programmed cell death	7	9.85915	0.0507725	SIN3A, CDKN1B, PLCG2, GRIN2A, SKP2, BRCA2, FCGR3	66	560	13588	2.57348	1	0.609057	54.6837
GOTERM_BP_FAT	GO:0048666~neuron development	5	7.04225	0.0509781	EXOC7, MCF2, STXBP1, FIG4, DST	66	292	13588	3.52532	1	0.601737	54.8326
GOTERM_BP_FAT	GO:0010941~regulation of cell death	7	9.85915	0.0518627	SIN3A, CDKN1B, PLCG2, GRIN2A, SKP2, BRCA2, FCGR3	66	563	13588	2.55977	1	0.599587	55.4679
GOTERM_BP_FAT	GO:0010324~membrane invagination	4	5.6338	0.0610425	LRP1, LRP1B, STXBP1, FCGR3	66	188	13588	4.3804	1	0.652803	61.5859
GOTERM_BP_FAT	GO:0006897~endocytosis	4	5.6338	0.0610425	LRP1, LRP1B, STXBP1, FCGR3	66	188	13588	4.3804	1	0.652803	61.5859
GOTERM_BP_FAT	GO:0007126~meiosis	3	4.22535	0.0663479	CCNB3, BRCA2, CDC25B	66	88	13588	7.0186	1	0.676129	64.754
GOTERM_BP_FAT	GO:0051327~M phase of meiotic cell cycle	3	4.22535	0.0663479	CCNB3, BRCA2, CDC25B	66	88	13588	7.0186	1	0.676129	64.754
GOTERM_BP_FAT	GO:0051321~meiotic cell cycle	3	4.22535	0.069	CCNB3, BRCA2, CDC25B	66	90	13588	6.86263	1	0.682919	66.2445
GOTERM_BP_FAT	GO:0016192~vesicle-mediated transport	6	8.4507	0.0717836	LRP1, SNAP91, EXOC7, LRP1B, STXBP1, FCGR3	66	466	13588	2.6508	1	0.690019	67.7455
GOTERM_BP_FAT	GO:0007346~regulation of mitotic cell cycle	3	4.22535	0.077161	BRCA2, CDK11B, TRRAP	66	96	13588	6.43371	1	0.709541	70.4701
GOTERM_BP_FAT	GO:0048599~oocyte development	2	2.8169	0.0783272	BRCA2, CDC25B	66	17	13588	24.221	1	0.707747	71.0319
GOTERM_BP_FAT	GO:0009395~phospholipid catabolic process	2	2.8169	0.0783272	PLCB3, PLCG2	66	17	13588	24.221	1	0.707747	71.0319
GOTERM_BP_FAT	GO:0009994~oocyte differentiation	2	2.8169	0.0827417	BRCA2, CDC25B	66	18	13588	22.8754	1	0.720986	73.0694
GOTERM_BP_FAT	GO:0009895~negative regulation of catabolic process	2	2.8169	0.0827417	GRIN2A, MTOR	66	18	13588	22.8754	1	0.720986	73.0694
GOTERM_BP_FAT	GO:0050804~regulation of synaptic transmission	3	4.22535	0.0827634	GRIN2A, CTNND2, STXBP1	66	100	13588	6.17636	1	0.714012	73.079
GOTERM_BP_FAT	GO:0021700~developmental maturation	3	4.22535	0.0841833	STXBP1, BRCA2, CDC25B	66	101	13588	6.11521	1	0.713423	73.7052
GOTERM_BP_FAT	GO:0031175~neuron projection development	4	5.6338	0.0864071	EXOC7, MCF2, STXBP1, DST	66	218	13588	3.77759	1	0.716365	74.6585
GOTERM_BP_FAT	GO:0032273~positive regulation of protein polymerization	2	2.8169	0.0871353	CDKN1B, MTOR	66	19	13588	21.6715	1	0.71282	74.9636
GOTERM_BP_FAT	GO:0014075~response to amine stimulus	2	2.8169	0.0915083	GRIN2A, MTOR	66	20	13588	20.5879	1	0.724586	76.7248
GOTERM_BP_FAT	GO:0010243~response to organic nitrogen	2	2.8169	0.0915083	GRIN2A, MTOR	66	20	13588	20.5879	1	0.724586	76.7248
GOTERM_BP_FAT	GO:0051969~regulation of transmission of nerve impulse	3	4.22535	0.0928565	GRIN2A, CTNND2, STXBP1	66	107	13588	5.7723	1	0.723641	77.244
GOTERM_BP_FAT	GO:0008219~cell death	6	8.4507	0.0947323	MNAT1, CDK11B, EIF2AK2, FIG4, PPP2R2B, TFDP1	66	507	13588	2.43644	1	0.724819	77.9483
