# Supplementary material for: Proteomic Landscape of Tissue-Specific Cyclin E Functions in Vivo
Source: PLoS Genet. 2016 Nov 9;12(11):e1006429. doi: 10.1371/journal.pgen.1006429 (PMC5102403; doi:10.1371/journal.pgen.1006429)
Supplement: S3 Table — This table contains six separate worksheets and lists Gene Ontology terms enriched among cyclin E1-interactors detected in the indicated organs. EB, embryonic brain; AB, adult brain. (XLSX) [file pgen.1006429.s009.xlsx]

## Sheet: EB
Category	Term	BP	Count	%	PValue	Genes	List Total	Pop Hits	Pop Total	Fold Enrichment	Bonferroni	Benjamini	FDR
GOTERM_BP_ALL	GO:0007049	cell cycle	29	39.1892	2.03024e-21	Brca2,Tfdp1,Pard3,Cdk6,3222402P14Rik,Cdc6,Taf1,Hcfc1,Ccnd3,Ccne1,Skp2,Rbl2,Rbl1,Cdkn1c,Cdk4,Cdk2,Cks1b,Cdk5,Cdc7,Cdkn1a,Cdkn1b,E2f4,Dst,Rbbp4,Cks2,Khdrbs1,Cdc2l1,Ccnb3,Cdc2a	67	611	14219	10.0728	2.13379e-18	2.13379e-18	3.22806e-18
GOTERM_BP_ALL	GO:0051301	cell division	15	20.2703	3.0963e-11	Brca2,Pard3,Cdk6,Cdc6,Cks2,Ccnd3,Cdc2l1,Ccne1,Ccnb3,Cdk4,Cdk2,Cks1b,Cdk5,Cdc7,Cdc2a	67	281	14219	11.3287	3.25421e-08	1.62711e-08	4.92308e-08
GOTERM_BP_ALL	GO:0022402	cell cycle process	14	18.9189	2.44284e-08	Tfdp1,Brca2,E2f4,3222402P14Rik,Cdc6,Dst,Cks2,Skp2,Ccnb3,Cdkn1c,Cdk2,Cdc2a,Cdkn1a,Cdkn1b	67	393	14219	7.56014	2.56739e-05	8.55805e-06	3.88408e-05
GOTERM_BP_ALL	GO:0051726	regulation of cell cycle	11	14.8649	4.88971e-08	Brca2,Ccnd3,E2f4,Ccne1,Cdc2l1,Skp2,Cdk4,Cdk5,Cdc2a,Cdkn1a,Cdkn1b	67	214	14219	10.9087	5.13896e-05	1.28476e-05	7.77457e-05
GOTERM_BP_ALL	GO:0009987	cellular process	61	82.4324	1.21502e-06	Brca2,Hnrnpa2b1,Ctnnd2,Cdk6,Grin2a,Eif2ak2,Sfrs1,Fcgr3,Skp2,Ywhaq,Plcg2,Rbl2,Rbl1,Cdkn1c,Cdk4,Cdk2,Cdk5,Fbxw8,Atp5a1,Cdkn1a,Hspa9,Cdkn1b,Asf1a,Ctnnb1,Lin54,Rbbp4,Cks2,Pcna,Ppp2r2b,Tfdp1,Pard3,Mapk15,Grlf1,3222402P14Rik,Lrp1b,Actn1,Cdc6,Taf1,Phf5a,Hcfc1,Plcb3,Frap1,Ccnd3,Ccne1,Rbbp7,Prkcm,Lrp1,Cks1b,Cdc7,Mcf2,Prkd2,E2f4,Flnc,Skp1a,Dst,Exoc7,Khdrbs1,Cdc2l1,Ccnb3,Cask,Cdc2a	67	9252	14219	1.39923	0.00127617	0.000255364	0.00193185
GOTERM_BP_ALL	GO:0016310	phosphorylation	15	20.2703	4.14062e-06	Cdk6,Mapk15,Eif2ak2,Frap1,Cdc2l1,Ccne1,Prkcm,Cask,Cdk4,Cdk2,Cdk5,Cdc7,Prkd2,Cdc2a,Atp5a1	67	718	14219	4.43365	0.00434234	0.000725037	0.00658332
GOTERM_BP_ALL	GO:0006468	protein amino acid phosphorylation	14	18.9189	6.22398e-06	Cdk6,Mapk15,Eif2ak2,Frap1,Cdc2l1,Ccne1,Prkcm,Cask,Cdk4,Cdk2,Cdk5,Cdc7,Prkd2,Cdc2a	67	640	14219	4.6424	0.00652008	0.000934053	0.00989559
GOTERM_BP_ALL	GO:0006793	phosphorus metabolic process	16	21.6216	7.49482e-06	Cdk6,Mapk15,Eif2ak2,3222402P14Rik,Frap1,Cdc2l1,Ccne1,Prkcm,Cask,Cdk4,Cdk2,Cdk5,Cdc7,Prkd2,Cdc2a,Atp5a1	67	866	14219	3.921	0.00784614	0.000984151	0.011916
GOTERM_BP_ALL	GO:0006796	phosphate metabolic process	16	21.6216	7.49482e-06	Cdk6,Mapk15,Eif2ak2,3222402P14Rik,Frap1,Cdc2l1,Ccne1,Prkcm,Cask,Cdk4,Cdk2,Cdk5,Cdc7,Prkd2,Cdc2a,Atp5a1	67	866	14219	3.921	0.00784614	0.000984151	0.011916
GOTERM_BP_ALL	GO:0050794	regulation of cellular process	47	63.5135	1.79219e-05	Tfdp1,Brca2,Ppp2r2b,Ctnnd2,Grlf1,Grin2a,Eif2ak2,3222402P14Rik,Fcgr3,Taf1,Phf5a,Plcb3,Ppp2r2a,Frap1,Ccnd3,Ccne1,Rbbp7,Skp2,Prkcm,Lrp1,Plcg2,Ywhaq,Rbl2,Rbl1,Cdkn1c,Cdk4,Cdk2,Cdk5,Mcf2,Prkd2,Cdkn1a,Cdkn1b,Asf1a,E2f4,Ralb,Stmn2,Ctnnb1,Lin54,Dst,Cnksr2,Rbbp4,Khdrbs1,Cdc2l1,Rala,Cask,Pcna,Cdc2a	67	6224	14219	1.60259	0.0186598	0.00209071	0.0284918
GOTERM_BP_ALL	GO:0043687	post-translational protein modification	17	22.973	1.87151e-05	Cdk6,Mapk15,Eif2ak2,3222402P14Rik,Taf1,Frap1,Cdc2l1,Ccne1,Prkcm,Skp2,Cask,Cdk4,Cdk2,Cdk5,Cdc7,Prkd2,Cdc2a	67	1055	14219	3.41972	0.0194776	0.00196505	0.0297527
GOTERM_BP_ALL	GO:0022403	cell cycle phase	10	13.5135	1.92937e-05	Tfdp1,Brca2,E2f4,Skp2,Ccnb3,3222402P14Rik,Cdk2,Cdc6,Cks2,Cdc2a	67	328	14219	6.47024	0.0200737	0.00184174	0.0306723
GOTERM_BP_ALL	GO:0044260	cellular macromolecule metabolic process	38	51.3514	4.46578e-05	Brca2,Tfdp1,Hnrnpa2b1,Ctnnd2,Cdk6,Mapk15,Grlf1,Eif2ak2,3222402P14Rik,Sfrs1,Cdc6,Taf1,Phf5a,Frap1,Ccne1,Rbbp7,Prkcm,Skp2,Rbl2,Rbl1,Cdk4,Cdk2,Cdk5,Fbxw8,Cdc7,Prkd2,Hspa9,E2f4,Asf1a,Ctnnb1,Lin54,Skp1a,Rbbp4,Khdrbs1,Cdc2l1,Cask,Pcna,Cdc2a	67	4549	14219	1.77281	0.0458519	0.00390372	0.0709816
GOTERM_BP_ALL	GO:0016043	cellular component organization	22	29.7297	7.9465e-05	Brca2,Asf1a,Pard3,E2f4,Ctnnb1,Lrp1b,Actn1,Fcgr3,Cdc6,Rbbp4,Taf1,Dst,Exoc7,Frap1,Rbbp7,Lrp1,Rbl2,Rbl1,Cdk2,Cdk5,Mcf2,Cdc2a	67	1891	14219	2.46902	0.0801283	0.0064041	0.126274
GOTERM_BP_ALL	GO:0050789	regulation of biological process	47	63.5135	8.28521e-05	Tfdp1,Brca2,Ppp2r2b,Ctnnd2,Grlf1,Grin2a,Eif2ak2,3222402P14Rik,Fcgr3,Taf1,Phf5a,Plcb3,Ppp2r2a,Frap1,Ccnd3,Ccne1,Rbbp7,Skp2,Prkcm,Lrp1,Plcg2,Ywhaq,Rbl2,Rbl1,Cdkn1c,Cdk4,Cdk2,Cdk5,Mcf2,Prkd2,Cdkn1a,Cdkn1b,Asf1a,E2f4,Ralb,Stmn2,Ctnnb1,Lin54,Dst,Cnksr2,Rbbp4,Khdrbs1,Cdc2l1,Rala,Cask,Pcna,Cdc2a	67	6542	14219	1.52469	0.0833973	0.00620078	0.131652
GOTERM_BP_ALL	GO:0019222	regulation of metabolic process	28	37.8378	0.000144982	Brca2,Tfdp1,Ctnnd2,Grin2a,Grlf1,Fcgr3,Taf1,Phf5a,Frap1,Rbbp7,Skp2,Rbl2,Plcg2,Rbl1,Cdkn1c,Cdk4,Cdk2,Cdk5,Cdkn1a,Cdkn1b,E2f4,Asf1a,Ctnnb1,Lin54,Rbbp4,Khdrbs1,Cask,Pcna	67	2942	14219	2.01981	0.141344	0.0101077	0.23027
GOTERM_BP_ALL	GO:0006464	protein modification process	17	22.973	0.000158657	Cdk6,Mapk15,Eif2ak2,3222402P14Rik,Taf1,Frap1,Cdc2l1,Ccne1,Prkcm,Skp2,Cask,Cdk4,Cdk2,Cdk5,Cdc7,Prkd2,Cdc2a	67	1260	14219	2.86334	0.153598	0.0103685	0.251964
GOTERM_BP_ALL	GO:0060255	regulation of macromolecule metabolic process	26	35.1351	0.000239693	Brca2,Tfdp1,Ctnnd2,Grin2a,Grlf1,Fcgr3,Taf1,Phf5a,Frap1,Rbbp7,Skp2,Rbl2,Plcg2,Rbl1,Cdk4,Cdkn1c,Cdk2,Cdk5,E2f4,Asf1a,Ctnnb1,Lin54,Rbbp4,Khdrbs1,Cask,Pcna	67	2688	14219	2.05276	0.222715	0.0147112	0.380429
GOTERM_BP_ALL	GO:0007242	intracellular signaling cascade	14	18.9189	0.000250973	Brca2,Grlf1,Ralb,Stmn2,Cnksr2,Plcb3,Prkcm,Rala,Ywhaq,Plcg2,Cdk5,Mcf2,Prkd2,Cdc2a	67	915	14219	3.24714	0.231877	0.014549	0.398299
GOTERM_BP_ALL	GO:0043412	biopolymer modification	17	22.973	0.000271142	Cdk6,Mapk15,Eif2ak2,3222402P14Rik,Taf1,Frap1,Cdc2l1,Ccne1,Prkcm,Skp2,Cask,Cdk4,Cdk2,Cdk5,Cdc7,Prkd2,Cdc2a	67	1320	14219	2.73319	0.247993	0.0148885	0.430243
GOTERM_BP_ALL	GO:0065007	biological regulation	47	63.5135	0.000398445	Tfdp1,Brca2,Ppp2r2b,Ctnnd2,Grlf1,Grin2a,Eif2ak2,3222402P14Rik,Fcgr3,Taf1,Phf5a,Plcb3,Ppp2r2a,Frap1,Ccnd3,Ccne1,Rbbp7,Skp2,Prkcm,Lrp1,Plcg2,Ywhaq,Rbl2,Rbl1,Cdkn1c,Cdk4,Cdk2,Cdk5,Mcf2,Prkd2,Cdkn1a,Cdkn1b,Asf1a,E2f4,Ralb,Stmn2,Ctnnb1,Lin54,Dst,Cnksr2,Rbbp4,Khdrbs1,Cdc2l1,Rala,Cask,Pcna,Cdc2a	67	6903	14219	1.44495	0.342197	0.0207247	0.631645
GOTERM_BP_ALL	GO:0044237	cellular metabolic process	42	56.7568	0.000472384	Tfdp1,Brca2,Hnrnpa2b1,Ctnnd2,Cdk6,Mapk15,Grlf1,Grin2a,Eif2ak2,3222402P14Rik,Sfrs1,Cdc6,Taf1,Phf5a,Plcb3,Frap1,Ccne1,Rbbp7,Prkcm,Skp2,Plcg2,Rbl2,Rbl1,Cdk4,Cdk2,Cdk5,Cdc7,Fbxw8,Prkd2,Atp5a1,Hspa9,E2f4,Asf1a,Ctnnb1,Lin54,Skp1a,Rbbp4,Khdrbs1,Cdc2l1,Cask,Pcna,Cdc2a	67	5857	14219	1.52184	0.391399	0.0233699	0.748447
GOTERM_BP_ALL	GO:0048468	cell development	11	14.8649	0.000478392	Exoc7,Brca2,Ppp2r2b,Frap1,E2f4,Ctnnb1,Flnc,Cdkn1c,Cdk5,Dst,Mcf2	67	611	14219	3.82072	0.395232	0.0226003	0.757932
GOTERM_BP_ALL	GO:0043170	macromolecule metabolic process	38	51.3514	0.000654975	Brca2,Tfdp1,Hnrnpa2b1,Ctnnd2,Cdk6,Mapk15,Grlf1,Eif2ak2,3222402P14Rik,Sfrs1,Cdc6,Taf1,Phf5a,Frap1,Ccne1,Rbbp7,Prkcm,Skp2,Rbl2,Rbl1,Cdk4,Cdk2,Cdk5,Fbxw8,Cdc7,Prkd2,Hspa9,E2f4,Asf1a,Ctnnb1,Lin54,Skp1a,Rbbp4,Khdrbs1,Cdc2l1,Cask,Pcna,Cdc2a	67	5110	14219	1.57818	0.497723	0.0294956	1.03634
GOTERM_BP_ALL	GO:0006260	DNA replication	6	8.10811	0.000691153	Brca2,Ccne1,Rbbp7,Pcna,Cdc6,Rbbp4	67	152	14219	8.37726	0.516475	0.0298234	1.09328
GOTERM_BP_ALL	GO:0009892	negative regulation of metabolic process	10	13.5135	0.000763157	Brca2,Frap1,Khdrbs1,Rbbp7,Grin2a,Skp2,Ctnnb1,Rbl1,Cdkn1c,Cdk5	67	534	14219	3.97423	0.551741	0.0315858	1.20654
GOTERM_BP_ALL	GO:0048519	negative regulation of biological process	16	21.6216	0.000907353	Brca2,Grin2a,Eif2ak2,Ctnnb1,3222402P14Rik,Frap1,Khdrbs1,Rbbp7,Skp2,Lrp1,Plcg2,Rbl1,Cdkn1c,Cdk5,Cdkn1a,Cdkn1b	67	1326	14219	2.56077	0.614826	0.0360296	1.43297
GOTERM_BP_ALL	GO:0000278	mitotic cell cycle	7	9.45946	0.00092309	Tfdp1,E2f4,Skp2,3222402P14Rik,Cdk2,Cdc6,Cdc2a	67	244	14219	6.08839	0.62115	0.0353103	1.45765
GOTERM_BP_ALL	GO:0048523	negative regulation of cellular process	15	20.2703	0.000965963	Brca2,Eif2ak2,Ctnnb1,3222402P14Rik,Frap1,Khdrbs1,Rbbp7,Skp2,Lrp1,Plcg2,Rbl1,Cdkn1c,Cdk5,Cdkn1a,Cdkn1b	67	1192	14219	2.6706	0.637858	0.0356256	1.52487
GOTERM_BP_ALL	GO:0031323	regulation of cellular metabolic process	25	33.7838	0.00108291	Brca2,Tfdp1,Ctnnd2,Grlf1,Fcgr3,Taf1,Phf5a,Frap1,Rbbp7,Rbl2,Rbl1,Cdkn1c,Cdk4,Cdk2,Cdk5,Cdkn1a,Cdkn1b,E2f4,Asf1a,Ctnnb1,Lin54,Rbbp4,Khdrbs1,Cask,Pcna	67	2786	14219	1.90438	0.679781	0.0385063	1.70798
GOTERM_BP_ALL	GO:0051329	interphase of mitotic cell cycle	4	5.40541	0.00151095	Tfdp1,E2f4,Skp2,3222402P14Rik	67	49	14219	17.3244	0.795912	0.0515949	2.37553
GOTERM_BP_ALL	GO:0051325	interphase	4	5.40541	0.00169661	Tfdp1,E2f4,Skp2,3222402P14Rik	67	51	14219	16.645	0.832144	0.0559436	2.66375
GOTERM_BP_ALL	GO:0044238	primary metabolic process	42	56.7568	0.00191645	Tfdp1,Brca2,Hnrnpa2b1,Ctnnd2,Cdk6,Mapk15,Grlf1,Grin2a,Eif2ak2,3222402P14Rik,Sfrs1,Cdc6,Taf1,Phf5a,Plcb3,Frap1,Ccne1,Rbbp7,Prkcm,Skp2,Plcg2,Rbl2,Rbl1,Cdk4,Cdk2,Cdk5,Cdc7,Fbxw8,Prkd2,Atp5a1,Hspa9,E2f4,Asf1a,Ctnnb1,Lin54,Skp1a,Rbbp4,Khdrbs1,Cdc2l1,Cask,Pcna,Cdc2a	67	6211	14219	1.4351	0.866829	0.0610602	3.00401
GOTERM_BP_ALL	GO:0032502	developmental process	24	32.4324	0.00210406	Brca2,Ppp2r2b,Tfdp1,E2f4,Pard3,Cdk6,Ctnnd2,Grin2a,Grlf1,Ctnnb1,Flnc,Sfrs1,Dst,Exoc7,Frap1,Cdc2l1,Lrp1,Plcg2,Cdkn1c,Cdk5,Mcf2,Fbxw8,Atp5a1,Cdkn1b	67	2743	14219	1.85686	0.890704	0.0648811	3.29349
GOTERM_BP_ALL	GO:0010605	negative regulation of macromolecule metabolic process	9	12.1622	0.00227963	Brca2,Khdrbs1,Rbbp7,Grin2a,Skp2,Ctnnb1,Rbl1,Cdkn1c,Cdk5	67	506	14219	3.77473	0.909158	0.0681169	3.56367
GOTERM_BP_ALL	GO:0007050	cell cycle arrest	4	5.40541	0.00233707	Cdkn1c,Dst,Cdkn1a,Cdkn1b	67	57	14219	14.8929	0.914491	0.0678494	3.6519
GOTERM_BP_ALL	GO:0044267	cellular protein metabolic process	20	27.027	0.00234572	Cdk6,Mapk15,Eif2ak2,3222402P14Rik,Skp1a,Taf1,Frap1,Cdc2l1,Ccne1,Prkcm,Skp2,Cask,Cdk4,Cdk2,Cdk5,Cdc7,Fbxw8,Prkd2,Cdc2a,Hspa9	67	2088	14219	2.0328	0.915267	0.0662648	3.66519
GOTERM_BP_ALL	GO:0080090	regulation of primary metabolic process	23	31.0811	0.00347381	Brca2,Tfdp1,Asf1a,E2f4,Ctnnd2,Grlf1,Grin2a,Ctnnb1,Lin54,Rbbp4,Taf1,Phf5a,Frap1,Khdrbs1,Rbbp7,Rbl2,Rbl1,Cask,Cdk4,Cdkn1c,Cdk2,Pcna,Cdk5	67	2672	14219	1.82678	0.974199	0.0941186	5.38265
GOTERM_BP_ALL	GO:0010556	regulation of macromolecule biosynthetic process	21	28.3784	0.00451856	Tfdp1,Brca2,Asf1a,E2f4,Ctnnd2,Grlf1,Ctnnb1,Fcgr3,Lin54,Rbbp4,Taf1,Phf5a,Khdrbs1,Rbbp7,Rbl2,Cask,Rbl1,Cdk4,Cdkn1c,Cdk2,Pcna	67	2381	14219	1.87178	0.991432	0.11773	6.94759
GOTERM_BP_ALL	GO:0016568	chromatin modification	6	8.10811	0.00474072	Asf1a,Rbbp7,Rbl2,Rbl1,Rbbp4,Taf1	67	236	14219	5.39552	0.993224	0.1202	7.27723
GOTERM_BP_ALL	GO:0043068	positive regulation of programmed cell death	6	8.10811	0.00603294	Brca2,Grin2a,Skp2,Fcgr3,Cdk5,Cdkn1a	67	250	14219	5.09337	0.99827	0.147	9.17299
GOTERM_BP_ALL	GO:0010942	positive regulation of cell death	6	8.10811	0.00623594	Brca2,Grin2a,Skp2,Fcgr3,Cdk5,Cdkn1a	67	252	14219	5.05295	0.998604	0.148157	9.46747
GOTERM_BP_ALL	GO:0031326	regulation of cellular biosynthetic process	21	28.3784	0.00678518	Tfdp1,Brca2,Asf1a,E2f4,Ctnnd2,Grlf1,Ctnnb1,Fcgr3,Lin54,Rbbp4,Taf1,Phf5a,Khdrbs1,Rbbp7,Rbl2,Cask,Rbl1,Cdk4,Cdkn1c,Cdk2,Pcna	67	2467	14219	1.80653	0.999219	0.156647	10.2598
GOTERM_BP_ALL	GO:0048522	positive regulation of cellular process	14	18.9189	0.00693532	Tfdp1,Brca2,Grin2a,Ctnnb1,Fcgr3,Phf5a,Frap1,Skp2,Cask,Cdk4,Cdk2,Cdk5,Cdkn1a,Cdkn1b	67	1320	14219	2.25086	0.999334	0.156422	10.4752
GOTERM_BP_ALL	GO:0009889	regulation of biosynthetic process	21	28.3784	0.0070693	Tfdp1,Brca2,Asf1a,E2f4,Ctnnd2,Grlf1,Ctnnb1,Fcgr3,Lin54,Rbbp4,Taf1,Phf5a,Khdrbs1,Rbbp7,Rbl2,Cask,Rbl1,Cdk4,Cdkn1c,Cdk2,Pcna	67	2476	14219	1.79996	0.999422	0.155879	10.6671
GOTERM_BP_ALL	GO:0031324	negative regulation of cellular metabolic process	8	10.8108	0.00736848	Brca2,Frap1,Khdrbs1,Rbbp7,Ctnnb1,Rbl1,Cdkn1c,Cdk5	67	489	14219	3.47197	0.999579	0.158637	11.0941
GOTERM_BP_ALL	GO:0048518	positive regulation of biological process	15	20.2703	0.00769157	Tfdp1,Brca2,Grin2a,Ctnnb1,Fcgr3,Phf5a,Frap1,Skp2,Plcg2,Cask,Cdk4,Cdk2,Cdk5,Cdkn1a,Cdkn1b	67	1493	14219	2.13219	0.999701	0.16173	11.5531
GOTERM_BP_ALL	GO:0048856	anatomical structure development	19	25.6757	0.00846856	Brca2,Tfdp1,Pard3,E2f4,Cdk6,Ctnnd2,Grlf1,Grin2a,Ctnnb1,Flnc,Dst,Exoc7,Cdc2l1,Plcg2,Cdkn1c,Cdk5,Mcf2,Fbxw8,Cdkn1b	67	2170	14219	1.85818	0.999869	0.173188	12.6478
GOTERM_BP_ALL	GO:0000279	M phase	6	8.10811	0.0100281	Brca2,Ccnb3,Cdk2,Cdc6,Cks2,Cdc2a	67	283	14219	4.49945	0.999975	0.198028	14.8069
GOTERM_BP_ALL	GO:0006996	organelle organization	12	16.2162	0.0102486	Brca2,Asf1a,Rbbp7,Rbl2,Rbl1,Actn1,Cdk2,Cdc6,Rbbp4,Dst,Taf1,Cdc2a	67	1078	14219	2.36242	0.99998	0.198249	15.1082
GOTERM_BP_ALL	GO:0009416	response to light stimulus	4	5.40541	0.010617	Brca2,Grin2a,Cdk5,Cdkn1a	67	98	14219	8.6622	0.999987	0.200974	15.6091
GOTERM_BP_ALL	GO:0051276	chromosome organization	7	9.45946	0.0109679	Brca2,Asf1a,Rbbp7,Rbl2,Rbl1,Rbbp4,Taf1	67	404	14219	3.67715	0.999991	0.203297	16.0838
GOTERM_BP_ALL	GO:0051641	cellular localization	9	12.1622	0.0112257	Exoc7,Ywhaq,Ctnnb1,Cask,Fcgr3,Pcna,Cdk5,Dst,Hspa9	67	662	14219	2.88522	0.999993	0.204013	16.4309
GOTERM_BP_ALL	GO:0010468	regulation of gene expression	20	27.027	0.0124198	Tfdp1,Asf1a,E2f4,Ctnnd2,Grlf1,Ctnnb1,Lin54,Rbbp4,Taf1,Phf5a,Khdrbs1,Rbbp7,Skp2,Rbl2,Plcg2,Rbl1,Cask,Cdk4,Cdkn1c,Cdk2	67	2429	14219	1.74742	0.999998	0.219507	18.0212
GOTERM_BP_ALL	GO:0034613	cellular protein localization	6	8.10811	0.0125022	Ywhaq,Ctnnb1,Cask,Pcna,Cdk5,Hspa9	67	299	14219	4.25867	0.999998	0.217189	18.1299
GOTERM_BP_ALL	GO:0070727	cellular macromolecule localization	6	8.10811	0.0128382	Ywhaq,Ctnnb1,Cask,Pcna,Cdk5,Hspa9	67	301	14219	4.23038	0.999999	0.218792	18.5716
GOTERM_BP_ALL	GO:0006259	DNA metabolic process	7	9.45946	0.0132357	Brca2,Asf1a,Ccne1,Rbbp7,Pcna,Cdc6,Rbbp4	67	421	14219	3.52866	0.999999	0.22125	19.0915
GOTERM_BP_ALL	GO:0043067	regulation of programmed cell death	8	10.8108	0.0148013	Brca2,Grin2a,Skp2,Plcg2,Fcgr3,Cdk5,Cdkn1a,Cdkn1b	67	560	14219	3.03177	1	0.240394	21.1086
GOTERM_BP_ALL	GO:0010941	regulation of cell death	8	10.8108	0.0152026	Brca2,Grin2a,Skp2,Plcg2,Fcgr3,Cdk5,Cdkn1a,Cdkn1b	67	563	14219	3.01561	1	0.242398	21.618
GOTERM_BP_ALL	GO:0006325	chromatin organization	6	8.10811	0.0153629	Asf1a,Rbbp7,Rbl2,Rbl1,Rbbp4,Taf1	67	315	14219	4.04236	1	0.24103	21.8206
GOTERM_BP_ALL	GO:0030030	cell projection organization	6	8.10811	0.0161414	Exoc7,Frap1,E2f4,Cdk5,Dst,Mcf2	67	319	14219	3.99167	1	0.248023	22.7976
GOTERM_BP_ALL	GO:0045786	negative regulation of cell cycle	3	4.05405	0.0169539	Cdk5,Cdkn1a,Cdkn1b	67	43	14219	14.8063	1	0.25518	23.8052
GOTERM_BP_ALL	GO:0007275	multicellular organismal development	20	27.027	0.0181001	Brca2,Tfdp1,E2f4,Cdk6,Ctnnd2,Grlf1,Grin2a,Ctnnb1,Sfrs1,Dst,Exoc7,Cdc2l1,Lrp1,Plcg2,Cdkn1c,Cdk5,Mcf2,Fbxw8,Atp5a1,Cdkn1b	67	2521	14219	1.68365	1	0.266287	25.2055
GOTERM_BP_ALL	GO:0051128	regulation of cellular component organization	6	8.10811	0.0184173	Frap1,Cdc2l1,Grlf1,Fcgr3,Dst,Cdkn1b	67	330	14219	3.85862	1	0.266635	25.5887
GOTERM_BP_ALL	GO:0019219	regulation of nucleobase, nucleoside, nucleotide and nucleic acid metabolic process	19	25.6757	0.0188586	Tfdp1,Brca2,Asf1a,E2f4,Ctnnd2,Grlf1,Ctnnb1,Lin54,Rbbp4,Taf1,Phf5a,Khdrbs1,Rbbp7,Rbl2,Cask,Rbl1,Cdkn1c,Cdk2,Pcna	67	2353	14219	1.71366	1	0.268495	26.1189
GOTERM_BP_ALL	GO:0051171	regulation of nitrogen compound metabolic process	19	25.6757	0.0203524	Tfdp1,Brca2,Asf1a,E2f4,Ctnnd2,Grlf1,Ctnnb1,Lin54,Rbbp4,Taf1,Phf5a,Khdrbs1,Rbbp7,Rbl2,Cask,Rbl1,Cdkn1c,Cdk2,Pcna	67	2372	14219	1.69994	1	0.282856	27.8873
GOTERM_BP_ALL	GO:0048167	regulation of synaptic plasticity	3	4.05405	0.0208669	Ctnnd2,Grin2a,Cdk5	67	48	14219	13.264	1	0.285238	28.487
GOTERM_BP_ALL	GO:0034645	cellular macromolecule biosynthetic process	19	25.6757	0.0225458	Tfdp1,Brca2,Asf1a,E2f4,Ctnnd2,Grlf1,Ctnnb1,Eif2ak2,Lin54,Cdc6,Rbbp4,Taf1,Phf5a,Khdrbs1,Rbbp7,Ccne1,Rbl2,Rbl1,Pcna	67	2398	14219	1.68151	1	0.300727	30.412
GOTERM_BP_ALL	GO:0051649	establishment of localization in cell	8	10.8108	0.0225517	Exoc7,Ywhaq,Cask,Fcgr3,Pcna,Cdk5,Dst,Hspa9	67	610	14219	2.78326	1	0.297104	30.4186
GOTERM_BP_ALL	GO:0009059	macromolecule biosynthetic process	19	25.6757	0.0232566	Tfdp1,Brca2,Asf1a,E2f4,Ctnnd2,Grlf1,Ctnnb1,Eif2ak2,Lin54,Cdc6,Rbbp4,Taf1,Phf5a,Khdrbs1,Rbbp7,Ccne1,Rbl2,Rbl1,Pcna	67	2406	14219	1.67592	1	0.301225	31.2123
GOTERM_BP_ALL	GO:0008152	metabolic process	42	56.7568	0.0250659	Tfdp1,Brca2,Hnrnpa2b1,Ctnnd2,Cdk6,Mapk15,Grlf1,Grin2a,Eif2ak2,3222402P14Rik,Sfrs1,Cdc6,Taf1,Phf5a,Plcb3,Frap1,Ccne1,Rbbp7,Prkcm,Skp2,Plcg2,Rbl2,Rbl1,Cdk4,Cdk2,Cdk5,Cdc7,Fbxw8,Prkd2,Atp5a1,Hspa9,E2f4,Asf1a,Ctnnb1,Lin54,Skp1a,Rbbp4,Khdrbs1,Cdc2l1,Cask,Pcna,Cdc2a	67	7020	14219	1.26972	1	0.316921	33.2105
GOTERM_BP_ALL	GO:0010646	regulation of cell communication	9	12.1622	0.02571	Frap1,Ctnnd2,Grin2a,Skp2,Lrp1,Ctnnb1,Cdk5,Mcf2,Cnksr2	67	771	14219	2.47732	1	0.319929	33.9086
GOTERM_BP_ALL	GO:0019538	protein metabolic process	20	27.027	0.0258676	Cdk6,Mapk15,Eif2ak2,3222402P14Rik,Skp1a,Taf1,Frap1,Cdc2l1,Ccne1,Prkcm,Skp2,Cask,Cdk4,Cdk2,Cdk5,Cdc7,Fbxw8,Prkd2,Cdc2a,Hspa9	67	2615	14219	1.62313	1	0.317891	34.0785
GOTERM_BP_ALL	GO:0010604	positive regulation of macromolecule metabolic process	8	10.8108	0.0269276	Tfdp1,Frap1,Ctnnb1,Cask,Cdk4,Cdk2,Fcgr3,Phf5a	67	633	14219	2.68213	1	0.32497	35.2097
GOTERM_BP_ALL	GO:0043065	positive regulation of apoptosis	5	6.75676	0.0280427	Brca2,Grin2a,Skp2,Fcgr3,Cdk5	67	248	14219	4.27871	1	0.332338	36.3803
GOTERM_BP_ALL	GO:0007612	learning	3	4.05405	0.0287494	Ctnnd2,Grin2a,Cdk5	67	57	14219	11.1697	1	0.335539	37.1118
GOTERM_BP_ALL	GO:0009314	response to radiation	4	5.40541	0.0287658	Brca2,Grin2a,Cdk5,Cdkn1a	67	143	14219	5.93633	1	0.332112	37.1287
GOTERM_BP_ALL	GO:0031325	positive regulation of cellular metabolic process	8	10.8108	0.029214	Tfdp1,Frap1,Ctnnb1,Cask,Cdk4,Cdk2,Fcgr3,Phf5a	67	644	14219	2.63632	1	0.332819	37.5884
GOTERM_BP_ALL	GO:0010033	response to organic substance	7	9.45946	0.0293838	Frap1,Grin2a,Plcg2,Eif2ak2,Csnk2b,Cdk5,Ppp2r2a	67	505	14219	2.94172	1	0.330927	37.7618
GOTERM_BP_ALL	GO:0006139	nucleobase, nucleoside, nucleotide and nucleic acid metabolic process	21	28.3784	0.034384	Tfdp1,Brca2,Hnrnpa2b1,Asf1a,E2f4,Ctnnd2,Grlf1,Ctnnb1,Sfrs1,Lin54,Cdc6,Rbbp4,Taf1,Phf5a,Khdrbs1,Rbbp7,Ccne1,Rbl2,Rbl1,Pcna,Atp5a1	67	2881	14219	1.54693	1	0.372171	42.6686
GOTERM_BP_ALL	GO:0033043	regulation of organelle organization	4	5.40541	0.0347221	Frap1,Cdc2l1,Dst,Cdkn1b	67	154	14219	5.51231	1	0.371405	42.9869
GOTERM_BP_ALL	GO:0009790	embryonic development	8	10.8108	0.0351378	Brca2,Cdc2l1,Grlf1,Ctnnb1,Sfrs1,Cdk5,Fbxw8,Atp5a1	67	670	14219	2.53402	1	0.371316	43.3761
GOTERM_BP_ALL	GO:0048869	cellular developmental process	14	18.9189	0.0358275	Ppp2r2b,Brca2,Pard3,E2f4,Grin2a,Flnc,Ctnnb1,Dst,Exoc7,Frap1,Plcg2,Cdkn1c,Cdk5,Mcf2	67	1636	14219	1.8161	1	0.373516	44.0162
GOTERM_BP_ALL	GO:0010557	positive regulation of macromolecule biosynthetic process	7	9.45946	0.0359725	Tfdp1,Ctnnb1,Cask,Cdk4,Cdk2,Fcgr3,Phf5a	67	530	14219	2.80296	1	0.371175	44.1499
GOTERM_BP_ALL	GO:0045934	negative regulation of nucleobase, nucleoside, nucleotide and nucleic acid metabolic process	6	8.10811	0.0368907	Brca2,Khdrbs1,Rbbp7,Ctnnb1,Rbl1,Cdkn1c	67	397	14219	3.20741	1	0.375187	44.9898
GOTERM_BP_ALL	GO:0046777	protein amino acid autophosphorylation	3	4.05405	0.0376276	Frap1,Mapk15,Eif2ak2	67	66	14219	9.64654	1	0.377638	45.6551
GOTERM_BP_ALL	GO:0022008	neurogenesis	7	9.45946	0.0379759	Exoc7,Grin2a,Ctnnb1,Cdkn1c,Cdk5,Dst,Mcf2	67	537	14219	2.76642	1	0.376959	45.9671
GOTERM_BP_ALL	GO:0051172	negative regulation of nitrogen compound metabolic process	6	8.10811	0.0382587	Brca2,Khdrbs1,Rbbp7,Ctnnb1,Rbl1,Cdkn1c	67	401	14219	3.17542	1	0.375782	46.219
GOTERM_BP_ALL	GO:0042127	regulation of cell proliferation	7	9.45946	0.0382679	E2f4,Ctnnb1,Eif2ak2,3222402P14Rik,Cdk4,Cdkn1a,Cdkn1b	67	538	14219	2.76128	1	0.372502	46.2272
GOTERM_BP_ALL	GO:0009893	positive regulation of metabolic process	8	10.8108	0.0383819	Tfdp1,Frap1,Ctnnb1,Cask,Cdk4,Cdk2,Fcgr3,Phf5a	67	683	14219	2.48578	1	0.37009	46.3285
GOTERM_BP_ALL	GO:0034641	cellular nitrogen compound metabolic process	22	29.7297	0.0386465	Tfdp1,Brca2,Hnrnpa2b1,Asf1a,E2f4,Ctnnd2,Grlf1,Grin2a,Ctnnb1,Sfrs1,Lin54,Cdc6,Rbbp4,Taf1,Phf5a,Khdrbs1,Rbbp7,Ccne1,Rbl2,Rbl1,Pcna,Atp5a1	67	3105	14219	1.50368	1	0.368879	46.5628
GOTERM_BP_ALL	GO:0006886	intracellular protein transport	5	6.75676	0.0392101	Ywhaq,Cask,Pcna,Cdk5,Hspa9	67	276	14219	3.84464	1	0.36996	47.0587
GOTERM_BP_ALL	GO:0033554	cellular response to stress	6	8.10811	0.039305	Brca2,Asf1a,Eif2ak2,Pcna,Cdc2a,Cdkn1a	67	404	14219	3.15184	1	0.367503	47.1418
GOTERM_BP_ALL	GO:0045736	negative regulation of cyclin-dependent protein kinase activity	2	2.7027	0.0410191	Cdkn1a,Cdkn1b	67	9	14219	47.1609	1	0.377079	48.6216
GOTERM_BP_ALL	GO:0010629	negative regulation of gene expression	6	8.10811	0.0414501	Khdrbs1,Rbbp7,Skp2,Ctnnb1,Rbl1,Cdkn1c	67	410	14219	3.10572	1	0.377073	48.9875
GOTERM_BP_ALL	GO:0031328	positive regulation of cellular biosynthetic process	7	9.45946	0.0425082	Tfdp1,Ctnnb1,Cask,Cdk4,Cdk2,Fcgr3,Phf5a	67	552	14219	2.69124	1	0.381565	49.8755
GOTERM_BP_ALL	GO:0042981	regulation of apoptosis	7	9.45946	0.0428221	Brca2,Grin2a,Skp2,Fcgr3,Cdk5,Cdkn1a,Cdkn1b	67	553	14219	2.68638	1	0.380688	50.1361
GOTERM_BP_ALL	GO:0007399	nervous system development	9	12.1622	0.0432453	Exoc7,Brca2,Grin2a,Grlf1,Ctnnb1,Cdkn1c,Cdk5,Dst,Mcf2	67	854	14219	2.23655	1	0.380597	50.4855
GOTERM_BP_ALL	GO:0051716	cellular response to stimulus	7	9.45946	0.0437725	Brca2,Asf1a,Eif2ak2,Fcgr3,Pcna,Cdc2a,Cdkn1a	67	556	14219	2.67188	1	0.38123	50.9176
GOTERM_BP_ALL	GO:0009891	positive regulation of biosynthetic process	7	9.45946	0.0440923	Tfdp1,Ctnnb1,Cask,Cdk4,Cdk2,Fcgr3,Phf5a	67	557	14219	2.66709	1	0.380427	51.1779
GOTERM_BP_ALL	GO:0006974	response to DNA damage stimulus	5	6.75676	0.0442039	Brca2,Asf1a,Pcna,Cdc2a,Cdkn1a	67	287	14219	3.69728	1	0.378217	51.2684
GOTERM_BP_ALL	GO:0010558	negative regulation of macromolecule biosynthetic process	6	8.10811	0.0444197	Brca2,Khdrbs1,Rbbp7,Ctnnb1,Rbl1,Cdkn1c	67	418	14219	3.04628	1	0.376751	51.4431
GOTERM_BP_ALL	GO:0060768	regulation of epithelial cell proliferation involved in prostate gland development	2	2.7027	0.0454732	Ctnnb1,Cdkn1b	67	10	14219	42.4448	1	0.380932	52.2873
GOTERM_BP_ALL	GO:0045449	regulation of transcription	17	22.973	0.0454847	Tfdp1,Asf1a,E2f4,Ctnnd2,Grlf1,Ctnnb1,Lin54,Rbbp4,Taf1,Phf5a,Khdrbs1,Rbbp7,Rbl2,Cask,Rbl1,Cdkn1c,Cdk2	67	2227	14219	1.62003	1	0.378119	52.2964
GOTERM_BP_ALL	GO:0042325	regulation of phosphorylation	5	6.75676	0.0456255	Frap1,Cdkn1c,Cdk5,Cdkn1a,Cdkn1b	67	290	14219	3.65903	1	0.376203	52.4082
GOTERM_BP_ALL	GO:0048610	reproductive cellular process	4	5.40541	0.0463937	Brca2,Ppp2r2b,Frap1,Ctnnb1	67	173	14219	4.90691	1	0.378423	53.0136
GOTERM_BP_ALL	GO:0048666	neuron development	5	6.75676	0.0465874	Exoc7,Cdkn1c,Cdk5,Dst,Mcf2	67	292	14219	3.63397	1	0.376885	53.1652
GOTERM_BP_ALL	GO:0044249	cellular biosynthetic process	21	28.3784	0.0472155	Brca2,Tfdp1,Asf1a,E2f4,Ctnnd2,Grlf1,Ctnnb1,Eif2ak2,Lin54,Cdc6,Rbbp4,Taf1,Phf5a,Khdrbs1,Rbbp7,Ccne1,Rbl2,Plcg2,Rbl1,Pcna,Atp5a1	67	2980	14219	1.49554	1	0.378163	53.6534
GOTERM_BP_ALL	GO:0048469	cell maturation	3	4.05405	0.0474091	Brca2,Ctnnb1,Cdkn1c	67	75	14219	8.48896	1	0.376655	53.8028
GOTERM_BP_ALL	GO:0031327	negative regulation of cellular biosynthetic process	6	8.10811	0.0491101	Brca2,Khdrbs1,Rbbp7,Ctnnb1,Rbl1,Cdkn1c	67	430	14219	2.96126	1	0.384643	55.0972
GOTERM_BP_ALL	GO:0046907	intracellular transport	6	8.10811	0.0495139	Ywhaq,Cask,Pcna,Cdk5,Dst,Hspa9	67	431	14219	2.95439	1	0.384423	55.3994
GOTERM_BP_ALL	GO:0009890	negative regulation of biosynthetic process	6	8.10811	0.0507369	Brca2,Khdrbs1,Rbbp7,Ctnnb1,Rbl1,Cdkn1c	67	434	14219	2.93397	1	0.389218	56.3031
GOTERM_BP_ALL	GO:0006807	nitrogen compound metabolic process	22	29.7297	0.0510014	Tfdp1,Brca2,Hnrnpa2b1,Asf1a,E2f4,Ctnnd2,Grlf1,Grin2a,Ctnnb1,Sfrs1,Lin54,Cdc6,Rbbp4,Taf1,Phf5a,Khdrbs1,Rbbp7,Ccne1,Rbl2,Rbl1,Pcna,Atp5a1	67	3196	14219	1.46087	1	0.388127	56.4964
GOTERM_BP_ALL	GO:0051174	regulation of phosphorus metabolic process	5	6.75676	0.0510564	Frap1,Cdkn1c,Cdk5,Cdkn1a,Cdkn1b	67	301	14219	3.52531	1	0.385792	56.5364
GOTERM_BP_ALL	GO:0019220	regulation of phosphate metabolic process	5	6.75676	0.0510564	Frap1,Cdkn1c,Cdk5,Cdkn1a,Cdkn1b	67	301	14219	3.52531	1	0.385792	56.5364
GOTERM_BP_ALL	GO:0042221	response to chemical stimulus	9	12.1622	0.0520261	Brca2,Frap1,Grin2a,Plcg2,Eif2ak2,Csnk2b,Fcgr3,Cdk5,Ppp2r2a	67	887	14219	2.15334	1	0.388947	57.2372
GOTERM_BP_ALL	GO:0000902	cell morphogenesis	5	6.75676	0.0552211	E2f4,Pard3,Ctnnb1,Cdk5,Dst	67	309	14219	3.43404	1	0.404969	59.4722
GOTERM_BP_ALL	GO:0045859	regulation of protein kinase activity	4	5.40541	0.0553618	Frap1,Cdk5,Cdkn1a,Cdkn1b	67	186	14219	4.56395	1	0.403106	59.568
GOTERM_BP_ALL	GO:0030154	cell differentiation	13	17.5676	0.0554925	Ppp2r2b,Brca2,E2f4,Grin2a,Flnc,Ctnnb1,Dst,Exoc7,Frap1,Plcg2,Cdkn1c,Cdk5,Mcf2	67	1569	14219	1.75839	1	0.401213	59.6569
GOTERM_BP_ALL	GO:0033036	macromolecule localization	9	12.1622	0.0563774	Exoc7,Hnrnpa2b1,Grin2a,Ywhaq,Ctnnb1,Cask,Pcna,Cdk5,Hspa9	67	902	14219	2.11753	1	0.403605	60.2537
GOTERM_BP_ALL	GO:0008104	protein localization	8	10.8108	0.0592547	Exoc7,Grin2a,Ywhaq,Ctnnb1,Cask,Pcna,Cdk5,Hspa9	67	753	14219	2.2547	1	0.416949	62.1375
GOTERM_BP_ALL	GO:0043549	regulation of kinase activity	4	5.40541	0.0597615	Frap1,Cdk5,Cdkn1a,Cdkn1b	67	192	14219	4.42133	1	0.417079	62.4606
GOTERM_BP_ALL	GO:0006350	transcription	14	18.9189	0.0615217	Tfdp1,Asf1a,E2f4,Ctnnd2,Grlf1,Ctnnb1,Lin54,Taf1,Rbbp4,Phf5a,Khdrbs1,Rbbp7,Rbl2,Rbl1	67	1772	14219	1.67671	1	0.423926	63.5625
GOTERM_BP_ALL	GO:0009058	biosynthetic process	21	28.3784	0.0627749	Brca2,Tfdp1,Asf1a,E2f4,Ctnnd2,Grlf1,Ctnnb1,Eif2ak2,Lin54,Cdc6,Rbbp4,Taf1,Phf5a,Khdrbs1,Rbbp7,Ccne1,Rbl2,Plcg2,Rbl1,Pcna,Atp5a1	67	3076	14219	1.44886	1	0.427939	64.3285
GOTERM_BP_ALL	GO:0051327	M phase of meiotic cell cycle	3	4.05405	0.0629581	Brca2,Ccnb3,Cks2	67	88	14219	7.23491	1	0.426295	64.4392
GOTERM_BP_ALL	GO:0007126	meiosis	3	4.05405	0.0629581	Brca2,Ccnb3,Cks2	67	88	14219	7.23491	1	0.426295	64.4392
GOTERM_BP_ALL	GO:0007611	learning or memory	3	4.05405	0.0642177	Ctnnd2,Grin2a,Cdk5	67	89	14219	7.15361	1	0.430251	65.1917
GOTERM_BP_ALL	GO:0006915	apoptosis	6	8.10811	0.06442	Tfdp1,Ppp2r2b,Cdc2l1,Ctnnb1,Eif2ak2,Cdk5	67	465	14219	2.73837	1	0.428721	65.3111
GOTERM_BP_ALL	GO:0051338	regulation of transferase activity	4	5.40541	0.0650972	Frap1,Cdk5,Cdkn1a,Cdkn1b	67	199	14219	4.26581	1	0.429632	65.7082
GOTERM_BP_ALL	GO:0051321	meiotic cell cycle	3	4.05405	0.0654859	Brca2,Ccnb3,Cks2	67	90	14219	7.07413	1	0.429073	65.9342
GOTERM_BP_ALL	GO:0012501	programmed cell death	6	8.10811	0.0682604	Tfdp1,Ppp2r2b,Cdc2l1,Ctnnb1,Eif2ak2,Cdk5	67	473	14219	2.69206	1	0.440398	67.5072
GOTERM_BP_ALL	GO:0000079	regulation of cyclin-dependent protein kinase activity	2	2.7027	0.0717731	Cdkn1a,Cdkn1b	67	16	14219	26.528	1	0.454909	69.4012
GOTERM_BP_ALL	GO:0007346	regulation of mitotic cell cycle	3	4.05405	0.0732686	Brca2,Cdc2l1,Cdc2a	67	96	14219	6.632	1	0.459451	70.1756
GOTERM_BP_ALL	GO:0009395	phospholipid catabolic process	2	2.7027	0.0760865	Plcg2,Plcb3	67	17	14219	24.9675	1	0.470015	71.5853
GOTERM_BP_ALL	GO:0051493	regulation of cytoskeleton organization	3	4.05405	0.077267	Frap1,Dst,Cdkn1b	67	99	14219	6.43103	1	0.472854	72.1572
GOTERM_BP_ALL	GO:0050804	regulation of synaptic transmission	3	4.05405	0.0786151	Ctnnd2,Grin2a,Cdk5	67	100	14219	6.36672	1	0.476394	72.7969
GOTERM_BP_ALL	GO:0048731	system development	15	20.2703	0.079426	Tfdp1,Brca2,E2f4,Cdk6,Grlf1,Grin2a,Ctnnb1,Dst,Exoc7,Plcg2,Cdkn1c,Cdk5,Fbxw8,Mcf2,Cdkn1b	67	2027	14219	1.57048	1	0.477481	73.1751
GOTERM_BP_ALL	GO:0021700	developmental maturation	3	4.05405	0.0799705	Brca2,Ctnnb1,Cdkn1c	67	101	14219	6.30368	1	0.477375	73.4263
GOTERM_BP_ALL	GO:0007281	germ cell development	3	4.05405	0.0799705	Brca2,Ppp2r2b,Frap1	67	101	14219	6.30368	1	0.477375	73.4263
GOTERM_BP_ALL	GO:0032989	cellular component morphogenesis	5	6.75676	0.0800035	E2f4,Pard3,Ctnnb1,Cdk5,Dst	67	351	14219	3.02313	1	0.475021	73.4414
GOTERM_BP_ALL	GO:0006275	regulation of DNA replication	2	2.7027	0.0803802	Brca2,Pcna	67	18	14219	23.5804	1	0.474201	73.6138
GOTERM_BP_ALL	GO:0009895	negative regulation of catabolic process	2	2.7027	0.0803802	Frap1,Grin2a	67	18	14219	23.5804	1	0.474201	73.6138
GOTERM_BP_ALL	GO:0031175	neuron projection development	4	5.40541	0.0806386	Exoc7,Cdk5,Dst,Mcf2	67	218	14219	3.89402	1	0.472875	73.7314
GOTERM_BP_ALL	GO:0045321	leukocyte activation	4	5.40541	0.081498	Ccnd3,Plcg2,Ctnnb1,Fcgr3	67	219	14219	3.87624	1	0.474173	74.1191
GOTERM_BP_ALL	GO:0032273	positive regulation of protein polymerization	2	2.7027	0.0846541	Frap1,Cdkn1b	67	19	14219	22.3394	1	0.485228	75.4975
GOTERM_BP_ALL	GO:0008285	negative regulation of cell proliferation	4	5.40541	0.0858547	Eif2ak2,3222402P14Rik,Cdkn1a,Cdkn1b	67	224	14219	3.78971	1	0.487833	76.0035
GOTERM_BP_ALL	GO:0008219	cell death	6	8.10811	0.0859834	Tfdp1,Ppp2r2b,Cdc2l1,Ctnnb1,Eif2ak2,Cdk5	67	507	14219	2.51153	1	0.48595	76.0572
GOTERM_BP_ALL	GO:0051969	regulation of transmission of nerve impulse	3	4.05405	0.0882544	Ctnnd2,Grin2a,Cdk5	67	107	14219	5.9502	1	0.492909	76.9857
GOTERM_BP_ALL	GO:0010243	response to organic nitrogen	2	2.7027	0.0889086	Frap1,Grin2a	67	20	14219	21.2224	1	0.493174	77.2469
GOTERM_BP_ALL	GO:0014075	response to amine stimulus	2	2.7027	0.0889086	Frap1,Grin2a	67	20	14219	21.2224	1	0.493174	77.2469
GOTERM_BP_ALL	GO:0060079	regulation of excitatory postsynaptic membrane potential	2	2.7027	0.0889086	Grin2a,Cdk5	67	20	14219	21.2224	1	0.493174	77.2469
GOTERM_BP_ALL	GO:0008361	regulation of cell size	3	4.05405	0.0896593	Frap1,E2f4,Cdk4	67	108	14219	5.89511	1	0.493827	77.5432
GOTERM_BP_ALL	GO:0000122	negative regulation of transcription from RNA polymerase II promoter	4	5.40541	0.0921185	Rbbp7,Ctnnb1,Rbl1,Cdkn1c	67	231	14219	3.67487	1	0.501268	78.4886
GOTERM_BP_ALL	GO:0016265	death	6	8.10811	0.092772	Tfdp1,Ppp2r2b,Cdc2l1,Ctnnb1,Eif2ak2,Cdk5	67	519	14219	2.45346	1	0.501475	78.7335
GOTERM_BP_ALL	GO:0016481	negative regulation of transcription	5	6.75676	0.0941705	Khdrbs1,Rbbp7,Ctnnb1,Rbl1,Cdkn1c	67	372	14219	2.85247	1	0.504582	79.2487
GOTERM_BP_ALL	GO:0006950	response to stress	10	13.5135	0.0954957	Brca2,Asf1a,Grin2a,Eif2ak2,Csnk2b,Fcgr3,Pcna,Cdc2a,Cdkn1a,Hspa9	67	1184	14219	1.79243	1	0.507355	79.7262
GOTERM_BP_ALL	GO:0031644	regulation of neurological system process	3	4.05405	0.0967827	Ctnnd2,Grin2a,Cdk5	67	113	14219	5.63426	1	0.509938	80.1801

## Sheet: Spleen
Category	Term	BP	Count	%	PValue	Genes	List Total	Pop Hits	Pop Total	Fold Enrichment	Bonferroni	Benjamini	FDR
GOTERM_BP_ALL	GO:0007049	cell cycle	25	50	3.15581e-21	Tfdp1,Cdk6,Ccnt1,Ccnd3,Mcm3,Ccne1,Skp2,Rbl2,E2f5,Rbl1,Cdkn1c,Cdk2,Cks1b,Cdk5,Cdkn1a,Cdkn1b,E2f4,Rbbp4,Khdrbs1,Ccnb3,Mnat1,Lin9,Tfdp2,Cdc2a,Ccnh	47	611	14219	12.3786	1.88718e-18	1.88718e-18	4.65876e-18
GOTERM_BP_ALL	GO:0044260	cellular macromolecule metabolic process	35	70	6.3324e-09	Arbp,Tfdp1,Ptpn1,Cdk6,Mapk15,Cul1,Eef2,Ccnt1,Sfrs3,Usp4,Ccne1,Mcm3,Skp2,Prkcm,Rbl2,Rbl1,E2f5,Cdk2,Cdk5,Hspa9,E2f4,Cct4,Fbxo32,Lin54,Skp1a,Tk1,Rbbp4,Khdrbs1,Ikbkb,Mnat1,Rps15,Lin9,Tfdp2,Cdc2a,Ccnh	47	4549	14219	2.32768	3.78677e-06	1.89339e-06	9.34821e-06
GOTERM_BP_ALL	GO:0009987	cellular process	46	92	6.45262e-08	Ppp2r2b,Arbp,Tfdp1,Ptpn1,Cdk6,Mapk15,Grin2a,Cul1,Actn1,Eef2,Ccnt1,Sfrs3,Myo1e,Ccnd3,Usp4,Ccne1,Mcm3,Skp2,Prkcm,Rbl2,Grb2,Rbl1,E2f5,Cdkn1c,Cdk2,Cks1b,Cdk5,Cdkn1a,Hspa9,Cdkn1b,E2f4,Cct4,Fbxo32,Lin54,Tk1,Skp1a,Rbbp4,Khdrbs1,Ccnb3,Ikbkb,Mnat1,Rps15,Lin9,Cdc2a,Tfdp2,Ccnh	47	9252	14219	1.50416	3.85859e-05	1.28621e-05	9.52567e-05
GOTERM_BP_ALL	GO:0043170	macromolecule metabolic process	35	70	1.69241e-07	Arbp,Tfdp1,Ptpn1,Cdk6,Mapk15,Cul1,Eef2,Ccnt1,Sfrs3,Usp4,Ccne1,Mcm3,Skp2,Prkcm,Rbl2,Rbl1,E2f5,Cdk2,Cdk5,Hspa9,E2f4,Cct4,Fbxo32,Lin54,Skp1a,Tk1,Rbbp4,Khdrbs1,Ikbkb,Mnat1,Rps15,Lin9,Tfdp2,Cdc2a,Ccnh	47	5110	14219	2.07214	0.000101201	2.53012e-05	0.000249841
GOTERM_BP_ALL	GO:0051726	regulation of cell cycle	9	18	3.68665e-07	Ccnd3,E2f4,Ccne1,Skp2,E2f5,Cdk5,Cdc2a,Cdkn1a,Cdkn1b	47	214	14219	12.7233	0.000220437	4.40913e-05	0.00054424
GOTERM_BP_ALL	GO:0044237	cellular metabolic process	36	72	1.55769e-06	Arbp,Tfdp1,Ptpn1,Cdk6,Mapk15,Grin2a,Cul1,Eef2,Ccnt1,Sfrs3,Usp4,Ccne1,Mcm3,Skp2,Prkcm,Rbl2,Rbl1,E2f5,Cdk2,Cdk5,Hspa9,E2f4,Cct4,Fbxo32,Lin54,Tk1,Skp1a,Rbbp4,Khdrbs1,Ikbkb,Mnat1,Rps15,Lin9,Tfdp2,Cdc2a,Ccnh	47	5857	14219	1.85951	0.000931064	0.000155238	0.00229951
GOTERM_BP_ALL	GO:0051301	cell division	9	18	2.86441e-06	Ccnd3,Ccne1,Cdk6,Ccnb3,Ccnt1,Cdk2,Cks1b,Cdk5,Cdc2a	47	281	14219	9.68963	0.00171145	0.000244673	0.0042285
GOTERM_BP_ALL	GO:0022402	cell cycle process	10	20	3.82482e-06	Tfdp1,E2f4,Skp2,Ccnb3,E2f5,Cdkn1c,Cdk2,Cdc2a,Cdkn1a,Cdkn1b	47	393	14219	7.69801	0.00228463	0.000285865	0.00564624
GOTERM_BP_ALL	GO:0044238	primary metabolic process	36	72	7.80093e-06	Arbp,Tfdp1,Ptpn1,Cdk6,Mapk15,Grin2a,Cul1,Eef2,Ccnt1,Sfrs3,Usp4,Ccne1,Mcm3,Skp2,Prkcm,Rbl2,Rbl1,E2f5,Cdk2,Cdk5,Hspa9,E2f4,Cct4,Fbxo32,Lin54,Tk1,Skp1a,Rbbp4,Khdrbs1,Ikbkb,Mnat1,Rps15,Lin9,Tfdp2,Cdc2a,Ccnh	47	6211	14219	1.75353	0.00465411	0.000518196	0.0115155
GOTERM_BP_ALL	GO:0044267	cellular protein metabolic process	20	40	1.04939e-05	Arbp,Ptpn1,Cdk6,Mapk15,Cul1,Ccnt1,Cct4,Eef2,Fbxo32,Skp1a,Usp4,Ccne1,Prkcm,Skp2,Ikbkb,Cdk2,Rps15,Cdk5,Cdc2a,Hspa9	47	2088	14219	2.89782	0.00625571	0.000627339	0.0154904
GOTERM_BP_ALL	GO:0008152	metabolic process	37	74	5.43588e-05	Arbp,Tfdp1,Ptpn1,Cdk6,Mapk15,Grin2a,Cul1,Eef2,Ccnt1,Sfrs3,Myo1e,Usp4,Ccne1,Mcm3,Skp2,Prkcm,Rbl2,Rbl1,E2f5,Cdk2,Cdk5,Hspa9,E2f4,Cct4,Fbxo32,Lin54,Tk1,Skp1a,Rbbp4,Khdrbs1,Ikbkb,Mnat1,Rps15,Lin9,Tfdp2,Cdc2a,Ccnh	47	7020	14219	1.59454	0.0319848	0.00295086	0.0802172
GOTERM_BP_ALL	GO:0019538	protein metabolic process	20	40	0.000253214	Arbp,Ptpn1,Cdk6,Mapk15,Cul1,Ccnt1,Cct4,Eef2,Fbxo32,Skp1a,Usp4,Ccne1,Prkcm,Skp2,Ikbkb,Cdk2,Rps15,Cdk5,Cdc2a,Hspa9	47	2615	14219	2.31382	0.140531	0.0125408	0.373156
GOTERM_BP_ALL	GO:0034645	cellular macromolecule biosynthetic process	19	38	0.000267409	Tfdp1,Arbp,E2f4,Ccnt1,Eef2,Lin54,Tk1,Rbbp4,Khdrbs1,Mcm3,Ccne1,Rbl2,E2f5,Rbl1,Mnat1,Rps15,Lin9,Tfdp2,Ccnh	47	2398	14219	2.39704	0.147798	0.0122271	0.394037
GOTERM_BP_ALL	GO:0009059	macromolecule biosynthetic process	19	38	0.00027909	Tfdp1,Arbp,E2f4,Ccnt1,Eef2,Lin54,Tk1,Rbbp4,Khdrbs1,Mcm3,Ccne1,Rbl2,E2f5,Rbl1,Mnat1,Rps15,Lin9,Tfdp2,Ccnh	47	2406	14219	2.38907	0.153732	0.011852	0.411216
GOTERM_BP_ALL	GO:0019222	regulation of metabolic process	21	42	0.000397364	Tfdp1,E2f4,Grin2a,Ccnt1,Lin54,Rbbp4,Khdrbs1,Mcm3,Skp2,Rbl2,Rbl1,E2f5,Ikbkb,Mnat1,Cdkn1c,Cdk2,Cdk5,Tfdp2,Cdkn1a,Cdkn1b,Ccnh	47	2942	14219	2.15947	0.211538	0.0157199	0.585007
GOTERM_BP_ALL	GO:0051329	interphase of mitotic cell cycle	4	8	0.00052604	Tfdp1,E2f4,Skp2,E2f5	47	49	14219	24.6965	0.269959	0.0194738	0.773761
GOTERM_BP_ALL	GO:0051325	interphase	4	8	0.00059191	Tfdp1,E2f4,Skp2,E2f5	47	51	14219	23.728	0.298172	0.0206121	0.870257
GOTERM_BP_ALL	GO:0022403	cell cycle phase	7	14	0.000619366	Tfdp1,E2f4,Skp2,Ccnb3,E2f5,Cdk2,Cdc2a	47	328	14219	6.45647	0.309608	0.0203727	0.910453
GOTERM_BP_ALL	GO:0006468	protein amino acid phosphorylation	9	18	0.00092342	Ccne1,Cdk6,Mapk15,Prkcm,Ccnt1,Ikbkb,Cdk2,Cdk5,Cdc2a	47	640	14219	4.25436	0.424468	0.0286582	1.35457
GOTERM_BP_ALL	GO:0000278	mitotic cell cycle	6	12	0.00110289	Tfdp1,E2f4,Skp2,E2f5,Cdk2,Cdc2a	47	244	14219	7.43931	0.483093	0.0324562	1.61584
GOTERM_BP_ALL	GO:0060255	regulation of macromolecule metabolic process	19	38	0.00111191	Tfdp1,E2f4,Grin2a,Ccnt1,Lin54,Rbbp4,Khdrbs1,Mcm3,Skp2,Rbl2,E2f5,Rbl1,Ikbkb,Mnat1,Cdkn1c,Cdk2,Cdk5,Tfdp2,Ccnh	47	2688	14219	2.13843	0.485877	0.0311841	1.62896
GOTERM_BP_ALL	GO:0006260	DNA replication	5	10	0.001445	Ccne1,Mcm3,Tk1,Lin9,Rbbp4	47	152	14219	9.95171	0.578836	0.0385436	2.1121
GOTERM_BP_ALL	GO:0006796	phosphate metabolic process	10	20	0.00158407	Ptpn1,Ccne1,Cdk6,Mapk15,Prkcm,Ccnt1,Ikbkb,Cdk2,Cdk5,Cdc2a	47	866	14219	3.49344	0.612494	0.0403805	2.31316
GOTERM_BP_ALL	GO:0006793	phosphorus metabolic process	10	20	0.00158407	Ptpn1,Ccne1,Cdk6,Mapk15,Prkcm,Ccnt1,Ikbkb,Cdk2,Cdk5,Cdc2a	47	866	14219	3.49344	0.612494	0.0403805	2.31316
GOTERM_BP_ALL	GO:0043687	post-translational protein modification	11	22	0.00168632	Ptpn1,Ccne1,Cdk6,Mapk15,Skp2,Prkcm,Ccnt1,Ikbkb,Cdk2,Cdk5,Cdc2a	47	1055	14219	3.15436	0.635515	0.0411809	2.46074
GOTERM_BP_ALL	GO:0031323	regulation of cellular metabolic process	19	38	0.00170711	Tfdp1,E2f4,Ccnt1,Lin54,Rbbp4,Khdrbs1,Mcm3,Rbl2,E2f5,Rbl1,Ikbkb,Mnat1,Cdkn1c,Cdk2,Cdk5,Tfdp2,Cdkn1a,Cdkn1b,Ccnh	47	2786	14219	2.06321	0.640026	0.0400451	2.49073
GOTERM_BP_ALL	GO:0016310	phosphorylation	9	18	0.00192715	Ccne1,Cdk6,Mapk15,Prkcm,Ccnt1,Ikbkb,Cdk2,Cdk5,Cdc2a	47	718	14219	3.79218	0.684485	0.0433974	2.80754
GOTERM_BP_ALL	GO:0010468	regulation of gene expression	17	34	0.00285546	Tfdp1,E2f4,Ccnt1,Lin54,Rbbp4,Khdrbs1,Mcm3,Skp2,Rbl2,E2f5,Rbl1,Ikbkb,Mnat1,Cdkn1c,Cdk2,Tfdp2,Ccnh	47	2429	14219	2.11735	0.819135	0.0613697	4.13354
GOTERM_BP_ALL	GO:0080090	regulation of primary metabolic process	18	36	0.00290939	Tfdp1,E2f4,Grin2a,Ccnt1,Lin54,Rbbp4,Khdrbs1,Mcm3,Rbl2,E2f5,Rbl1,Ikbkb,Mnat1,Cdkn1c,Cdk2,Cdk5,Tfdp2,Ccnh	47	2672	14219	2.03801	0.824892	0.0603303	4.21006
GOTERM_BP_ALL	GO:0045449	regulation of transcription	16	32	0.00327579	Tfdp1,E2f4,Ccnt1,Lin54,Rbbp4,Khdrbs1,Mcm3,Rbl2,E2f5,Rbl1,Ikbkb,Mnat1,Cdkn1c,Cdk2,Tfdp2,Ccnh	47	2227	14219	2.17356	0.859443	0.0654218	4.72839
GOTERM_BP_ALL	GO:0000082	G1/S transition of mitotic cell cycle	3	6	0.00366854	E2f4,Skp2,E2f5	47	28	14219	32.4141	0.888955	0.0706415	5.28108
GOTERM_BP_ALL	GO:0044249	cellular biosynthetic process	19	38	0.00372406	Tfdp1,Arbp,E2f4,Ccnt1,Eef2,Lin54,Tk1,Rbbp4,Khdrbs1,Mcm3,Ccne1,Rbl2,E2f5,Rbl1,Mnat1,Rps15,Lin9,Tfdp2,Ccnh	47	2980	14219	1.92889	0.892594	0.0694434	5.35896
GOTERM_BP_ALL	GO:0010467	gene expression	17	34	0.00512163	Tfdp1,Arbp,E2f4,Eef2,Ccnt1,Sfrs3,Lin54,Rbbp4,Khdrbs1,Mcm3,Rbl2,E2f5,Rbl1,Mnat1,Rps15,Tfdp2,Ccnh	47	2571	14219	2.00041	0.953607	0.0914963	7.30005
GOTERM_BP_ALL	GO:0009058	biosynthetic process	19	38	0.00531103	Tfdp1,Arbp,E2f4,Ccnt1,Eef2,Lin54,Tk1,Rbbp4,Khdrbs1,Mcm3,Ccne1,Rbl2,E2f5,Rbl1,Mnat1,Rps15,Lin9,Tfdp2,Ccnh	47	3076	14219	1.8687	0.958599	0.0919889	7.56024
GOTERM_BP_ALL	GO:0019219	regulation of nucleobase, nucleoside, nucleotide and nucleic acid metabolic process	16	32	0.00558896	Tfdp1,E2f4,Ccnt1,Lin54,Rbbp4,Khdrbs1,Mcm3,Rbl2,E2f5,Rbl1,Ikbkb,Mnat1,Cdkn1c,Cdk2,Tfdp2,Ccnh	47	2353	14219	2.05717	0.964971	0.0938728	7.9408
GOTERM_BP_ALL	GO:0051171	regulation of nitrogen compound metabolic process	16	32	0.00603339	Tfdp1,E2f4,Ccnt1,Lin54,Rbbp4,Khdrbs1,Mcm3,Rbl2,E2f5,Rbl1,Ikbkb,Mnat1,Cdkn1c,Cdk2,Tfdp2,Ccnh	47	2372	14219	2.04069	0.973188	0.0982311	8.54633
GOTERM_BP_ALL	GO:0006464	protein modification process	11	22	0.00611359	Ptpn1,Ccne1,Cdk6,Mapk15,Skp2,Prkcm,Ccnt1,Ikbkb,Cdk2,Cdk5,Cdc2a	47	1260	14219	2.64115	0.974451	0.0968488	8.65521
GOTERM_BP_ALL	GO:0010556	regulation of macromolecule biosynthetic process	16	32	0.00625387	Tfdp1,E2f4,Ccnt1,Lin54,Rbbp4,Khdrbs1,Mcm3,Rbl2,E2f5,Rbl1,Ikbkb,Mnat1,Cdkn1c,Cdk2,Tfdp2,Ccnh	47	2381	14219	2.03297	0.976519	0.0964225	8.84534
GOTERM_BP_ALL	GO:0006807	nitrogen compound metabolic process	19	38	0.00806065	Tfdp1,E2f4,Grin2a,Ccnt1,Sfrs3,Lin54,Tk1,Rbbp4,Myo1e,Khdrbs1,Mcm3,Ccne1,Rbl2,E2f5,Rbl1,Mnat1,Lin9,Tfdp2,Ccnh	47	3196	14219	1.79853	0.992091	0.119586	11.2616
GOTERM_BP_ALL	GO:0043412	biopolymer modification	11	22	0.00843136	Ptpn1,Ccne1,Cdk6,Mapk15,Skp2,Prkcm,Ccnt1,Ikbkb,Cdk2,Cdk5,Cdc2a	47	1320	14219	2.5211	0.993676	0.121754	11.7499
GOTERM_BP_ALL	GO:0045786	negative regulation of cell cycle	3	6	0.0084982	Cdk5,Cdkn1a,Cdkn1b	47	43	14219	21.1069	0.993925	0.119787	11.8377
GOTERM_BP_ALL	GO:0031326	regulation of cellular biosynthetic process	16	32	0.00871472	Tfdp1,E2f4,Ccnt1,Lin54,Rbbp4,Khdrbs1,Mcm3,Rbl2,E2f5,Rbl1,Ikbkb,Mnat1,Cdkn1c,Cdk2,Tfdp2,Ccnh	47	2467	14219	1.9621	0.994669	0.119851	12.1215
GOTERM_BP_ALL	GO:0009889	regulation of biosynthetic process	16	32	0.00901242	Tfdp1,E2f4,Ccnt1,Lin54,Rbbp4,Khdrbs1,Mcm3,Rbl2,E2f5,Rbl1,Ikbkb,Mnat1,Cdkn1c,Cdk2,Tfdp2,Ccnh	47	2476	14219	1.95497	0.995546	0.120939	12.5103
GOTERM_BP_ALL	GO:0006350	transcription	13	26	0.00905298	Tfdp1,E2f4,Ccnt1,Lin54,Rbbp4,Mcm3,Khdrbs1,Rbl2,E2f5,Rbl1,Mnat1,Tfdp2,Ccnh	47	1772	14219	2.21948	0.995653	0.118802	12.5631
GOTERM_BP_ALL	GO:0006511	ubiquitin-dependent protein catabolic process	4	8	0.0106155	Usp4,Skp2,Cul1,Skp1a	47	141	14219	8.58247	0.998308	0.135017	14.5765
GOTERM_BP_ALL	GO:0034641	cellular nitrogen compound metabolic process	18	36	0.013888	Tfdp1,E2f4,Grin2a,Ccnt1,Sfrs3,Lin54,Tk1,Rbbp4,Khdrbs1,Mcm3,Ccne1,Rbl2,E2f5,Rbl1,Mnat1,Lin9,Tfdp2,Ccnh	47	3105	14219	1.75381	0.999767	0.169602	18.654
GOTERM_BP_ALL	GO:0007050	cell cycle arrest	3	6	0.0145962	Cdkn1c,Cdkn1a,Cdkn1b	47	57	14219	15.9227	0.999848	0.17399	19.5122
GOTERM_BP_ALL	GO:0006139	nucleobase, nucleoside, nucleotide and nucleic acid metabolic process	17	34	0.0154241	Tfdp1,E2f4,Ccnt1,Sfrs3,Lin54,Tk1,Rbbp4,Khdrbs1,Mcm3,Ccne1,Rbl2,E2f5,Rbl1,Mnat1,Lin9,Tfdp2,Ccnh	47	2881	14219	1.78516	0.999908	0.179446	20.5047
GOTERM_BP_ALL	GO:0010605	negative regulation of macromolecule metabolic process	6	12	0.0231042	Khdrbs1,Grin2a,Skp2,Rbl1,Cdkn1c,Cdk5	47	506	14219	3.58733	0.999999	0.252647	29.1835
GOTERM_BP_ALL	GO:0007169	transmembrane receptor protein tyrosine kinase signaling pathway	4	8	0.024056	Ptpn1,Grb2,Cdk5,Myo1e	47	192	14219	6.30275	1	0.257082	30.1952
GOTERM_BP_ALL	GO:0009892	negative regulation of metabolic process	6	12	0.0283251	Khdrbs1,Grin2a,Skp2,Rbl1,Cdkn1c,Cdk5	47	534	14219	3.39923	1	0.290829	34.5698
GOTERM_BP_ALL	GO:0045736	negative regulation of cyclin-dependent protein kinase activity	2	4	0.02875	Cdkn1a,Cdkn1b	47	9	14219	67.2293	1	0.289686	34.9909
GOTERM_BP_ALL	GO:0050794	regulation of cellular process	28	56	0.0295386	Tfdp1,Ppp2r2b,Grin2a,Ccnt1,Ccnd3,Ccne1,Mcm3,Prkcm,Skp2,Grb2,Rbl2,Rbl1,E2f5,Cdkn1c,Cdk2,Cdk5,Cdkn1a,Cdkn1b,Depdc6,E2f4,Lin54,Rbbp4,Khdrbs1,Ikbkb,Mnat1,Tfdp2,Cdc2a,Ccnh	47	6224	14219	1.361	1	0.291647	35.7658
GOTERM_BP_ALL	GO:0006270	DNA replication initiation	2	4	0.0318941	Ccne1,Mcm3	47	10	14219	60.5064	1	0.306307	38.0293
GOTERM_BP_ALL	GO:0009416	response to light stimulus	3	6	0.0399929	Grin2a,Cdk5,Cdkn1a	47	98	14219	9.26118	1	0.363636	45.2573
GOTERM_BP_ALL	GO:0006259	DNA metabolic process	5	10	0.0465883	Ccne1,Mcm3,Tk1,Lin9,Rbbp4	47	421	14219	3.59302	1	0.404718	50.5543
GOTERM_BP_ALL	GO:0043068	positive regulation of programmed cell death	4	8	0.0468665	Grin2a,Skp2,Cdk5,Cdkn1a	47	250	14219	4.84051	1	0.401049	50.7669
GOTERM_BP_ALL	GO:0010942	positive regulation of cell death	4	8	0.0477933	Grin2a,Skp2,Cdk5,Cdkn1a	47	252	14219	4.80209	1	0.401775	51.4689
GOTERM_BP_ALL	GO:0000079	regulation of cyclin-dependent protein kinase activity	2	4	0.0505506	Cdkn1a,Cdkn1b	47	16	14219	37.8165	1	0.414231	53.5027
GOTERM_BP_ALL	GO:0048731	system development	12	24	0.0548499	Tfdp1,E2f4,Cdk6,Grin2a,Grb2,Cul1,E2f5,Mnat1,Cdkn1c,Cdk5,Myo1e,Cdkn1b	47	2027	14219	1.79101	1	0.435471	56.5159
GOTERM_BP_ALL	GO:0050789	regulation of biological process	28	56	0.0571187	Tfdp1,Ppp2r2b,Grin2a,Ccnt1,Ccnd3,Ccne1,Mcm3,Prkcm,Skp2,Grb2,Rbl2,Rbl1,E2f5,Cdkn1c,Cdk2,Cdk5,Cdkn1a,Cdkn1b,Depdc6,E2f4,Lin54,Rbbp4,Khdrbs1,Ikbkb,Mnat1,Tfdp2,Cdc2a,Ccnh	47	6542	14219	1.29485	1	0.443556	58.0316
GOTERM_BP_ALL	GO:0007167	enzyme linked receptor protein signaling pathway	4	8	0.0580675	Ptpn1,Grb2,Cdk5,Myo1e	47	273	14219	4.4327	1	0.4437	58.6508
GOTERM_BP_ALL	GO:0009057	macromolecule catabolic process	6	12	0.0589209	Usp4,Skp2,Cul1,Fbxo32,Cdk5,Skp1a	47	654	14219	2.77552	1	0.443302	59.2004
GOTERM_BP_ALL	GO:0006915	apoptosis	5	10	0.0627294	Tfdp1,Ppp2r2b,Cul1,Mnat1,Cdk5	47	465	14219	3.25303	1	0.459319	61.5712
GOTERM_BP_ALL	GO:0060079	regulation of excitatory postsynaptic membrane potential	2	4	0.0627924	Grin2a,Cdk5	47	20	14219	30.2532	1	0.454442	61.6093
GOTERM_BP_ALL	GO:0012501	programmed cell death	5	10	0.065948	Tfdp1,Ppp2r2b,Cul1,Mnat1,Cdk5	47	473	14219	3.19801	1	0.466157	63.4739
GOTERM_BP_ALL	GO:0042325	regulation of phosphorylation	4	8	0.0670923	Cdkn1c,Cdk5,Cdkn1a,Cdkn1b	47	290	14219	4.17285	1	0.467009	64.129
GOTERM_BP_ALL	GO:0019220	regulation of phosphate metabolic process	4	8	0.0732571	Cdkn1c,Cdk5,Cdkn1a,Cdkn1b	47	301	14219	4.02036	1	0.492894	67.4736
GOTERM_BP_ALL	GO:0051174	regulation of phosphorus metabolic process	4	8	0.0732571	Cdkn1c,Cdk5,Cdkn1a,Cdkn1b	47	301	14219	4.02036	1	0.492894	67.4736
GOTERM_BP_ALL	GO:0060078	regulation of postsynaptic membrane potential	2	4	0.0778776	Grin2a,Cdk5	47	25	14219	24.2026	1	0.50983	69.7872
GOTERM_BP_ALL	GO:0009314	response to radiation	3	6	0.078032	Grin2a,Cdk5,Cdkn1a	47	143	14219	6.34682	1	0.505457	69.8618
GOTERM_BP_ALL	GO:0008219	cell death	5	10	0.0805804	Tfdp1,Ppp2r2b,Cul1,Mnat1,Cdk5	47	507	14219	2.98355	1	0.512131	71.0684
GOTERM_BP_ALL	GO:0019941	modification-dependent protein catabolic process	5	10	0.0810338	Usp4,Skp2,Cul1,Fbxo32,Skp1a	47	508	14219	2.97768	1	0.509217	71.2783
GOTERM_BP_ALL	GO:0043632	modification-dependent macromolecule catabolic process	5	10	0.0810338	Usp4,Skp2,Cul1,Fbxo32,Skp1a	47	508	14219	2.97768	1	0.509217	71.2783
GOTERM_BP_ALL	GO:0048856	anatomical structure development	12	24	0.0818855	Tfdp1,E2f4,Cdk6,Grin2a,Grb2,Cul1,E2f5,Mnat1,Cdkn1c,Cdk5,Myo1e,Cdkn1b	47	2170	14219	1.67299	1	0.508144	71.6688
GOTERM_BP_ALL	GO:0048513	organ development	10	20	0.0822539	Tfdp1,E2f4,Cdk6,Grb2,Cul1,E2f5,Mnat1,Cdk5,Myo1e,Cdkn1b	47	1663	14219	1.81919	1	0.50497	71.8362
GOTERM_BP_ALL	GO:0016265	death	5	10	0.0861062	Tfdp1,Ppp2r2b,Cul1,Mnat1,Cdk5	47	519	14219	2.91457	1	0.516946	73.5318
GOTERM_BP_ALL	GO:0008542	visual learning	2	4	0.0897746	Grin2a,Cdk5	47	29	14219	20.8643	1	0.527631	75.0577
GOTERM_BP_ALL	GO:0051603	proteolysis involved in cellular protein catabolic process	5	10	0.0932714	Usp4,Skp2,Cul1,Fbxo32,Skp1a	47	534	14219	2.8327	1	0.537179	76.4355
GOTERM_BP_ALL	GO:0044257	cellular protein catabolic process	5	10	0.0947384	Usp4,Skp2,Cul1,Fbxo32,Skp1a	47	537	14219	2.81687	1	0.538366	76.992
GOTERM_BP_ALL	GO:0007632	visual behavior	2	4	0.0956666	Grin2a,Cdk5	47	31	14219	19.5182	1	0.537421	77.3379
GOTERM_BP_ALL	GO:0065009	regulation of molecular function	5	10	0.0982046	Ikbkb,Mnat1,Cdk5,Cdkn1a,Cdkn1b	47	544	14219	2.78062	1	0.542717	78.2588

## Sheet: Testis
Category	Term	BP	Count	%	PValue	Genes	List Total	Pop Hits	Pop Total	Fold Enrichment	Bonferroni	Benjamini	FDR
GOTERM_BP_ALL	GO:0007049	cell cycle	19	65.5172	6.25285e-19	Tfdp1,E2f4,Rbbp4,Sin3a,Ccne1,Skp2,Ccnb3,Rbl2,E2f5,Rbl1,Cdkn1c,Cdk2,Cdk5,Lin9,Cdc7,Cdc2a,Tfdp2,Cdkn1a,Cdkn1b	28	611	14219	15.7915	3.10767e-16	3.10767e-16	8.99675e-16
GOTERM_BP_ALL	GO:0022402	cell cycle process	11	37.931	1.2873e-09	Tfdp1,E2f4,Skp2,Ccnb3,E2f5,Cdkn1c,Cdk2,Sin3a,Cdc2a,Cdkn1a,Cdkn1b	28	393	14219	14.2138	6.39787e-07	3.19893e-07	1.85219e-06
GOTERM_BP_ALL	GO:0051726	regulation of cell cycle	9	31.0345	4.0102e-09	E2f4,Ccne1,Trrap,Skp2,E2f5,Cdk5,Cdc2a,Cdkn1a,Cdkn1b	28	214	14219	21.357	1.99307e-06	6.64357e-07	5.76997e-06
GOTERM_BP_ALL	GO:0019222	regulation of metabolic process	20	68.9655	3.72957e-08	Dmrtc2,Tfdp1,E2f4,Trrap,Lin54,Rbbp4,Sin3a,Mybl1,Rbbp7,Skp2,Rbl2,E2f5,Rbl1,Cdkn1c,Cdk2,Cdk5,Pex2,Tfdp2,Cdkn1a,Cdkn1b	28	2942	14219	3.45222	1.85358e-05	4.63398e-06	5.36619e-05
GOTERM_BP_ALL	GO:0031323	regulation of cellular metabolic process	18	62.069	9.86499e-07	Tfdp1,Dmrtc2,E2f4,Trrap,Lin54,Rbbp4,Sin3a,Mybl1,Rbbp7,Rbl2,E2f5,Rbl1,Cdkn1c,Cdk2,Cdk5,Tfdp2,Cdkn1a,Cdkn1b	28	2786	14219	3.28097	0.00049017	9.80532e-05	0.00141939
GOTERM_BP_ALL	GO:0022403	cell cycle phase	8	27.5862	1.94613e-06	Tfdp1,E2f4,Skp2,Ccnb3,E2f5,Cdk2,Sin3a,Cdc2a	28	328	14219	12.3859	0.000966761	0.000161192	0.0028001
GOTERM_BP_ALL	GO:0051329	interphase of mitotic cell cycle	5	17.2414	2.06045e-06	Tfdp1,E2f4,Skp2,E2f5,Sin3a	28	49	14219	51.8185	0.00102352	0.000146281	0.00296458
GOTERM_BP_ALL	GO:0051325	interphase	5	17.2414	2.42393e-06	Tfdp1,E2f4,Skp2,E2f5,Sin3a	28	51	14219	49.7864	0.00120397	0.000150576	0.00348756
GOTERM_BP_ALL	GO:0080090	regulation of primary metabolic process	17	58.6207	3.64498e-06	Tfdp1,Dmrtc2,E2f4,Trrap,Lin54,Rbbp4,Sin3a,Mybl1,Rbbp7,Rbl2,E2f5,Rbl1,Cdkn1c,Cdk2,Cdk5,Pex2,Tfdp2	28	2672	14219	3.2309	0.00180992	0.000201264	0.00524436
GOTERM_BP_ALL	GO:0060255	regulation of macromolecule metabolic process	17	58.6207	3.95553e-06	Tfdp1,Dmrtc2,E2f4,Trrap,Lin54,Rbbp4,Sin3a,Mybl1,Rbbp7,Skp2,Rbl2,E2f5,Rbl1,Cdkn1c,Cdk2,Cdk5,Tfdp2	28	2688	14219	3.21167	0.00196397	0.000196571	0.00569116
GOTERM_BP_ALL	GO:0000278	mitotic cell cycle	7	24.1379	5.25371e-06	Tfdp1,E2f4,Skp2,E2f5,Cdk2,Sin3a,Cdc2a	28	244	14219	14.5686	0.00260769	0.000237345	0.00755889
GOTERM_BP_ALL	GO:0034645	cellular macromolecule biosynthetic process	16	55.1724	5.50819e-06	Tfdp1,Dmrtc2,E2f4,Trrap,Eef2,Lin54,Rbbp4,Sin3a,Mybl1,Rbbp7,Ccne1,Rbl2,E2f5,Rbl1,Lin9,Tfdp2	28	2398	14219	3.3883	0.00273383	0.000228105	0.00792501
GOTERM_BP_ALL	GO:0009059	macromolecule biosynthetic process	16	55.1724	5.74825e-06	Tfdp1,Dmrtc2,E2f4,Trrap,Eef2,Lin54,Rbbp4,Sin3a,Mybl1,Rbbp7,Ccne1,Rbl2,E2f5,Rbl1,Lin9,Tfdp2	28	2406	14219	3.37703	0.00285281	0.000219736	0.00827039
GOTERM_BP_ALL	GO:0010468	regulation of gene expression	16	55.1724	6.49214e-06	Tfdp1,Dmrtc2,E2f4,Trrap,Lin54,Rbbp4,Sin3a,Mybl1,Rbbp7,Skp2,Rbl2,E2f5,Rbl1,Cdkn1c,Cdk2,Tfdp2	28	2429	14219	3.34506	0.00322141	0.000230445	0.00934064
GOTERM_BP_ALL	GO:0009889	regulation of biosynthetic process	16	55.1724	8.2895e-06	Tfdp1,Dmrtc2,E2f4,Trrap,Lin54,Rbbp4,Sin3a,Mybl1,Rbbp7,Rbl2,E2f5,Rbl1,Cdkn1c,Cdk2,Pex2,Tfdp2	28	2476	14219	3.28156	0.00411142	0.000274622	0.0119265
GOTERM_BP_ALL	GO:0044260	cellular macromolecule metabolic process	21	72.4138	8.71304e-06	Dmrtc2,Tfdp1,E2f4,Trrap,Eef2,Lin54,Rbbp4,Sin3a,Mybl1,Rbbp7,Ccne1,Skp2,Rbl2,Rbl1,E2f5,Cdk2,Cdk5,Lin9,Cdc7,Cdc2a,Tfdp2	28	4549	14219	2.34431	0.00432104	0.000270613	0.0125358
GOTERM_BP_ALL	GO:0009987	cellular process	28	96.5517	9.01847e-06	Dmrtc2,Tfdp1,Eef2,Mybl1,Rbbp7,Ccne1,Skp2,Rbl2,Ywhaq,Rbl1,E2f5,Cdkn1c,Cdk2,Cdk5,Cdc7,Pex2,Cdkn1a,Cdkn1b,E2f4,Trrap,H3f3a,Lin54,Rbbp4,Sin3a,Ccnb3,Lin9,Tfdp2,Cdc2a	28	9252	14219	1.53686	0.00447217	0.000263624	0.0129752
GOTERM_BP_ALL	GO:0045449	regulation of transcription	15	51.7241	1.35649e-05	Tfdp1,Dmrtc2,E2f4,Trrap,Lin54,Rbbp4,Sin3a,Mybl1,Rbbp7,Rbl2,E2f5,Rbl1,Cdkn1c,Cdk2,Tfdp2	28	2227	14219	3.42044	0.00671913	0.000374475	0.0195157
GOTERM_BP_ALL	GO:0044249	cellular biosynthetic process	17	58.6207	1.59671e-05	Tfdp1,Dmrtc2,E2f4,Trrap,Eef2,Lin54,Rbbp4,Sin3a,Mybl1,Rbbp7,Ccne1,Rbl2,E2f5,Rbl1,Lin9,Pex2,Tfdp2	28	2980	14219	2.89697	0.0079043	0.000417582	0.0229714
GOTERM_BP_ALL	GO:0009058	biosynthetic process	17	58.6207	2.43539e-05	Tfdp1,Dmrtc2,E2f4,Trrap,Eef2,Lin54,Rbbp4,Sin3a,Mybl1,Rbbp7,Ccne1,Rbl2,E2f5,Rbl1,Lin9,Pex2,Tfdp2	28	3076	14219	2.80656	0.0120311	0.00060502	0.0350353
GOTERM_BP_ALL	GO:0019219	regulation of nucleobase, nucleoside, nucleotide and nucleic acid metabolic process	15	51.7241	2.59232e-05	Tfdp1,Dmrtc2,E2f4,Trrap,Lin54,Rbbp4,Sin3a,Mybl1,Rbbp7,Rbl2,E2f5,Rbl1,Cdkn1c,Cdk2,Tfdp2	28	2353	14219	3.23728	0.0128013	0.000613335	0.0372924
GOTERM_BP_ALL	GO:0051171	regulation of nitrogen compound metabolic process	15	51.7241	2.84768e-05	Tfdp1,Dmrtc2,E2f4,Trrap,Lin54,Rbbp4,Sin3a,Mybl1,Rbbp7,Rbl2,E2f5,Rbl1,Cdkn1c,Cdk2,Tfdp2	28	2372	14219	3.21135	0.0140535	0.000643119	0.0409653
GOTERM_BP_ALL	GO:0010556	regulation of macromolecule biosynthetic process	15	51.7241	2.97631e-05	Tfdp1,Dmrtc2,E2f4,Trrap,Lin54,Rbbp4,Sin3a,Mybl1,Rbbp7,Rbl2,E2f5,Rbl1,Cdkn1c,Cdk2,Tfdp2	28	2381	14219	3.19921	0.0146836	0.000642944	0.0428153
GOTERM_BP_ALL	GO:0006350	transcription	13	44.8276	3.85896e-05	Tfdp1,Dmrtc2,E2f4,Trrap,Lin54,Rbbp4,Mybl1,Sin3a,Rbbp7,Rbl2,E2f5,Rbl1,Tfdp2	28	1772	14219	3.72555	0.0189967	0.000798824	0.0555093
GOTERM_BP_ALL	GO:0031326	regulation of cellular biosynthetic process	15	51.7241	4.49348e-05	Tfdp1,Dmrtc2,E2f4,Trrap,Lin54,Rbbp4,Sin3a,Mybl1,Rbbp7,Rbl2,E2f5,Rbl1,Cdkn1c,Cdk2,Tfdp2	28	2467	14219	3.08769	0.0220855	0.000892924	0.0646337
GOTERM_BP_ALL	GO:0043170	macromolecule metabolic process	21	72.4138	6.09668e-05	Dmrtc2,Tfdp1,E2f4,Trrap,Eef2,Lin54,Rbbp4,Sin3a,Mybl1,Rbbp7,Ccne1,Skp2,Rbl2,Rbl1,E2f5,Cdk2,Cdk5,Lin9,Cdc7,Cdc2a,Tfdp2	28	5110	14219	2.08694	0.0298469	0.00116476	0.0876846
GOTERM_BP_ALL	GO:0044237	cellular metabolic process	22	75.8621	0.000120413	Dmrtc2,Tfdp1,E2f4,Trrap,Eef2,Lin54,Rbbp4,Sin3a,Mybl1,Rbbp7,Ccne1,Skp2,Rbl2,Rbl1,E2f5,Cdk2,Cdk5,Lin9,Cdc7,Pex2,Cdc2a,Tfdp2	28	5857	14219	1.90747	0.0580933	0.00221418	0.173114
GOTERM_BP_ALL	GO:0051301	cell division	6	20.6897	0.000164367	Ccne1,Ccnb3,Cdk2,Cdk5,Cdc7,Cdc2a	28	281	14219	10.8432	0.0784491	0.00291351	0.236235
GOTERM_BP_ALL	GO:0050789	regulation of biological process	23	79.3103	0.000169859	Dmrtc2,Tfdp1,E2f4,Trrap,Lin54,Rbbp4,Sin3a,Mybl1,Rbbp7,Ccne1,Skp2,Rbl2,Ywhaq,Rbl1,E2f5,Cdkn1c,Cdk2,Cdk5,Pex2,Cdc2a,Tfdp2,Cdkn1a,Cdkn1b	28	6542	14219	1.78537	0.0809615	0.00290705	0.24412
GOTERM_BP_ALL	GO:0006260	DNA replication	5	17.2414	0.00018189	Ccne1,Rbbp7,Lin9,Rbbp4,Sin3a	28	152	14219	16.7047	0.0864412	0.00300905	0.261389
GOTERM_BP_ALL	GO:0006139	nucleobase, nucleoside, nucleotide and nucleic acid metabolic process	15	51.7241	0.00025992	Tfdp1,Dmrtc2,E2f4,Trrap,Lin54,Rbbp4,Mybl1,Sin3a,Rbbp7,Ccne1,Rbl2,E2f5,Rbl1,Lin9,Tfdp2	28	2881	14219	2.64399	0.121199	0.00415898	0.373329
GOTERM_BP_ALL	GO:0006325	chromatin organization	6	20.6897	0.000279477	Rbbp7,Trrap,Rbl2,H3f3a,Rbl1,Rbbp4	28	315	14219	9.67279	0.129702	0.00433182	0.401366
GOTERM_BP_ALL	GO:0044238	primary metabolic process	22	75.8621	0.000326584	Dmrtc2,Tfdp1,E2f4,Trrap,Eef2,Lin54,Rbbp4,Sin3a,Mybl1,Rbbp7,Ccne1,Skp2,Rbl2,Rbl1,E2f5,Cdk2,Cdk5,Lin9,Cdc7,Pex2,Cdc2a,Tfdp2	28	6211	14219	1.79876	0.149847	0.00490728	0.468871
GOTERM_BP_ALL	GO:0050794	regulation of cellular process	22	75.8621	0.000338256	Dmrtc2,Tfdp1,E2f4,Trrap,Lin54,Rbbp4,Sin3a,Mybl1,Rbbp7,Ccne1,Skp2,Rbl2,Ywhaq,Rbl1,E2f5,Cdkn1c,Cdk2,Cdk5,Cdc2a,Tfdp2,Cdkn1a,Cdkn1b	28	6224	14219	1.795	0.154766	0.00493313	0.48559
GOTERM_BP_ALL	GO:0010467	gene expression	14	48.2759	0.000340036	Tfdp1,Dmrtc2,E2f4,Trrap,Eef2,Lin54,Rbbp4,Mybl1,Sin3a,Rbbp7,Rbl2,E2f5,Rbl1,Tfdp2	28	2571	14219	2.76527	0.155514	0.00481769	0.488139
GOTERM_BP_ALL	GO:0065007	biological regulation	23	79.3103	0.000445626	Dmrtc2,Tfdp1,E2f4,Trrap,Lin54,Rbbp4,Sin3a,Mybl1,Rbbp7,Ccne1,Skp2,Rbl2,Ywhaq,Rbl1,E2f5,Cdkn1c,Cdk2,Cdk5,Pex2,Cdc2a,Tfdp2,Cdkn1a,Cdkn1b	28	6903	14219	1.692	0.198704	0.00613459	0.639268
GOTERM_BP_ALL	GO:0034641	cellular nitrogen compound metabolic process	15	51.7241	0.000588385	Tfdp1,Dmrtc2,E2f4,Trrap,Lin54,Rbbp4,Mybl1,Sin3a,Rbbp7,Ccne1,Rbl2,E2f5,Rbl1,Lin9,Tfdp2	28	3105	14219	2.45324	0.253615	0.0078746	0.843255
GOTERM_BP_ALL	GO:0006996	organelle organization	9	31.0345	0.00064132	Rbbp7,Trrap,Rbl2,H3f3a,Rbl1,Cdk2,Rbbp4,Pex2,Cdc2a	28	1078	14219	4.2397	0.273007	0.00835538	0.918795
GOTERM_BP_ALL	GO:0006807	nitrogen compound metabolic process	15	51.7241	0.000801655	Tfdp1,Dmrtc2,E2f4,Trrap,Lin54,Rbbp4,Mybl1,Sin3a,Rbbp7,Ccne1,Rbl2,E2f5,Rbl1,Lin9,Tfdp2	28	3196	14219	2.38339	0.328729	0.010168	1.14727
GOTERM_BP_ALL	GO:0051276	chromosome organization	6	20.6897	0.000869983	Rbbp7,Trrap,Rbl2,H3f3a,Rbl1,Rbbp4	28	404	14219	7.5419	0.35116	0.010756	1.24449
GOTERM_BP_ALL	GO:0016568	chromatin modification	5	17.2414	0.000961593	Rbbp7,Trrap,Rbl2,Rbl1,Rbbp4	28	236	14219	10.7589	0.380065	0.0115942	1.37469
GOTERM_BP_ALL	GO:0000082	G1/S transition of mitotic cell cycle	3	10.3448	0.00127319	E2f4,Skp2,E2f5	28	28	14219	54.4094	0.469097	0.0149626	1.81636
GOTERM_BP_ALL	GO:0016043	cellular component organization	11	37.931	0.00165323	E2f4,Rbbp7,Trrap,Rbl2,H3f3a,Rbl1,Cdk2,Cdk5,Rbbp4,Pex2,Cdc2a	28	1891	14219	2.95401	0.560597	0.0189424	2.35257
GOTERM_BP_ALL	GO:0010605	negative regulation of macromolecule metabolic process	6	20.6897	0.00235968	Rbbp7,Skp2,Rbl1,Cdkn1c,Cdk5,Sin3a	28	506	14219	6.0216	0.690917	0.0263322	3.34205
GOTERM_BP_ALL	GO:0008152	metabolic process	22	75.8621	0.00240863	Dmrtc2,Tfdp1,E2f4,Trrap,Eef2,Lin54,Rbbp4,Sin3a,Mybl1,Rbbp7,Ccne1,Skp2,Rbl2,Rbl1,E2f5,Cdk2,Cdk5,Lin9,Cdc7,Pex2,Cdc2a,Tfdp2	28	7020	14219	1.59146	0.698363	0.0262825	3.41026
GOTERM_BP_ALL	GO:0009892	negative regulation of metabolic process	6	20.6897	0.00298131	Rbbp7,Skp2,Rbl1,Cdkn1c,Cdk5,Sin3a	28	534	14219	5.70586	0.773254	0.0317445	4.20502
GOTERM_BP_ALL	GO:0045786	negative regulation of cell cycle	3	10.3448	0.00298862	Cdk5,Cdkn1a,Cdkn1b	28	43	14219	35.4294	0.774078	0.0311547	4.21512
GOTERM_BP_ALL	GO:0006355	regulation of transcription, DNA-dependent	9	31.0345	0.00461233	Tfdp1,Dmrtc2,E2f4,Rbbp7,E2f5,Rbl1,Cdkn1c,Sin3a,Tfdp2	28	1465	14219	3.11972	0.899504	0.0467398	6.43528
GOTERM_BP_ALL	GO:0051252	regulation of RNA metabolic process	9	31.0345	0.00507537	Tfdp1,Dmrtc2,E2f4,Rbbp7,E2f5,Rbl1,Cdkn1c,Sin3a,Tfdp2	28	1488	14219	3.0715	0.920252	0.0503007	7.05958
GOTERM_BP_ALL	GO:0007050	cell cycle arrest	3	10.3448	0.00519656	Cdkn1c,Cdkn1a,Cdkn1b	28	57	14219	26.7274	0.924937	0.0504703	7.22234
GOTERM_BP_ALL	GO:0048523	negative regulation of cellular process	8	27.5862	0.00569711	Rbbp7,Skp2,Rbl1,Cdkn1c,Cdk5,Sin3a,Cdkn1a,Cdkn1b	28	1192	14219	3.4082	0.941549	0.054156	7.89175
GOTERM_BP_ALL	GO:0010629	negative regulation of gene expression	5	17.2414	0.00706822	Rbbp7,Skp2,Rbl1,Cdkn1c,Sin3a	28	410	14219	6.19294	0.970559	0.0655487	9.70249
GOTERM_BP_ALL	GO:0006259	DNA metabolic process	5	17.2414	0.00774969	Ccne1,Rbbp7,Lin9,Rbbp4,Sin3a	28	421	14219	6.03113	0.979071	0.0703571	10.5901
GOTERM_BP_ALL	GO:0000122	negative regulation of transcription from RNA polymerase II promoter	4	13.7931	0.00928492	Rbbp7,Rbl1,Cdkn1c,Sin3a	28	231	14219	8.79344	0.990305	0.0822725	12.56
GOTERM_BP_ALL	GO:0048519	negative regulation of biological process	8	27.5862	0.0101162	Rbbp7,Skp2,Rbl1,Cdkn1c,Cdk5,Sin3a,Cdkn1a,Cdkn1b	28	1326	14219	3.06378	0.993612	0.087785	13.6098
GOTERM_BP_ALL	GO:0043066	negative regulation of apoptosis	4	13.7931	0.0101849	Skp2,Sin3a,Cdkn1a,Cdkn1b	28	239	14219	8.4991	0.993829	0.0868496	13.696
GOTERM_BP_ALL	GO:0043069	negative regulation of programmed cell death	4	13.7931	0.0107725	Skp2,Sin3a,Cdkn1a,Cdkn1b	28	244	14219	8.32494	0.995406	0.0901161	14.4302
GOTERM_BP_ALL	GO:0060548	negative regulation of cell death	4	13.7931	0.0108923	Skp2,Sin3a,Cdkn1a,Cdkn1b	28	245	14219	8.29096	0.995674	0.089579	14.5793
GOTERM_BP_ALL	GO:0043687	post-translational protein modification	7	24.1379	0.0126147	Ccne1,Trrap,Skp2,Cdk2,Cdk5,Cdc7,Cdc2a	28	1055	14219	3.36943	0.998181	0.101419	16.6947
GOTERM_BP_ALL	GO:0031324	negative regulation of cellular metabolic process	5	17.2414	0.0129428	Rbbp7,Rbl1,Cdkn1c,Cdk5,Sin3a	28	489	14219	5.19245	0.998458	0.102291	17.0921
GOTERM_BP_ALL	GO:0045736	negative regulation of cyclin-dependent protein kinase activity	2	6.89655	0.0169653	Cdkn1a,Cdkn1b	28	9	14219	112.849	0.999797	0.13013	21.823
GOTERM_BP_ALL	GO:0042325	regulation of phosphorylation	4	13.7931	0.0171044	Cdkn1c,Cdk5,Cdkn1a,Cdkn1b	28	290	14219	7.00443	0.999811	0.12916	21.9821
GOTERM_BP_ALL	GO:0019220	regulation of phosphate metabolic process	4	13.7931	0.0188707	Cdkn1c,Cdk5,Cdkn1a,Cdkn1b	28	301	14219	6.74846	0.999923	0.139543	23.9751
GOTERM_BP_ALL	GO:0051174	regulation of phosphorus metabolic process	4	13.7931	0.0188707	Cdkn1c,Cdk5,Cdkn1a,Cdkn1b	28	301	14219	6.74846	0.999923	0.139543	23.9751
GOTERM_BP_ALL	GO:0042981	regulation of apoptosis	5	17.2414	0.0195144	Skp2,Cdk5,Sin3a,Cdkn1a,Cdkn1b	28	553	14219	4.59151	0.999944	0.141904	24.6897
GOTERM_BP_ALL	GO:0045892	negative regulation of transcription, DNA-dependent	4	13.7931	0.020046	Rbbp7,Rbl1,Cdkn1c,Sin3a	28	308	14219	6.59508	0.999957	0.143441	25.2751
GOTERM_BP_ALL	GO:0043067	regulation of programmed cell death	5	17.2414	0.0203392	Skp2,Cdk5,Sin3a,Cdkn1a,Cdkn1b	28	560	14219	4.53412	0.999963	0.143361	25.5961
GOTERM_BP_ALL	GO:0051253	negative regulation of RNA metabolic process	4	13.7931	0.0203891	Rbbp7,Rbl1,Cdkn1c,Sin3a	28	310	14219	6.55253	0.999964	0.141705	25.6507
GOTERM_BP_ALL	GO:0010941	regulation of cell death	5	17.2414	0.0206993	Skp2,Cdk5,Sin3a,Cdkn1a,Cdkn1b	28	563	14219	4.50996	0.999969	0.141763	25.9886
GOTERM_BP_ALL	GO:0006357	regulation of transcription from RNA polymerase II promoter	5	17.2414	0.0277261	E2f4,Rbbp7,Rbl1,Cdkn1c,Sin3a	28	616	14219	4.12193	0.999999	0.183337	33.2732
GOTERM_BP_ALL	GO:0006464	protein modification process	7	24.1379	0.0280519	Ccne1,Trrap,Skp2,Cdk2,Cdk5,Cdc7,Cdc2a	28	1260	14219	2.82123	0.999999	0.182917	33.5942
GOTERM_BP_ALL	GO:0000079	regulation of cyclin-dependent protein kinase activity	2	6.89655	0.0299686	Cdkn1a,Cdkn1b	28	16	14219	63.4777	1	0.191834	35.4538
GOTERM_BP_ALL	GO:0006468	protein amino acid phosphorylation	5	17.2414	0.0313312	Ccne1,Cdk2,Cdk5,Cdc7,Cdc2a	28	640	14219	3.96735	1	0.197267	36.7461
GOTERM_BP_ALL	GO:0016481	negative regulation of transcription	4	13.7931	0.0326543	Rbbp7,Rbl1,Cdkn1c,Sin3a	28	372	14219	5.46045	1	0.202305	37.9779
GOTERM_BP_ALL	GO:0043412	biopolymer modification	7	24.1379	0.0342919	Ccne1,Trrap,Skp2,Cdk2,Cdk5,Cdc7,Cdc2a	28	1320	14219	2.69299	1	0.208918	39.4716
GOTERM_BP_ALL	GO:0045934	negative regulation of nucleobase, nucleoside, nucleotide and nucleic acid metabolic process	4	13.7931	0.0384893	Rbbp7,Rbl1,Cdkn1c,Sin3a	28	397	14219	5.11659	1	0.229021	43.1487
GOTERM_BP_ALL	GO:0051172	negative regulation of nitrogen compound metabolic process	4	13.7931	0.0394698	Rbbp7,Rbl1,Cdkn1c,Sin3a	28	401	14219	5.06555	1	0.231522	43.9772
GOTERM_BP_ALL	GO:0010558	negative regulation of macromolecule biosynthetic process	4	13.7931	0.0437804	Rbbp7,Rbl1,Cdkn1c,Sin3a	28	418	14219	4.85954	1	0.250954	47.488
GOTERM_BP_ALL	GO:0007093	mitotic cell cycle checkpoint	2	6.89655	0.0446267	Trrap,Cdc2a	28	24	14219	42.3185	1	0.252404	48.1527
GOTERM_BP_ALL	GO:0016310	phosphorylation	5	17.2414	0.0449221	Ccne1,Cdk2,Cdk5,Cdc7,Cdc2a	28	718	14219	3.53636	1	0.251104	48.3829
GOTERM_BP_ALL	GO:0031327	negative regulation of cellular biosynthetic process	4	13.7931	0.0469618	Rbbp7,Rbl1,Cdkn1c,Sin3a	28	430	14219	4.72392	1	0.258309	49.9465
GOTERM_BP_ALL	GO:0009890	negative regulation of biosynthetic process	4	13.7931	0.0480475	Rbbp7,Rbl1,Cdkn1c,Sin3a	28	434	14219	4.68038	1	0.260757	50.7607
GOTERM_BP_ALL	GO:0045859	regulation of protein kinase activity	3	10.3448	0.0482382	Cdk5,Cdkn1a,Cdkn1b	28	186	14219	8.19067	1	0.258928	50.9024
GOTERM_BP_ALL	GO:0043549	regulation of kinase activity	3	10.3448	0.0510554	Cdk5,Cdkn1a,Cdkn1b	28	192	14219	7.93471	1	0.269333	52.9525
GOTERM_BP_ALL	GO:0051338	regulation of transferase activity	3	10.3448	0.0544162	Cdk5,Cdkn1a,Cdkn1b	28	199	14219	7.6556	1	0.281833	55.2939
GOTERM_BP_ALL	GO:0006338	chromatin remodeling	2	6.89655	0.0644337	Rbbp7,Rbbp4	28	35	14219	29.0184	1	0.322559	61.6457
GOTERM_BP_ALL	GO:0006793	phosphorus metabolic process	5	17.2414	0.0786731	Ccne1,Cdk2,Cdk5,Cdc7,Cdc2a	28	866	14219	2.93199	1	0.377206	69.2407
GOTERM_BP_ALL	GO:0006796	phosphate metabolic process	5	17.2414	0.0786731	Ccne1,Cdk2,Cdk5,Cdc7,Cdc2a	28	866	14219	2.93199	1	0.377206	69.2407
GOTERM_BP_ALL	GO:0043068	positive regulation of programmed cell death	3	10.3448	0.0810874	Skp2,Cdk5,Cdkn1a	28	250	14219	6.09386	1	0.383123	70.3803
GOTERM_BP_ALL	GO:0010942	positive regulation of cell death	3	10.3448	0.0822044	Skp2,Cdk5,Cdkn1a	28	252	14219	6.04549	1	0.383973	70.8941
GOTERM_BP_ALL	GO:0044267	cellular protein metabolic process	8	27.5862	0.0899422	Ccne1,Trrap,Skp2,Eef2,Cdk2,Cdk5,Cdc7,Cdc2a	28	2088	14219	1.94568	1	0.409214	74.2323
GOTERM_BP_ALL	GO:0033673	negative regulation of kinase activity	2	6.89655	0.0925396	Cdkn1a,Cdkn1b	28	51	14219	19.9146	1	0.415055	75.2705
GOTERM_BP_ALL	GO:0006469	negative regulation of protein kinase activity	2	6.89655	0.0925396	Cdkn1a,Cdkn1b	28	51	14219	19.9146	1	0.415055	75.2705
GOTERM_BP_ALL	GO:0000075	cell cycle checkpoint	2	6.89655	0.0942689	Trrap,Cdc2a	28	52	14219	19.5316	1	0.417696	75.94
GOTERM_BP_ALL	GO:0051348	negative regulation of transferase activity	2	6.89655	0.0959951	Cdkn1a,Cdkn1b	28	53	14219	19.1631	1	0.420268	76.5914
GOTERM_BP_ALL	GO:0048522	positive regulation of cellular process	6	20.6897	0.0995035	Tfdp1,Skp2,Cdk2,Cdk5,Cdkn1a,Cdkn1b	28	1320	14219	2.30828	1	0.428853	77.8651

## Sheet: Thymus
Category	Term	BP	Count	%	PValue	Genes	List Total	Pop Hits	Pop Total	Fold Enrichment	Bonferroni	Benjamini	FDR
GOTERM_BP_ALL	GO:0007049	cell cycle	16	80	1.9116e-18	Tfdp1,E2f4,Ccnd3,Ccne1,Ccnb3,Skp2,Rbl2,Rbl1,Ccnd1,Cdkn1c,Cdk2,Cks1b,Cdk5,Cdc7,Cdkn1a,Cdkn1b	19	611	14219	19.5972	9.42418e-16	9.42418e-16	2.74732e-15
GOTERM_BP_ALL	GO:0051726	regulation of cell cycle	8	40	4.38453e-09	Ccnd3,E2f4,Ccne1,Skp2,Ccnd1,Cdk5,Cdkn1a,Cdkn1b	19	214	14219	27.9764	2.16157e-06	1.08079e-06	6.30139e-06
GOTERM_BP_ALL	GO:0022402	cell cycle process	9	45	1.08947e-08	Tfdp1,E2f4,Skp2,Ccnb3,Ccnd1,Cdkn1c,Cdk2,Cdkn1a,Cdkn1b	19	393	14219	17.1382	5.37107e-06	1.79036e-06	1.56577e-05
GOTERM_BP_ALL	GO:0051301	cell division	8	40	2.88641e-08	Ccnd3,Ccne1,Ccnb3,Ccnd1,Cdk2,Cks1b,Cdk5,Cdc7	19	281	14219	21.3059	1.42299e-05	3.55749e-06	4.1483e-05
GOTERM_BP_ALL	GO:0051329	interphase of mitotic cell cycle	4	20	3.02617e-05	Tfdp1,E2f4,Skp2,Ccnd1	19	49	14219	61.0913	0.0148085	0.0029794	0.0434829
GOTERM_BP_ALL	GO:0051325	interphase	4	20	3.41512e-05	Tfdp1,E2f4,Skp2,Ccnd1	19	51	14219	58.6956	0.0166959	0.00280221	0.0490705
GOTERM_BP_ALL	GO:0022403	cell cycle phase	6	30	4.23931e-05	Tfdp1,E2f4,Skp2,Ccnb3,Ccnd1,Cdk2	19	328	14219	13.6897	0.0206833	0.0029813	0.0609095
GOTERM_BP_ALL	GO:0006468	protein amino acid phosphorylation	7	35	9.47361e-05	Ccne1,Prkcm,Ccnd1,Cdk2,Cdk5,Cdc7,Prkd2	19	640	14219	8.18528	0.0456331	0.00582138	0.136067
GOTERM_BP_ALL	GO:0016310	phosphorylation	7	35	0.00017865	Ccne1,Prkcm,Ccnd1,Cdk2,Cdk5,Cdc7,Prkd2	19	718	14219	7.29607	0.0843143	0.00973916	0.256446
GOTERM_BP_ALL	GO:0043687	post-translational protein modification	8	40	0.000186445	Ccne1,Skp2,Prkcm,Ccnd1,Cdk2,Cdk5,Cdc7,Prkd2	19	1055	14219	5.67483	0.0878272	0.00915046	0.267622
GOTERM_BP_ALL	GO:0000278	mitotic cell cycle	5	25	0.000214218	Tfdp1,E2f4,Skp2,Ccnd1,Cdk2	19	244	14219	15.3354	0.100234	0.00955592	0.30743
GOTERM_BP_ALL	GO:0048523	negative regulation of cellular process	8	40	0.000398113	Rbbp7,Skp2,Rbl1,Ccnd1,Cdkn1c,Cdk5,Cdkn1a,Cdkn1b	19	1192	14219	5.02261	0.178242	0.016226	0.570643
GOTERM_BP_ALL	GO:0009987	cellular process	19	95	0.000434597	Tfdp1,E2f4,Ccnd3,Ccne1,Rbbp7,Ccnb3,Prkcm,Skp2,Rbl2,Rbl1,Ccnd1,Cdkn1c,Cdk2,Cks1b,Cdk5,Cdc7,Prkd2,Cdkn1a,Cdkn1b	19	9252	14219	1.53686	0.192896	0.0163497	0.622786
GOTERM_BP_ALL	GO:0006793	phosphorus metabolic process	7	35	0.000493953	Ccne1,Prkcm,Ccnd1,Cdk2,Cdk5,Cdc7,Prkd2	19	866	14219	6.04917	0.216183	0.017248	0.707563
GOTERM_BP_ALL	GO:0006796	phosphate metabolic process	7	35	0.000493953	Ccne1,Prkcm,Ccnd1,Cdk2,Cdk5,Cdc7,Prkd2	19	866	14219	6.04917	0.216183	0.017248	0.707563
GOTERM_BP_ALL	GO:0006464	protein modification process	8	40	0.000559463	Ccne1,Skp2,Prkcm,Ccnd1,Cdk2,Cdk5,Cdc7,Prkd2	19	1260	14219	4.75155	0.241105	0.0182247	0.801051
GOTERM_BP_ALL	GO:0000082	G1/S transition of mitotic cell cycle	3	15	0.000561093	E2f4,Skp2,Ccnd1	19	28	14219	80.1823	0.241715	0.0171449	0.803378
GOTERM_BP_ALL	GO:0050794	regulation of cellular process	16	80	0.00069344	Tfdp1,E2f4,Ccnd3,Rbbp7,Ccne1,Prkcm,Skp2,Rbl2,Rbl1,Ccnd1,Cdkn1c,Cdk2,Cdk5,Prkd2,Cdkn1a,Cdkn1b	19	6224	14219	1.92383	0.289641	0.0199157	0.991995
GOTERM_BP_ALL	GO:0043412	biopolymer modification	8	40	0.000742437	Ccne1,Skp2,Prkcm,Ccnd1,Cdk2,Cdk5,Cdc7,Prkd2	19	1320	14219	4.53557	0.306606	0.0201366	1.06174
GOTERM_BP_ALL	GO:0048519	negative regulation of biological process	8	40	0.000763113	Rbbp7,Skp2,Rbl1,Ccnd1,Cdkn1c,Cdk5,Cdkn1a,Cdkn1b	19	1326	14219	4.51504	0.313644	0.0196134	1.09116
GOTERM_BP_ALL	GO:0019222	regulation of metabolic process	11	55	0.00119481	Tfdp1,E2f4,Rbbp7,Skp2,Rbl2,Rbl1,Cdkn1c,Cdk2,Cdk5,Cdkn1a,Cdkn1b	19	2942	14219	2.79811	0.445337	0.0290397	1.70352
GOTERM_BP_ALL	GO:0050789	regulation of biological process	16	80	0.00131606	Tfdp1,E2f4,Ccnd3,Rbbp7,Ccne1,Prkcm,Skp2,Rbl2,Rbl1,Ccnd1,Cdkn1c,Cdk2,Cdk5,Prkd2,Cdkn1a,Cdkn1b	19	6542	14219	1.83031	0.477559	0.0304433	1.87487
GOTERM_BP_ALL	GO:0045786	negative regulation of cell cycle	3	15	0.0013254	Cdk5,Cdkn1a,Cdkn1b	19	43	14219	52.2118	0.479964	0.0292835	1.88806
GOTERM_BP_ALL	GO:0007050	cell cycle arrest	3	15	0.00231814	Cdkn1c,Cdkn1a,Cdkn1b	19	57	14219	39.3878	0.681511	0.0485293	3.28045
GOTERM_BP_ALL	GO:0065007	biological regulation	16	80	0.00259702	Tfdp1,E2f4,Ccnd3,Rbbp7,Ccne1,Prkcm,Skp2,Rbl2,Rbl1,Ccnd1,Cdkn1c,Cdk2,Cdk5,Prkd2,Cdkn1a,Cdkn1b	19	6903	14219	1.73459	0.722517	0.0520149	3.66828
GOTERM_BP_ALL	GO:0044260	cellular macromolecule metabolic process	13	65	0.00264199	Tfdp1,E2f4,Rbbp7,Ccne1,Prkcm,Skp2,Rbl2,Rbl1,Ccnd1,Cdk2,Cdk5,Cdc7,Prkd2	19	4549	14219	2.13867	0.728617	0.0508316	3.73069
GOTERM_BP_ALL	GO:0010605	negative regulation of macromolecule metabolic process	5	25	0.00325823	Rbbp7,Skp2,Rbl1,Cdkn1c,Cdk5	19	506	14219	7.39494	0.799899	0.0600062	4.58204
GOTERM_BP_ALL	GO:0031323	regulation of cellular metabolic process	10	50	0.00365366	Tfdp1,E2f4,Rbbp7,Rbl2,Rbl1,Cdkn1c,Cdk2,Cdk5,Cdkn1a,Cdkn1b	19	2786	14219	2.68618	0.835452	0.0646507	5.12463
GOTERM_BP_ALL	GO:0009892	negative regulation of metabolic process	5	25	0.00395472	Rbbp7,Skp2,Rbl1,Cdkn1c,Cdk5	19	534	14219	7.00719	0.858229	0.0673912	5.53582
GOTERM_BP_ALL	GO:0042325	regulation of phosphorylation	4	20	0.00545961	Cdkn1c,Cdk5,Cdkn1a,Cdkn1b	19	290	14219	10.3223	0.932725	0.0888682	7.56642
GOTERM_BP_ALL	GO:0051174	regulation of phosphorus metabolic process	4	20	0.0060541	Cdkn1c,Cdk5,Cdkn1a,Cdkn1b	19	301	14219	9.9451	0.9499	0.0949738	8.35733
GOTERM_BP_ALL	GO:0019220	regulation of phosphate metabolic process	4	20	0.0060541	Cdkn1c,Cdk5,Cdkn1a,Cdkn1b	19	301	14219	9.9451	0.9499	0.0949738	8.35733
GOTERM_BP_ALL	GO:0043170	macromolecule metabolic process	13	65	0.00782338	Tfdp1,E2f4,Rbbp7,Ccne1,Prkcm,Skp2,Rbl2,Rbl1,Ccnd1,Cdk2,Cdk5,Cdc7,Prkd2	19	5110	14219	1.90387	0.979185	0.11742	10.6741
GOTERM_BP_ALL	GO:0044267	cellular protein metabolic process	8	40	0.0104874	Ccne1,Skp2,Prkcm,Ccnd1,Cdk2,Cdk5,Cdc7,Prkd2	19	2088	14219	2.86731	0.99447	0.14992	14.0599
GOTERM_BP_ALL	GO:0045736	negative regulation of cyclin-dependent protein kinase activity	2	10	0.0113389	Cdkn1a,Cdkn1b	19	9	14219	166.304	0.996383	0.156642	15.1166
GOTERM_BP_ALL	GO:0060255	regulation of macromolecule metabolic process	9	45	0.0115756	Tfdp1,E2f4,Rbbp7,Skp2,Rbl2,Rbl1,Cdkn1c,Cdk2,Cdk5	19	2688	14219	2.5057	0.996785	0.155344	15.4082
GOTERM_BP_ALL	GO:0010629	negative regulation of gene expression	4	20	0.0140728	Rbbp7,Skp2,Rbl1,Cdkn1c	19	410	14219	7.30116	0.999076	0.180969	18.4283
GOTERM_BP_ALL	GO:0000079	regulation of cyclin-dependent protein kinase activity	2	10	0.0200739	Cdkn1a,Cdkn1b	19	16	14219	93.5461	0.999954	0.242474	25.2809
GOTERM_BP_ALL	GO:0048522	positive regulation of cellular process	6	30	0.0210116	Tfdp1,Skp2,Cdk2,Cdk5,Cdkn1a,Cdkn1b	19	1320	14219	3.40167	0.999972	0.246441	26.3019
GOTERM_BP_ALL	GO:0031324	negative regulation of cellular metabolic process	4	20	0.0224552	Rbbp7,Rbl1,Cdkn1c,Cdk5	19	489	14219	6.12162	0.999986	0.255205	27.8484
GOTERM_BP_ALL	GO:0045859	regulation of protein kinase activity	3	15	0.0226949	Cdk5,Cdkn1a,Cdkn1b	19	186	14219	12.0705	0.999988	0.25188	28.1023
GOTERM_BP_ALL	GO:0010468	regulation of gene expression	8	40	0.0233652	Tfdp1,E2f4,Rbbp7,Skp2,Rbl2,Rbl1,Cdkn1c,Cdk2	19	2429	14219	2.46478	0.999991	0.252779	28.8078
GOTERM_BP_ALL	GO:0043549	regulation of kinase activity	3	15	0.024079	Cdk5,Cdkn1a,Cdkn1b	19	192	14219	11.6933	0.999994	0.254036	29.5519
GOTERM_BP_ALL	GO:0051338	regulation of transferase activity	3	15	0.0257371	Cdk5,Cdkn1a,Cdkn1b	19	199	14219	11.2819	0.999997	0.263658	31.2527
GOTERM_BP_ALL	GO:0044237	cellular metabolic process	13	65	0.0259691	Tfdp1,E2f4,Rbbp7,Ccne1,Prkcm,Skp2,Rbl2,Rbl1,Ccnd1,Cdk2,Cdk5,Cdc7,Prkd2	19	5857	14219	1.66105	0.999998	0.26042	31.4876
GOTERM_BP_ALL	GO:0042981	regulation of apoptosis	4	20	0.0308948	Skp2,Cdk5,Cdkn1a,Cdkn1b	19	553	14219	5.41315	1	0.296454	36.3022
GOTERM_BP_ALL	GO:0043067	regulation of programmed cell death	4	20	0.031908	Skp2,Cdk5,Cdkn1a,Cdkn1b	19	560	14219	5.34549	1	0.299015	37.2526
GOTERM_BP_ALL	GO:0010941	regulation of cell death	4	20	0.0323477	Skp2,Cdk5,Cdkn1a,Cdkn1b	19	563	14219	5.317	1	0.297011	37.6609
GOTERM_BP_ALL	GO:0000122	negative regulation of transcription from RNA polymerase II promoter	3	15	0.0338882	Rbbp7,Rbl1,Cdkn1c	19	231	14219	9.71907	1	0.303459	39.0722
GOTERM_BP_ALL	GO:0048518	positive regulation of biological process	6	30	0.0338961	Tfdp1,Skp2,Cdk2,Cdk5,Cdkn1a,Cdkn1b	19	1493	14219	3.00751	1	0.29825	39.0793
GOTERM_BP_ALL	GO:0019538	protein metabolic process	8	40	0.0339576	Ccne1,Skp2,Prkcm,Ccnd1,Cdk2,Cdk5,Cdc7,Prkd2	19	2615	14219	2.28946	1	0.293612	39.1351
GOTERM_BP_ALL	GO:0016568	chromatin modification	3	15	0.0352433	Rbbp7,Rbl2,Rbl1	19	236	14219	9.51316	1	0.297963	40.2889
GOTERM_BP_ALL	GO:0043066	negative regulation of apoptosis	3	15	0.0360665	Skp2,Cdkn1a,Cdkn1b	19	239	14219	9.39375	1	0.298886	41.017
GOTERM_BP_ALL	GO:0043069	negative regulation of programmed cell death	3	15	0.0374552	Skp2,Cdkn1a,Cdkn1b	19	244	14219	9.20125	1	0.303666	42.2266
GOTERM_BP_ALL	GO:0060548	negative regulation of cell death	3	15	0.0377355	Skp2,Cdkn1a,Cdkn1b	19	245	14219	9.16369	1	0.300791	42.4679
GOTERM_BP_ALL	GO:0080090	regulation of primary metabolic process	8	40	0.0377911	Tfdp1,E2f4,Rbbp7,Rbl2,Rbl1,Cdkn1c,Cdk2,Cdk5	19	2672	14219	2.24062	1	0.296514	42.5156
GOTERM_BP_ALL	GO:0043068	positive regulation of programmed cell death	3	15	0.0391491	Skp2,Cdk5,Cdkn1a	19	250	14219	8.98042	1	0.300907	43.6707
GOTERM_BP_ALL	GO:0010942	positive regulation of cell death	3	15	0.0397202	Skp2,Cdk5,Cdkn1a	19	252	14219	8.90915	1	0.300097	44.15
GOTERM_BP_ALL	GO:0006357	regulation of transcription from RNA polymerase II promoter	4	20	0.0406499	E2f4,Rbbp7,Rbl1,Cdkn1c	19	616	14219	4.85954	1	0.301578	44.9221
GOTERM_BP_ALL	GO:0044238	primary metabolic process	13	65	0.0422302	Tfdp1,E2f4,Rbbp7,Ccne1,Prkcm,Skp2,Rbl2,Rbl1,Ccnd1,Cdk2,Cdk5,Cdc7,Prkd2	19	6211	14219	1.56638	1	0.307022	46.2118
GOTERM_BP_ALL	GO:0045449	regulation of transcription	7	35	0.0502649	Tfdp1,E2f4,Rbbp7,Rbl2,Rbl1,Cdkn1c,Cdk2	19	2227	14219	2.3523	1	0.350098	52.3453
GOTERM_BP_ALL	GO:0045892	negative regulation of transcription, DNA-dependent	3	15	0.0569644	Rbbp7,Rbl1,Cdkn1c	19	308	14219	7.2893	1	0.382402	56.9552
GOTERM_BP_ALL	GO:0051253	negative regulation of RNA metabolic process	3	15	0.0576225	Rbbp7,Rbl1,Cdkn1c	19	310	14219	7.24228	1	0.381006	57.3849
GOTERM_BP_ALL	GO:0006325	chromatin organization	3	15	0.0592797	Rbbp7,Rbl2,Rbl1	19	315	14219	7.12732	1	0.384868	58.4493
GOTERM_BP_ALL	GO:0006469	negative regulation of protein kinase activity	2	10	0.0626667	Cdkn1a,Cdkn1b	19	51	14219	29.3478	1	0.397357	60.5484
GOTERM_BP_ALL	GO:0033673	negative regulation of kinase activity	2	10	0.0626667	Cdkn1a,Cdkn1b	19	51	14219	29.3478	1	0.397357	60.5484
GOTERM_BP_ALL	GO:0019219	regulation of nucleobase, nucleoside, nucleotide and nucleic acid metabolic process	7	35	0.0632594	Tfdp1,E2f4,Rbbp7,Rbl2,Rbl1,Cdkn1c,Cdk2	19	2353	14219	2.22634	1	0.395522	60.9054
GOTERM_BP_ALL	GO:0051348	negative regulation of transferase activity	2	10	0.065047	Cdkn1a,Cdkn1b	19	53	14219	28.2403	1	0.399585	61.964
GOTERM_BP_ALL	GO:0051171	regulation of nitrogen compound metabolic process	7	35	0.0653875	Tfdp1,E2f4,Rbbp7,Rbl2,Rbl1,Cdkn1c,Cdk2	19	2372	14219	2.20851	1	0.39657	62.1626
GOTERM_BP_ALL	GO:0010556	regulation of macromolecule biosynthetic process	7	35	0.0664113	Tfdp1,E2f4,Rbbp7,Rbl2,Rbl1,Cdkn1c,Cdk2	19	2381	14219	2.20016	1	0.396887	62.7539
GOTERM_BP_ALL	GO:0031326	regulation of cellular biosynthetic process	7	35	0.0767037	Tfdp1,E2f4,Rbbp7,Rbl2,Rbl1,Cdkn1c,Cdk2	19	2467	14219	2.12346	1	0.43931	68.2396
GOTERM_BP_ALL	GO:0009889	regulation of biosynthetic process	7	35	0.0778345	Tfdp1,E2f4,Rbbp7,Rbl2,Rbl1,Cdkn1c,Cdk2	19	2476	14219	2.11574	1	0.439518	68.794
GOTERM_BP_ALL	GO:0016481	negative regulation of transcription	3	15	0.0793046	Rbbp7,Rbl1,Cdkn1c	19	372	14219	6.03523	1	0.441177	69.5014
GOTERM_BP_ALL	GO:0016043	cellular component organization	6	30	0.0802619	E2f4,Rbbp7,Rbl2,Rbl1,Cdk2,Cdk5	19	1891	14219	2.37452	1	0.440634	69.954
GOTERM_BP_ALL	GO:0045934	negative regulation of nucleobase, nucleoside, nucleotide and nucleic acid metabolic process	3	15	0.0886881	Rbbp7,Rbl1,Cdkn1c	19	397	14219	5.65518	1	0.470542	73.6767
GOTERM_BP_ALL	GO:0051172	negative regulation of nitrogen compound metabolic process	3	15	0.0902204	Rbbp7,Rbl1,Cdkn1c	19	401	14219	5.59877	1	0.471946	74.3057
GOTERM_BP_ALL	GO:0051276	chromosome organization	3	15	0.0913751	Rbbp7,Rbl2,Rbl1	19	404	14219	5.55719	1	0.471857	74.7704
GOTERM_BP_ALL	GO:0010558	negative regulation of macromolecule biosynthetic process	3	15	0.0968231	Rbbp7,Rbl1,Cdkn1c	19	418	14219	5.37107	1	0.487988	76.8595

## Sheet: AB
Category	Term	BP	Count	%	PValue	Genes	List Total	Pop Hits	Pop Total	Fold Enrichment	Bonferroni	Benjamini	FDR
GOTERM_BP_ALL	GO:0007049	cell cycle	13	50	1.10925e-10	Ccrk,Pard6b,Clasp1,Ccne1,Tubg1,Rbl2,Cdkn1c,Cdk2,Cdc25b,Cdk5,Cdc7,Cdkn1a,Cdkn1b	26	611	14219	11.6358	6.18961e-08	6.18961e-08	1.622e-07
GOTERM_BP_ALL	GO:0051301	cell division	8	30.7692	3.8718e-07	Ccrk,Ccne1,Pard6b,Clasp1,Cdc25b,Cdk2,Cdk5,Cdc7	26	281	14219	15.5697	0.000216023	0.000108017	0.000566153
GOTERM_BP_ALL	GO:0051726	regulation of cell cycle	6	23.0769	3.06303e-05	Ccne1,Tubg1,Cdk5,Ywhah,Cdkn1a,Cdkn1b	26	214	14219	15.3332	0.0169467	0.00568112	0.0447798
GOTERM_BP_ALL	GO:0022402	cell cycle process	7	26.9231	4.86516e-05	Tubg1,Clasp1,Cdkn1c,Cdc25b,Cdk2,Cdkn1a,Cdkn1b	26	393	14219	9.74095	0.0267831	0.00676408	0.0711173
GOTERM_BP_ALL	GO:0006996	organelle organization	10	38.4615	5.37155e-05	Snap91,Tubg1,Rbl2,Clasp1,Stxbp1,Cdc25b,Cdk2,Fig4,Ywhah,Tuba1b	26	1078	14219	5.07314	0.0295293	0.00597688	0.0785169
GOTERM_BP_ALL	GO:0016043	cellular component organization	12	46.1538	0.000165686	Snap91,Pard6b,Tubg1,Rbl2,Clasp1,Stxbp1,Cdc25b,Cdk2,Fig4,Cdk5,Ywhah,Tuba1b	26	1891	14219	3.47045	0.0883148	0.015292	0.242002
GOTERM_BP_ALL	GO:0009987	cellular process	25	96.1538	0.000308529	Pard6b,Grlf1,Clasp1,Eef2,Mcm4,Ccne1,Rbl2,Stxbp1,Cdkn1c,Cdk2,Cdk5,Cdc7,Cdkn1a,Cdkn1b,Ccrk,Snap91,Slc17a7,Tubg1,Cdc25b,Fig4,Cyfip2,Rps15,Dnahc3,Ywhah,Tuba1b	26	9252	14219	1.47775	0.158177	0.0242979	0.4502
GOTERM_BP_ALL	GO:0006461	protein complex assembly	5	19.2308	0.000614804	Snap91,Pard6b,Tubg1,Cdk5,Tuba1b	26	227	14219	12.0459	0.29048	0.0419887	0.895243
GOTERM_BP_ALL	GO:0070271	protein complex biogenesis	5	19.2308	0.000614804	Snap91,Pard6b,Tubg1,Cdk5,Tuba1b	26	227	14219	12.0459	0.29048	0.0419887	0.895243
GOTERM_BP_ALL	GO:0043623	cellular protein complex assembly	4	15.3846	0.00086782	Snap91,Tubg1,Cdk5,Tuba1b	26	108	14219	20.255	0.383966	0.0524051	1.2615
GOTERM_BP_ALL	GO:0042325	regulation of phosphorylation	5	19.2308	0.00152874	Cdkn1c,Cdc25b,Cdk5,Cdkn1a,Cdkn1b	26	290	14219	9.42905	0.574158	0.0818263	2.21227
GOTERM_BP_ALL	GO:0019220	regulation of phosphate metabolic process	5	19.2308	0.00175258	Cdkn1c,Cdc25b,Cdk5,Cdkn1a,Cdkn1b	26	301	14219	9.08446	0.624237	0.0851376	2.53235
GOTERM_BP_ALL	GO:0051174	regulation of phosphorus metabolic process	5	19.2308	0.00175258	Cdkn1c,Cdc25b,Cdk5,Cdkn1a,Cdkn1b	26	301	14219	9.08446	0.624237	0.0851376	2.53235
GOTERM_BP_ALL	GO:0033043	regulation of organelle organization	4	15.3846	0.0024057	Tubg1,Clasp1,Ywhah,Cdkn1b	26	154	14219	14.2048	0.739198	0.105955	3.46067
GOTERM_BP_ALL	GO:0051128	regulation of cellular component organization	5	19.2308	0.00245083	Tubg1,Grlf1,Clasp1,Ywhah,Cdkn1b	26	330	14219	8.28613	0.7457	0.0999691	3.52451
GOTERM_BP_ALL	GO:0045786	negative regulation of cell cycle	3	11.5385	0.00256418	Cdk5,Cdkn1a,Cdkn1b	26	43	14219	38.1547	0.761325	0.0972704	3.68469
GOTERM_BP_ALL	GO:0065003	macromolecular complex assembly	5	19.2308	0.00267298	Snap91,Pard6b,Tubg1,Cdk5,Tuba1b	26	338	14219	8.09001	0.775419	0.0947716	3.8382
GOTERM_BP_ALL	GO:0043933	macromolecular complex subunit organization	5	19.2308	0.00359488	Snap91,Pard6b,Tubg1,Cdk5,Tuba1b	26	367	14219	7.45074	0.865952	0.11803	5.12983
GOTERM_BP_ALL	GO:0045859	regulation of protein kinase activity	4	15.3846	0.00409839	Cdc25b,Cdk5,Cdkn1a,Cdkn1b	26	186	14219	11.761	0.898895	0.126109	5.82843
GOTERM_BP_ALL	GO:0007050	cell cycle arrest	3	11.5385	0.00446436	Cdkn1c,Cdkn1a,Cdkn1b	26	57	14219	28.7834	0.917643	0.129515	6.33319
GOTERM_BP_ALL	GO:0043549	regulation of kinase activity	4	15.3846	0.00447905	Cdc25b,Cdk5,Cdkn1a,Cdkn1b	26	192	14219	11.3934	0.918318	0.123517	6.35341
GOTERM_BP_ALL	GO:0051338	regulation of transferase activity	4	15.3846	0.00494958	Cdc25b,Cdk5,Cdkn1a,Cdkn1b	26	199	14219	10.9927	0.937258	0.129281	6.99855
GOTERM_BP_ALL	GO:0034622	cellular macromolecular complex assembly	4	15.3846	0.00629367	Snap91,Tubg1,Cdk5,Tuba1b	26	217	14219	10.0808	0.970488	0.154443	8.81867
GOTERM_BP_ALL	GO:0000278	mitotic cell cycle	4	15.3846	0.00868608	Tubg1,Clasp1,Cdc25b,Cdk2	26	244	14219	8.96532	0.992311	0.198502	11.9766
GOTERM_BP_ALL	GO:0034621	cellular macromolecular complex subunit organization	4	15.3846	0.00878362	Snap91,Tubg1,Cdk5,Tuba1b	26	245	14219	8.92873	0.992722	0.192684	12.1031
GOTERM_BP_ALL	GO:0048699	generation of neurons	5	19.2308	0.0104092	Stxbp1,Cdkn1c,Fig4,Cdk5,Ywhah	26	497	14219	5.50186	0.997088	0.21595	14.1876
GOTERM_BP_ALL	GO:0022607	cellular component assembly	5	19.2308	0.0119872	Snap91,Pard6b,Tubg1,Cdk5,Tuba1b	26	518	14219	5.27881	0.998805	0.235988	16.1669
GOTERM_BP_ALL	GO:0000279	M phase	4	15.3846	0.0129783	Tubg1,Clasp1,Cdc25b,Cdk2	26	283	14219	7.72982	0.999317	0.244486	17.3882
GOTERM_BP_ALL	GO:0021700	developmental maturation	3	11.5385	0.013475	Stxbp1,Cdkn1c,Cdc25b	26	101	14219	16.2441	0.999484	0.244502	17.9941
GOTERM_BP_ALL	GO:0022008	neurogenesis	5	19.2308	0.0135426	Stxbp1,Cdkn1c,Fig4,Cdk5,Ywhah	26	537	14219	5.09204	0.999504	0.237938	18.0761
GOTERM_BP_ALL	GO:0048666	neuron development	4	15.3846	0.0141138	Stxbp1,Cdkn1c,Fig4,Cdk5	26	292	14219	7.49157	0.999641	0.23929	18.7671
GOTERM_BP_ALL	GO:0007399	nervous system development	6	23.0769	0.0150197	Grlf1,Stxbp1,Cdkn1c,Fig4,Cdk5,Ywhah	26	854	14219	3.84228	0.999785	0.245338	19.8517
GOTERM_BP_ALL	GO:0048523	negative regulation of cellular process	7	26.9231	0.0151671	Clasp1,Stxbp1,Cdkn1c,Cdk5,Ywhah,Cdkn1a,Cdkn1b	26	1192	14219	3.21157	0.999802	0.240503	20.0269
GOTERM_BP_ALL	GO:0045736	negative regulation of cyclin-dependent protein kinase activity	2	7.69231	0.0157175	Cdkn1a,Cdkn1b	26	9	14219	121.53	0.999855	0.241377	20.6779
GOTERM_BP_ALL	GO:0006793	phosphorus metabolic process	6	23.0769	0.0158784	Ccrk,Ccne1,Cdc25b,Cdk2,Cdk5,Cdc7	26	866	14219	3.78904	0.999868	0.237112	20.8674
GOTERM_BP_ALL	GO:0006796	phosphate metabolic process	6	23.0769	0.0158784	Ccrk,Ccne1,Cdc25b,Cdk2,Cdk5,Cdc7	26	866	14219	3.78904	0.999868	0.237112	20.8674
GOTERM_BP_ALL	GO:0006270	DNA replication initiation	2	7.69231	0.0174491	Mcm4,Ccne1	26	10	14219	109.377	0.999946	0.250912	22.6943
GOTERM_BP_ALL	GO:0022403	cell cycle phase	4	15.3846	0.0192133	Tubg1,Clasp1,Cdc25b,Cdk2	26	328	14219	6.66932	0.99998	0.266036	24.6993
GOTERM_BP_ALL	GO:0048468	cell development	5	19.2308	0.0208205	Stxbp1,Cdkn1c,Cdc25b,Fig4,Cdk5	26	611	14219	4.47532	0.999992	0.278285	26.4836
GOTERM_BP_ALL	GO:0044085	cellular component biogenesis	5	19.2308	0.0216137	Snap91,Pard6b,Tubg1,Cdk5,Tuba1b	26	618	14219	4.42463	0.999995	0.28074	27.3496
GOTERM_BP_ALL	GO:0019222	regulation of metabolic process	11	42.3077	0.021682	Mcm4,Grlf1,Rbl2,Stxbp1,Cdkn1c,Cdc25b,Cdk2,Cdk5,Ywhah,Cdkn1a,Cdkn1b	26	2942	14219	2.04478	0.999995	0.275218	27.4237
GOTERM_BP_ALL	GO:0006468	protein amino acid phosphorylation	5	19.2308	0.0242285	Ccrk,Ccne1,Cdk2,Cdk5,Cdc7	26	640	14219	4.27254	0.999999	0.295961	30.1377
GOTERM_BP_ALL	GO:0048519	negative regulation of biological process	7	26.9231	0.0245244	Clasp1,Stxbp1,Cdkn1c,Cdk5,Ywhah,Cdkn1a,Cdkn1b	26	1326	14219	2.88702	0.999999	0.292757	30.4469
GOTERM_BP_ALL	GO:0000079	regulation of cyclin-dependent protein kinase activity	2	7.69231	0.0277779	Cdkn1a,Cdkn1b	26	16	14219	68.3606	1	0.31846	33.763
GOTERM_BP_ALL	GO:0030182	neuron differentiation	4	15.3846	0.031927	Stxbp1,Cdkn1c,Fig4,Cdk5	26	399	14219	5.48255	1	0.350201	37.7784
GOTERM_BP_ALL	GO:0043687	post-translational protein modification	6	23.0769	0.0340589	Ccrk,Ccne1,Cdc25b,Cdk2,Cdk5,Cdc7	26	1055	14219	3.11024	1	0.362165	39.7523
GOTERM_BP_ALL	GO:0016310	phosphorylation	5	19.2308	0.0350306	Ccrk,Ccne1,Cdk2,Cdk5,Cdc7	26	718	14219	3.80839	1	0.363785	40.6324
GOTERM_BP_ALL	GO:0007268	synaptic transmission	3	11.5385	0.0387207	Slc17a7,Stxbp1,Cdk5	26	178	14219	9.21716	1	0.387177	43.867
GOTERM_BP_ALL	GO:0031323	regulation of cellular metabolic process	10	38.4615	0.0414634	Mcm4,Grlf1,Rbl2,Cdkn1c,Cdc25b,Cdk2,Cdk5,Ywhah,Cdkn1a,Cdkn1b	26	2786	14219	1.96297	1	0.401719	46.164
GOTERM_BP_ALL	GO:0000280	nuclear division	3	11.5385	0.0435743	Clasp1,Cdc25b,Cdk2	26	190	14219	8.63502	1	0.41077	47.8718
GOTERM_BP_ALL	GO:0007067	mitosis	3	11.5385	0.0435743	Clasp1,Cdc25b,Cdk2	26	190	14219	8.63502	1	0.41077	47.8718
GOTERM_BP_ALL	GO:0000087	M phase of mitotic cell cycle	3	11.5385	0.0452408	Clasp1,Cdc25b,Cdk2	26	194	14219	8.45698	1	0.416198	49.1844
GOTERM_BP_ALL	GO:0050790	regulation of catalytic activity	4	15.3846	0.0461566	Cdc25b,Cdk5,Cdkn1a,Cdkn1b	26	462	14219	4.73493	1	0.416165	49.8924
GOTERM_BP_ALL	GO:0048285	organelle fission	3	11.5385	0.0465063	Clasp1,Cdc25b,Cdk2	26	197	14219	8.32819	1	0.412258	50.1604
GOTERM_BP_ALL	GO:0031110	regulation of microtubule polymerization or depolymerization	2	7.69231	0.0481236	Clasp1,Cdkn1b	26	28	14219	39.0632	1	0.41703	51.3824
GOTERM_BP_ALL	GO:0007017	microtubule-based process	3	11.5385	0.0525831	Tubg1,Dnahc3,Tuba1b	26	211	14219	7.77561	1	0.439897	54.6088
GOTERM_BP_ALL	GO:0016050	vesicle organization	2	7.69231	0.0531458	Snap91,Stxbp1	26	31	14219	35.2829	1	0.437268	55.0014
GOTERM_BP_ALL	GO:0006261	DNA-dependent DNA replication	2	7.69231	0.0581426	Mcm4,Ccne1	26	34	14219	32.1697	1	0.461507	58.3517
GOTERM_BP_ALL	GO:0019226	transmission of nerve impulse	3	11.5385	0.0593937	Slc17a7,Stxbp1,Cdk5	26	226	14219	7.25953	1	0.462707	59.1533
GOTERM_BP_ALL	GO:0051783	regulation of nuclear division	2	7.69231	0.0614597	Tubg1,Ywhah	26	36	14219	30.3825	1	0.468488	60.4458
GOTERM_BP_ALL	GO:0007088	regulation of mitosis	2	7.69231	0.0614597	Tubg1,Ywhah	26	36	14219	30.3825	1	0.468488	60.4458
GOTERM_BP_ALL	GO:0070507	regulation of microtubule cytoskeleton organization	2	7.69231	0.0614597	Clasp1,Cdkn1b	26	36	14219	30.3825	1	0.468488	60.4458
GOTERM_BP_ALL	GO:0044267	cellular protein metabolic process	8	30.7692	0.0630662	Ccrk,Ccne1,Eef2,Cdc25b,Cdk2,Cdk5,Rps15,Cdc7	26	2088	14219	2.09534	1	0.4715	61.4243
GOTERM_BP_ALL	GO:0006464	protein modification process	6	23.0769	0.0648379	Ccrk,Ccne1,Cdc25b,Cdk2,Cdk5,Cdc7	26	1260	14219	2.60421	1	0.475299	62.4774
GOTERM_BP_ALL	GO:0043066	negative regulation of apoptosis	3	11.5385	0.0655324	Ywhah,Cdkn1a,Cdkn1b	26	239	14219	6.86466	1	0.473246	62.8828
GOTERM_BP_ALL	GO:0043069	negative regulation of programmed cell death	3	11.5385	0.0679492	Ywhah,Cdkn1a,Cdkn1b	26	244	14219	6.72399	1	0.480258	64.262
GOTERM_BP_ALL	GO:0051258	protein polymerization	2	7.69231	0.0680603	Tubg1,Tuba1b	26	40	14219	27.3442	1	0.475224	64.3242
GOTERM_BP_ALL	GO:0060548	negative regulation of cell death	3	11.5385	0.0684362	Ywhah,Cdkn1a,Cdkn1b	26	245	14219	6.69655	1	0.47166	64.5341
GOTERM_BP_ALL	GO:0065009	regulation of molecular function	4	15.3846	0.0686761	Cdc25b,Cdk5,Cdkn1a,Cdkn1b	26	544	14219	4.02121	1	0.467498	64.6674
GOTERM_BP_ALL	GO:0042981	regulation of apoptosis	4	15.3846	0.0714105	Cdk5,Ywhah,Cdkn1a,Cdkn1b	26	553	14219	3.95577	1	0.47584	66.1543
GOTERM_BP_ALL	GO:0043067	regulation of programmed cell death	4	15.3846	0.0735718	Cdk5,Ywhah,Cdkn1a,Cdkn1b	26	560	14219	3.90632	1	0.48109	67.2882
GOTERM_BP_ALL	GO:0010941	regulation of cell death	4	15.3846	0.0745073	Cdk5,Ywhah,Cdkn1a,Cdkn1b	26	563	14219	3.8855	1	0.480364	67.7679
GOTERM_BP_ALL	GO:0043412	biopolymer modification	6	23.0769	0.0761655	Ccrk,Ccne1,Cdc25b,Cdk2,Cdk5,Cdc7	26	1320	14219	2.48584	1	0.483041	68.6021
GOTERM_BP_ALL	GO:0032886	regulation of microtubule-based process	2	7.69231	0.0762483	Clasp1,Cdkn1b	26	45	14219	24.306	1	0.478385	68.6433
GOTERM_BP_ALL	GO:0048167	regulation of synaptic plasticity	2	7.69231	0.081128	Stxbp1,Cdk5	26	48	14219	22.7869	1	0.495519	70.9801
GOTERM_BP_ALL	GO:0033673	negative regulation of kinase activity	2	7.69231	0.0859829	Cdkn1a,Cdkn1b	26	51	14219	21.4465	1	0.511629	73.1432
GOTERM_BP_ALL	GO:0006469	negative regulation of protein kinase activity	2	7.69231	0.0859829	Cdkn1a,Cdkn1b	26	51	14219	21.4465	1	0.511629	73.1432
GOTERM_BP_ALL	GO:0051348	negative regulation of transferase activity	2	7.69231	0.0892058	Cdkn1a,Cdkn1b	26	53	14219	20.6372	1	0.520181	74.4952
GOTERM_BP_ALL	GO:0007267	cell-cell signaling	3	11.5385	0.0915037	Slc17a7,Stxbp1,Cdk5	26	290	14219	5.65743	1	0.52466	75.4201
GOTERM_BP_ALL	GO:0015672	monovalent inorganic cation transport	3	11.5385	0.0985514	Slc17a7,Cdk2,Cdkn1b	26	303	14219	5.4147	1	0.547544	78.0657
