# Supplementary material for: Proteomic Landscape of Tissue-Specific Cyclin E Functions in Vivo
Source: PLoS Genet. 2016 Nov 9;12(11):e1006429. doi: 10.1371/journal.pgen.1006429 (PMC5102403; doi:10.1371/journal.pgen.1006429)
Supplement: S4 Table — Each row corresponds to a different protein. Shown are: (A) Accession number; (B) Protein name; (C) Ratio of the relative abundance of a given protein between cyclin E1Ntag/Ntag purification products (KI) versus mock purification (WT); (D) Ratio of the relative abundance of a given protein between Cdk2-/-/cyclin E1Ntag/Ntag purification products (Cdk2KO) versus cyclin E1Ntag/Ntag purification products (KI); (E) For each protein, Cdk2KO:KI ratio was normalized against the abundance of cyclin E1 in Cdk2KO and KI purification products. (XLSX) [file pgen.1006429.s010.xlsx]

## Sheet: iTRAQ_Spleen
Table S4. iTRAQ Quantitative Comparison of Spleen Samples
Accession Number	Protein Name	KI:WT	Cdk2KO:KI	Cdk2KO:KI (Normalized )
gi|33859602	retinoblastoma-like protein 1	5.90112	0.644502	0.437117
gi|28395025	SKB1 homolog	1.63767	1.24681	0.839403
gi|31560553	retinoblastoma-like 2	10.1677	1.30248	0.886519
gi|47059484	retinoblastoma binding protein 4	6.20195	2.91209	1.98231
gi|19263322	WD repeat domain 77	2.1515	0.969974	0.615461
gi|22507329	E2F transcription factor 4	13.2503	1.12822	0.767717
gi|6678305	transcription factor Dp 1	11.475	0.993194	0.67891
gi|30520037	transcription factor Dp-2	6.616	0.937137	0.594625
gi|30424802	type I interferon receptor beta chain-associated	19.8472	3.16771	2.16494
gi|82936812; gi|82935391; gi|30424607	PREDICTED: similar to CG15929-PA ; PREDICTED: similar to CG15929-PA ; hypothetical protein LOC217708	14.3443	3.02348	2.06268
gi|27370036	hypothetical protein LOC231506	27.9713	3.31835	2.30559
gi|6753020	autoimmune regulator (autoimmune polyendocrinopathy candidiasis ectodermal dystrophy)	2.23407	1.26463	0.802425
gi|83029138; gi|82902093	PREDICTED: similar to Ig kappa chain V-IV region B17 precursor ; PREDICTED: similar to Ig kappa chain V-IV region B17 precursor	1.3547	0.581591	0.42332
gi|46309571	phospholipase C-like 2	1.717	0.937637	0.682474
gi|82948616; gi|82948611	PREDICTED: similar to Ig gamma-2B chain C region; membrane-bound form ; PREDICTED: similar to Ig gamma-2B chain C region; membrane-bound form	1.5098	0.707266	0.514794
gi|83029138; gi|83029132; gi|83029124; gi|83029118; gi|83029110; gi|82902095; gi|82902093; gi|82902089; gi|82902083; gi|82902057; gi|82902049; gi|51786191; gi|38093913	PREDICTED: similar to Ig kappa chain V-IV region B17 precursor ; PREDICTED: similar to Ig kappa chain V-V region MPC11 precursor ; PREDICTED: similar to Ig kappa chain V-V region MPC11 precursor ; PREDICTED: hypothetical protein LOC434041 ; PREDICTED:	1.72637	0.850682	0.539768
gi|6753380	cyclin-dependent kinase 4	10.7583	5.9576	4.03642
gi|82882206; gi|6753380	PREDICTED: similar to Cell division protein kinase 4 (Cyclin-dependent kinase 4) (PSK-J3) (CRK3) ; cyclin-dependent kinase 4	10.7583	5.9576	4.03642
gi|6671698	cyclin E1	17.6596	1.47495	1
gi|71043961	trypsinogen 7	1.17204	1.31254	0.889098
gi|7949135; gi|70909363	S-phase kinase-associated protein 2 isoform a ; S-phase kinase-associated protein 2 isoform b	2.8546	1.14531	0.781981
gi|82801651; gi|31981690	PREDICTED: similar to heat shock protein 8 ; heat shock protein 8	6.79189	1.77164	1.20364
gi|82884818	PREDICTED: similar to formin-like 2 isoform A isoform 7	20.3925	1.23262	0.78211
gi|6678083; gi|6678079	serine (or cysteine) proteinase inhibitor; clade A; member 1c ; serine (or cysteine) proteinase inhibitor; clade A; member 1a	1.63645	1.14301	0.725252
gi|46275812	keratin complex 1; acidic; gene 10	0.828017	1.09604	0.748408
gi|34556205	cyclin-dependent kinase 2 isoform 1	12.6215	0.340773	0.231372
gi|7949020; gi|34556205	cyclin-dependent kinase 2 isoform 2 ; cyclin-dependent kinase 2 isoform 1	12.6215	0.340773	0.231372
gi|83649739	WD repeat domain 26	2.1202	1.37926	1.00392
gi|82933302; gi|82933107	PREDICTED: similar to myopalladin ; PREDICTED: myopalladin	2.6115	1.19655	0.759229
gi|6755893; gi|51010909	trypsin 4 ; Tesp4 protein	1.10771	1.25653	0.914584
gi|46275808	keratin complex 2; basic; gene 17	0.9667	1.45443	0.922856
gi|46369483	olfactory receptor 741	1.51273	1.14629	0.727334
gi|6678643	keratin complex 2; basic; gene 1	1.14179	1.02383	0.699149
gi|58037443	RIKEN cDNA 2310003C23	1.3988	1.21627	0.820142
gi|19527344	serine/threonine kinase 38	2.19804	1.88036	1.36865
gi|14192922	actin; alpha; cardiac	1.86861	1.13333	0.770364
gi|8393684	keratin; hair; acidic; 5	6.29052	11.2582	7.57965
gi|8394460	tropomodulin 3	2.98254	1.14981	0.796808
gi|6755901; gi|6678469; gi|34740335	tubulin; alpha 1 ; tubulin; alpha 6 ; tubulin; alpha 2	3.5806	1.46605	1.06708
gi|6752954; gi|6671509	actin; gamma; cytoplasmic 1 ; actin; beta; cytoplasmic	2.20588	1.08553	0.739465
gi|82913994; gi|82907345	PREDICTED: similar to dynein; axonemal; heavy chain 5 ; PREDICTED: hypothetical protein LOC77505	2.0961	1.04854	0.66531
gi|21313004	hypothetical protein LOC75660	2.8401	1.38839	1.01056
gi|7106335	keratin complex 1; acidic; gene 17	1.48545	1.13898	0.722695
gi|82917688; gi|82917534	PREDICTED: similar to CG1218-PA ; PREDICTED: hypothetical protein LOC72612	6.717	2.51922	1.83365
gi|82879709; gi|82879301	PREDICTED: similar to L-lactate dehydrogenase A chain (LDH-A) (LDH muscle subunit) (LDH-M) ; PREDICTED: hypothetical protein LOC76443	15.2429	1.35093	0.983292
gi|82973377	PREDICTED: synaptojanin 1	1.98422	1.66075	1.12578
gi|82975242; gi|82973377	PREDICTED: similar to Synaptojanin-1 (Synaptic inositol-1;4;5-trisphosphate 5-phosphatase 1) ; PREDICTED: synaptojanin 1	1.98422	1.66075	1.12578
gi|31542372	cyclin-dependent kinase inhibitor 1B (P27)	13.0804	1.3135	0.895303
gi|11875203	tropomyosin 2; beta	3.68367	1.16631	0.848917
gi|74315975	proteasome 26S non-ATPase subunit 1	1.78372	1.52565	1.02796
gi|40254525	tropomyosin 3; gamma	2.557	1.39132	0.882811
gi|31980832	keratin complex 2; basic gene 18	1.59463	6.58977	4.18129
gi|27754103	proteasome 26S ATPase subunit 6	2.63318	1.56548	1.06637
gi|33620739	myosin; light polypeptide 6; alkali; smooth muscle and non-muscle	1.8606	1.20627	0.823887
gi|16716569	protease; serine; 1	0.991321	1.16899	0.794639
gi|71037403	myosin light chain; regulatory B-like	1.85921	1.34503	0.913469
gi|30425250	hypothetical protein LOC238880	3.66078	1.166	0.793418
gi|6680175	hemoglobin alpha 1 chain	3.76155	1.1077	0.755651
gi|82934338; gi|6680175	PREDICTED: similar to Hemoglobin alpha-1/2 subunit (Hemoglobin alpha-1/2 chain) (Alpha-1/2-globin) isoform 4 ; hemoglobin alpha 1 chain	3.76155	1.1077	0.755651
gi|7106439	tubulin; beta 5	4.0556	1.47853	1.07617
gi|13386238	keratin complex 1; acidic; gene 4	17.6482	7.4187	5.39982
gi|6679685	enhancer of rudimentary homolog	0.617275	0.813775	0.592319
gi|6754724	proteasome (prosome; macropain) 26S subunit; non-ATPase; 7	2.35013	1.31628	0.906499
gi|6679501	protease (prosome; macropain) 26S subunit; ATPase 1	1.62082	1.27537	0.857628
gi|82999315; gi|6679501	PREDICTED: similar to peptidase (prosome; macropain) 26S subunit; ATPase 1 ; protease (prosome; macropain) 26S subunit; ATPase 1	1.62082	1.27537	0.857628
gi|68533246	thyroid hormone receptor associated protein 3	8.20028	2.17743	1.58487
gi|46049022	proteasome; 26S; non-ATPase regulatory subunit 6	2.14712	1.24207	0.844261
gi|21357425	keratin complex 2; basic; gene 20	12.3266	12.4396	8.61284
gi|22094119	myosin XVIIIa	3.02443	1.37445	0.937705
gi|33186921	plasticity related gene 1	1.8918	2.12607	1.34902
gi|7110701	proteasome 26S ATPase subunit 4	2.19413	1.446	0.982827
gi|82936608; gi|82935308	PREDICTED: similar to type I hair keratin KA28 ; PREDICTED: keratin complex 1; acidic; gene 3	2.21521	13.293	8.43455
gi|33859604	proteasome (prosome; macropain) 26S subunit; ATPase 2	1.90146	1.49622	1.01377
gi|47059013	type II keratin Kb36	1.85448	0.861055	0.626732
gi|6680606	keratin complex 1; acidic; gene 19	1.88213	0.917784	0.668023
gi|70906449; gi|70906447; gi|24496776	BCL2-associated transcription factor 1 isoform 3 ; BCL2-associated transcription factor 1 isoform 1 ; BCL2-associated transcription factor 1 isoform 2	2.22645	1.69777	1.14757
gi|70906451; gi|70906449; gi|70906447; gi|24496776	BCL2-associated transcription factor 1 isoform 4 ; BCL2-associated transcription factor 1 isoform 3 ; BCL2-associated transcription factor 1 isoform 1 ; BCL2-associated transcription factor 1 isoform 2	2.22645	1.69777	1.14757
gi|47086911	keratin Kb40	0.981438	1.01434	0.686751
gi|83022594; gi|83022553; gi|47086911	PREDICTED: similar to keratin Kb40 ; PREDICTED: similar to keratin Kb40 ; keratin Kb40	0.981438	1.01434	0.686751
gi|31542366	cell division cycle 2 homolog A	19.7754	9.38695	6.37387
gi|15431279	dedicator of cyto-kinesis 2	5.5733	1.69988	1.23729
gi|51092293	keratin complex 2; basic; gene 39	3.43483	0.936833	0.654503
gi|7110703	protease (prosome; macropain) 26S subunit; ATPase 5	2.06103	1.5432	1.05201
gi|11528490	flightless I homolog	3.8889	0.999371	0.670058
gi|19705424	proteasome 26S non-ATPase subunit 3	2.70148	1.49768	1.00704
gi|19882201	proteasome 26S non-ATPase subunit 2	1.78261	1.34688	0.905205
gi|82932703; gi|82932217; gi|19882201	PREDICTED: similar to proteasome 26S non-ATPase subunit 2 isoform 3 ; PREDICTED: similar to proteasome 26S non-ATPase subunit 2 isoform 1 ; proteasome 26S non-ATPase subunit 2	1.78261	1.34688	0.905205
gi|21728376	myosin regulatory light chain-like	1.71657	1.02403	0.694031
gi|30519947	proteasome 26S non-ATPase subunit 11	2.19003	1.39525	0.950085
gi|6679503	proteasome (prosome; macropain) 26S subunit; ATPase 3	1.79315	1.34771	0.855139
gi|83009156; gi|51776221	PREDICTED: similar to heterogeneous nuclear ribonucleoprotein D-like ; PREDICTED: RNA binding motif 31; Y-linked	2.1681	1.05959	0.771238
gi|13385384	proteasome 26S non-ATPase subunit 12	2.7831	2.19338	1.39173
gi|82883342	PREDICTED: similar to CG7092-PA	1.3814	1.09371	0.69397
gi|82958610; gi|82957776; gi|74315985	PREDICTED: similar to type II keratin Kb21 isoform 3 ; PREDICTED: keratin complex 2; basic; gene 19 isoform 2 ; keratin complex 2; basic; gene 10	17.7228	10.3033	6.98865
gi|54607171	keratin complex 2; basic; gene 6a	8.32598	0.779385	0.567287
gi|20911031	keratin complex 2; basic; gene 5	4.89503	0.728128	0.462006
gi|6680908	cyclin-dependent kinase 5	34.4021	11.7414	8.07747
gi|22164776	keratin 6L	1.50962	0.765093	0.528245
gi|83019969; gi|83009778; gi|82890979	PREDICTED: similar to alcohol dehydrogenase 6 (class V) (predicted) ; PREDICTED: similar to alcohol dehydrogenase 6 (class V) (predicted) ; PREDICTED: similar to alcohol dehydrogenase 6 (class V) (predicted)	1.26578	1.08325	0.687336
gi|23956252	mucin 4	3.36003	1.48571	1.0814
gi|57528312	regulating synaptic membrane exocytosis 1 isoform 1	2.4508	1.09083	0.692144
gi|6671622	B-cell receptor-associated protein 37	1.841	1.26208	0.918626
