# Supplementary material for: Proteomic Landscape of Tissue-Specific Cyclin E Functions in Vivo
Source: PLoS Genet. 2016 Nov 9;12(11):e1006429. doi: 10.1371/journal.pgen.1006429 (PMC5102403; doi:10.1371/journal.pgen.1006429)
Supplement: S5 Table — The table lists the forward and reverse primers used for RT-qPCR (Fig 7E and 7F). (XLSX) [file pgen.1006429.s011.xlsx]

## Sheet: Sheet1
Table S5. Primers Used for qRT-PCR
Gene	Forward primer	Reverse primer
Miwi	5'-TCCATGACCTTGGTGTGAAC-3'	5'-GTCGATGTGGTACTGATACAGG-3'
Cyclin B3	5'-ACCACCACTACTACCCAAAAG-3'	5'-GAGTTGAAGATGAAGATGAAGATGC-3'
Gapdh	5'-TCAAGCTCATTTCCTGGTATGAC-3'	5'-CTTGCTCAGTGTCCTTGCTG-3'
